# Supplementary material for: Bacterial community dynamics are linked to patterns of coral heat tolerance
Source: Nat Commun. 2017 Feb 10;8:14213. doi: 10.1038/ncomms14213 (PMC5309854; doi:10.1038/ncomms14213)
Supplement: Supplementary Data 2 — Presence and abundance of 4,801 bacterial OTUs across experimental groups. Taxonomic assignment of OTUs according to GreenGenes database (bootstrap value indicated if < 100). Mean read number of OTUs provided for each group. [file ncomms14213-s3.xlsx]

## Sheet: shared.OTUs
Supplementary Data 2		Presence and abundance of 4,801 bacterial OTUs across experimental groups. Taxonomic assignment of OTUs according to GreenGenes database (bootstrap value indicated if < 100). Mean read number of OTUs provided for each group.
	# of samples per OTU across experimental groups (total # of samples)					mean read count of OTU across experimental groups
OTU ID	ALL (92)	HV-HV (22)	MV-HV (24)	MV-MV (24)	HV-MV (22)	ALL	HV-HV	MV-HV	MV-MV	HV-MV	Greengenes annotation (bootstrap value given if < 100)
Otu0002	92	22	24	24	22	214.717	210.273	195.417	232	221.364	p_Proteobacteria;c_Gammaproteobacteria;o_Alteromonadales;f_Alteromonadaceae;g_Alteromonas(97);unclassified(97);
Otu0005	92	22	24	24	22	157.707	121.136	118.5	182.625	209.864	p_Proteobacteria;c_Gammaproteobacteria;o_Alteromonadales;f_Alteromonadaceae;g_Alteromonas;unclassified;
Otu0009	92	22	24	24	22	85.0109	57.3182	75.75	100.875	105.5	p_Proteobacteria;c_Gammaproteobacteria;o_Alteromonadales;f_Alteromonadaceae;g_Glaciecola;unclassified;
Otu0011	92	22	24	24	22	65.6087	64	39.7917	79.9167	79.7727	p_Proteobacteria;c_Alphaproteobacteria;o_Rhodobacterales;f_Rhodobacteraceae;g_Thalassobius(54);s_mediterraneus(54);
Otu0016	91	22	23	24	22	49.6957	49.0455	27.25	84.7917	36.5455	p_Proteobacteria;c_Gammaproteobacteria;o_Alteromonadales;f_Alteromonadaceae;g_BD2-13(97);unclassified(97);
Otu0015	91	21	24	24	22	46.8261	29.0909	51.7083	69.4167	34.5909	p_Proteobacteria;c_Gammaproteobacteria;o_Alteromonadales;f_Alteromonadaceae;g_Marinobacter;unclassified(69);
Otu0004	89	21	24	22	22	173.391	99.5	257.375	164.5	165.364	p_Proteobacteria;c_Gammaproteobacteria;o_Oceanospirillales;f_Hahellaceae;unclassified;
Otu0010	88	22	23	22	21	76.8478	39.3182	35.5833	130.708	100.636	p_Proteobacteria;c_Gammaproteobacteria;o_Alteromonadales;f_Colwelliaceae;g_Thalassomonas;unclassified;
Otu0118	88	20	23	24	21	8.44565	6.5	7.41667	12.0833	7.54545	p_Proteobacteria;c_Alphaproteobacteria;o_Rhodobacterales;f_Hyphomonadaceae;unclassified;
Otu0003	86	21	21	24	20	208.37	265.636	44.8333	195	344.091	p_Proteobacteria;c_Gammaproteobacteria;o_Vibrionales;f_Vibrionaceae;unclassified;
Otu0006	86	20	22	23	21	147.522	162.318	134.083	120.083	177.318	p_Proteobacteria;c_Gammaproteobacteria;o_Oceanospirillales;f_Oceanospirillaceae;g_Oleibacter;unclassified;
Otu0001	85	21	20	23	21	463.957	349.773	169.042	626.625	722.409	p_Proteobacteria;c_Gammaproteobacteria;o_Oceanospirillales;f_Hahellaceae;unclassified;
Otu0021	85	18	23	23	21	49.7717	59.7727	23.4583	43.0417	75.8182	p_Proteobacteria;c_Gammaproteobacteria;o_Alteromonadales;unclassified;
Otu0020	85	19	22	23	21	32.5326	26.1818	31.9583	50.4583	19.9545	p_Proteobacteria;c_Gammaproteobacteria;o_Alteromonadales;f_Alteromonadaceae;g_BD2-13;unclassified;
Otu0008	84	20	23	23	18	79.2935	100.227	146.833	24.4167	44.5455	p_Proteobacteria;c_Alphaproteobacteria;o_Rhizobiales;unclassified;
Otu0035	84	18	22	24	20	14.2065	9.59091	9.54167	21.5417	15.9091	p_Proteobacteria;c_Alphaproteobacteria;o_Rhizobiales;f_Cohaesibacteraceae;g_Cohaesibacter;unclassified;
Otu0041	83	20	20	23	20	20.7065	24.4091	21.7917	21.5417	14.9091	p_Proteobacteria;c_Gammaproteobacteria;o_Oceanospirillales;unclassified;
Otu0014	81	19	23	21	18	42.3261	20.6364	45.2917	70.0417	30.5455	p_Proteobacteria;c_Gammaproteobacteria;o_Alteromonadales;f_Alteromonadaceae;g_BD2-13;unclassified;
Otu0024	81	17	21	23	20	23.1957	25.5	8.33333	31.375	28.1818	p_Proteobacteria;c_Gammaproteobacteria;o_Vibrionales;f_Pseudoalteromonadaceae;g_Pseudoalteromonas;s_luteoviolacea(60);
Otu0028	81	19	20	21	21	15.3261	11.7727	19.9583	18.4167	10.4545	p_Proteobacteria;c_Gammaproteobacteria;o_Oceanospirillales;f_Oleiphilaceae;unclassified;
Otu0029	79	18	20	21	20	13.7826	20.7727	7.20833	10.375	17.6818	p_Proteobacteria;c_Gammaproteobacteria;o_Alteromonadales;unclassified;
Otu0051	77	18	19	22	18	14.4783	10.6818	18.0417	15.5	13.2727	p_Proteobacteria;c_Gammaproteobacteria;o_Oceanospirillales;f_Oceanospirillaceae;g_Oceanospirillum;unclassified;
Otu0036	76	17	19	22	18	23.3696	12.2727	11.3333	17.375	54.1364	p_Proteobacteria;c_Gammaproteobacteria;o_Oceanospirillales;f_Oceanospirillaceae;g_Marinomonas;unclassified;
Otu0032	75	17	16	22	20	22.1522	32.9545	14.8333	12.9583	29.3636	p_Proteobacteria;c_Gammaproteobacteria;unclassified;
Otu0007	74	16	18	23	17	134.315	17.9545	79.5417	257.292	176.273	p_Proteobacteria;c_Gammaproteobacteria;o_Oceanospirillales;f_Hahellaceae;unclassified;
Otu0111	74	14	21	21	18	8.75	4.04545	3.75	20.2083	6.40909	p_Proteobacteria;c_Alphaproteobacteria;o_Rhodobacterales;f_Rhodobacteraceae;g_Ruegeria(52);unclassified(52);
Otu0081	74	15	18	21	20	5.79348	4.86364	4	7.875	6.40909	p_Proteobacteria;c_Gammaproteobacteria;o_Pseudomonadales;f_Pseudomonadaceae;g_Azomonas(91);unclassified(91);
Otu0279	74	17	19	20	18	4.33696	4.54545	4.33333	5.625	2.72727	p_Proteobacteria;c_Gammaproteobacteria;o_34P16;unclassified;
Otu0045	72	16	19	21	16	14.663	16.8636	15.0833	17.0833	9.36364	p_Proteobacteria;c_Alphaproteobacteria;o_Kordiimonadales;f_Kordiimonadaceae;unclassified;
Otu0150	72	16	19	20	17	5.96739	3.77273	3.20833	11.0417	5.63636	p_Proteobacteria;c_Alphaproteobacteria;o_Rhodobacterales;f_Rhodobacteraceae;unclassified;
Otu0026	71	18	18	17	18	26.837	37	26.6667	11.7083	33.3636	p_Proteobacteria;c_Gammaproteobacteria;o_Oceanospirillales;f_Saccharospirillaceae;g_Reinekea;unclassified;
Otu0054	71	12	19	22	18	13.163	2.09091	10.6667	25.625	13.3636	p_Proteobacteria;c_Gammaproteobacteria;o_Alteromonadales;unclassified;
Otu0048	71	16	19	21	15	4.92391	3.13636	4.20833	7.70833	4.45455	p_Proteobacteria;c_Gammaproteobacteria;unclassified;
Otu0027	70	17	18	18	17	17.587	3.59091	13.5	30.4167	22.0455	p_Proteobacteria;c_Gammaproteobacteria;unclassified;
Otu0013	69	16	18	20	15	78.8261	102.636	62.875	68.25	83.9545	p_Proteobacteria;c_Gammaproteobacteria;unclassified;
Otu0019	69	14	17	22	16	31.8696	5.40909	16.2917	16.6667	91.9091	p_Proteobacteria;c_Gammaproteobacteria;o_Pseudomonadales;f_Pseudomonadaceae;g_Pseudomonas;s_veronii(52);
Otu0077	69	15	19	20	15	13.3913	3.95455	8.25	10.25	31.8636	p_Actinobacteria;c_Actinobacteria;o_Actinomycetales;f_Dermabacteraceae;g_Brachybacterium;unclassified;
Otu0073	69	14	18	20	17	10.2391	5.40909	5.83333	10.0417	20.0909	p_Proteobacteria;c_Gammaproteobacteria;o_Alteromonadales;f_Idiomarinaceae;g_Idiomarina;unclassified;
Otu0023	67	16	16	18	17	29.2174	26.6364	9.375	49.2083	31.6364	p_Proteobacteria;c_Gammaproteobacteria;o_Vibrionales;f_Vibrionaceae;g_Vibrio;s_shilonii;
Otu0071	67	14	18	21	14	15.2609	10.2273	14.4167	21.2917	14.6364	p_Proteobacteria;c_Gammaproteobacteria;o_Oceanospirillales;f_Halomonadaceae;g_Chromohalobacter;unclassified;
Otu0040	66	16	16	15	19	21.9457	22.7273	15.375	30.7917	18.6818	p_Proteobacteria;c_Deltaproteobacteria;o_Spirobacillales;unclassified;
Otu0110	66	15	16	21	14	10.4348	2.63636	4.33333	7.95833	27.5909	p_Actinobacteria;c_Actinobacteria;o_Actinomycetales;f_Dietziaceae;g_Dietzia;unclassified;
Otu0096	66	14	15	22	15	4.63043	2.45455	4	8.625	3.13636	p_Proteobacteria;c_Alphaproteobacteria;o_Rhodobacterales;f_Rhodobacteraceae;unclassified(98);unclassified(98);
Otu0284	66	14	17	22	13	3.30435	1.40909	2.70833	7	1.81818	p_Proteobacteria;c_Alphaproteobacteria;unclassified;
Otu0105	64	15	16	19	14	2.68478	2.45455	1.83333	4.125	2.27273	p_Proteobacteria;c_Alphaproteobacteria;o_Sphingomonadales;f_Erythrobacteraceae;g_Erythrobacter;unclassified;
Otu0149	64	15	18	17	14	2.47826	2.45455	2.75	2.79167	1.86364	unclassified;
Otu0164	63	16	14	19	14	1.93478	2.18182	1.83333	2.625	1.04545	p_Proteobacteria;c_Alphaproteobacteria;o_Rhodobacterales;f_Hyphomonadaceae;g_Oceanicaulis;unclassified;
Otu0044	62	15	15	16	16	13.5652	27.2273	5.125	11.5	11.3636	p_Proteobacteria;c_Gammaproteobacteria;o_Vibrionales;f_Vibrionaceae;g_Vibrio;s_rumoiensis(54);
Otu0147	61	14	13	20	14	7.02174	4.90909	5.41667	12.5	4.90909	p_Bacteroidetes;c_Flavobacteriia;o_Flavobacteriales;f_Cryomorphaceae;unclassified;
Otu0282	61	12	14	19	16	4.08696	3.90909	3.875	5.25	3.22727	p_Proteobacteria;c_Gammaproteobacteria;unclassified;
Otu0101	61	14	15	19	13	3.69565	4.68182	4.375	3.5	2.18182	p_Proteobacteria;c_Alphaproteobacteria;o_BD7-3;unclassified;
Otu0050	60	20	14	13	13	9.20652	17.8636	4.54167	9.83333	4.95455	p_Proteobacteria;c_Gammaproteobacteria;o_Alteromonadales;f_Alteromonadaceae;unclassified(97);unclassified(97);
Otu0127	60	12	14	22	12	6.26087	2.36364	8.83333	9.20833	4.13636	p_Proteobacteria;c_Gammaproteobacteria;o_Salinisphaerales;f_Salinisphaeraceae;g_Salinisphaera;unclassified;
Otu0017	59	17	19	11	12	70.587	154.364	85.375	39.5833	4.5	p_Proteobacteria;c_Alphaproteobacteria;o_Rhodospirillales;f_Rhodospirillaceae;unclassified(58);unclassified(58);
Otu0075	59	15	20	13	11	18.9022	28.5	33.4583	9.54167	3.63636	p_Proteobacteria;c_Alphaproteobacteria;o_Rhodospirillales;f_Rhodospirillaceae;unclassified;
Otu0146	59	11	17	18	13	4.20652	1.18182	1.83333	8.70833	4.90909	p_Proteobacteria;c_Gammaproteobacteria;o_Alteromonadales;f_Alteromonadaceae;unclassified(99);unclassified(99);
Otu0268	59	13	13	18	15	3.29348	2.22727	3	5.125	2.68182	p_Proteobacteria;c_Gammaproteobacteria;o_Alteromonadales;f_HTCC2188;g_HTCC;unclassified;
Otu0039	58	12	21	14	11	13.2065	4.77273	10.5	27.7083	8.77273	p_Bacteroidetes;c_Cytophagia;o_Cytophagales;f_Flammeovirgaceae;unclassified(76);unclassified(76);
Otu0163	58	14	12	17	15	3.18478	3.40909	1.91667	5	2.36364	p_Proteobacteria;c_Alphaproteobacteria;o_Rhodobacterales;f_Rhodobacteraceae;g_Nautella(98);s_italica(98);
Otu0191	58	14	11	16	17	2.97826	1.86364	1.45833	6	2.45455	p_Bacteroidetes;c_Flavobacteriia;o_Flavobacteriales;f_Flavobacteriaceae;unclassified;
Otu0031	57	12	14	17	14	21.4674	22.5455	2.29167	28.1667	34	p_Proteobacteria;c_Gammaproteobacteria;o_Vibrionales;f_Vibrionaceae;unclassified;
Otu0106	57	13	15	15	14	2.34783	2.40909	1.29167	2.91667	2.81818	p_Proteobacteria;c_Alphaproteobacteria;o_Rhodobacterales;f_Rhodobacteraceae;unclassified(61);unclassified(61);
Otu0131	55	11	9	20	15	5.11957	3.72727	3.375	9.20833	3.95455	p_Proteobacteria;c_Alphaproteobacteria;o_Rhodobacterales;f_Hyphomonadaceae;g_Hyphomonas;unclassified;
Otu0192	55	11	14	17	13	1.56522	1.22727	1.04167	1.58333	2.45455	p_Proteobacteria;c_Alphaproteobacteria;o_Rhodobacterales;f_Rhodobacteraceae;g_Shimia(90);unclassified(90);
Otu0012	54	17	17	9	11	28.163	54.1364	52.9583	2.29167	3.36364	p_Proteobacteria;c_Deltaproteobacteria;o_Myxococcales;unclassified;
Otu0062	54	12	15	16	11	8.45652	6.13636	9.33333	13	4.86364	p_Proteobacteria;c_Gammaproteobacteria;o_Alteromonadales;f_Alteromonadaceae;g_BD2-13(98);unclassified(98);
Otu0086	53	10	18	14	11	8.34783	1.31818	7	8.625	16.5455	p_Proteobacteria;c_Gammaproteobacteria;o_Alteromonadales;f_Alteromonadaceae;g_Glaciecola;unclassified;
Otu0018	52	13	18	11	10	53.5543	97.4545	105.333	5	6.13636	p_Proteobacteria;c_Gammaproteobacteria;o_Thiotrichales;f_Piscirickettsiaceae;unclassified;
Otu0025	52	14	19	8	11	46.0217	80.3636	95.125	2.45833	5.63636	p_Proteobacteria;c_Alphaproteobacteria;o_Rhodospirillales;f_Rhodospirillaceae;g_Inquilinus;unclassified;
Otu0093	52	14	14	13	11	2.63043	3.59091	3.25	2.41667	1.22727	p_Proteobacteria;c_Gammaproteobacteria;o_Alteromonadales;f_Alteromonadaceae;g_Glaciecola;unclassified;
Otu0201	52	13	13	14	12	2.52174	1.72727	1.875	3.54167	2.90909	p_Bacteroidetes;c_Cytophagia;o_Cytophagales;f_Flammeovirgaceae;g_Roseivirga;unclassified;
Otu0069	51	14	19	10	8	18.5978	47.3182	17.7917	8.16667	2.13636	p_Bacteroidetes;c_Cytophagia;o_Cytophagales;f_Amoebophilaceae;g_SGUS912;unclassified;
Otu0061	51	12	13	16	10	5.26087	1.5	5.83333	11.3333	1.77273	p_Bacteroidetes;c_Flavobacteriia;o_Flavobacteriales;f_Flavobacteriaceae;unclassified(61);unclassified(61);
Otu0080	51	9	11	19	12	5.17391	1.59091	2.45833	5.16667	11.7273	p_Proteobacteria;c_Gammaproteobacteria;o_Pseudomonadales;f_Moraxellaceae;g_Acinetobacter;s_guillouiae(67);
Otu0030	50	14	16	9	11	21.4239	39	40.875	1.75	4.09091	p_Proteobacteria;c_Alphaproteobacteria;o_Rhodospirillales;f_Rhodospirillaceae;g_Inquilinus;unclassified;
Otu0198	50	13	11	15	11	4.65217	4.77273	6.29167	4.54167	2.86364	p_Proteobacteria;c_Alphaproteobacteria;unclassified;
Otu0187	50	7	12	16	15	3.1413	1.27273	1.91667	5.20833	4.09091	p_Bacteroidetes;c_Saprospirae;o_Saprospirales;f_Saprospiraceae;g_Lewinella;s_cohaerens;
Otu0208	50	12	10	16	12	2.20652	1.09091	1.54167	3.625	2.5	p_Proteobacteria;c_Alphaproteobacteria;unclassified;
Otu0184	50	8	11	16	15	2.03261	1.5	2.625	1.33333	2.68182	p_Bacteroidetes;c_Flavobacteriia;o_Flavobacteriales;f_Flavobacteriaceae;unclassified;
Otu0092	49	13	19	10	7	14.5761	16.4545	32.2083	6.29167	2.5	p_Proteobacteria;c_Alphaproteobacteria;unclassified;
Otu0318	49	6	14	14	15	1.83696	0.636364	1.125	2.79167	2.77273	p_Proteobacteria;c_Alphaproteobacteria;unclassified;
Otu0033	48	15	16	9	8	8.04348	18	12.4583	1.08333	0.863636	p_Proteobacteria;c_Alphaproteobacteria;o_Rhizobiales;f_Phyllobacteriaceae;unclassified(61);unclassified(61);
Otu0155	48	12	11	14	11	4.07609	2.86364	2.375	7.20833	3.72727	p_Bacteroidetes;c_Saprospirae;o_Saprospirales;f_Saprospiraceae;g_Saprospira;unclassified;
Otu0170	48	9	10	19	10	3.81522	1.40909	1.5	3.125	9.5	p_Proteobacteria;c_Gammaproteobacteria;o_Thiohalorhabdales;unclassified;
Otu0059	48	7	15	15	11	2.41304	1.59091	2.16667	2.66667	3.22727	p_Firmicutes;c_Bacilli;o_Bacillales;f_Staphylococcaceae;g_Staphylococcus;unclassified;
Otu0446	48	7	11	15	15	1.04348	0.590909	0.791667	1.66667	1.09091	p_Proteobacteria;c_Alphaproteobacteria;o_Rhodobacterales;f_Hyphomonadaceae;unclassified;
Otu0037	47	16	16	8	7	33.0978	34.7727	83.375	8.95833	2.90909	p_Bacteroidetes;c_Cytophagia;o_Cytophagales;f_Flammeovirgaceae;unclassified;
Otu0098	47	10	15	13	9	22.4891	13.7727	36.2917	21.1667	17.5909	p_Proteobacteria;c_Alphaproteobacteria;unclassified;
Otu0094	47	10	14	10	13	4.47826	7.31818	3.04167	3.70833	4.04545	p_Proteobacteria;c_Gammaproteobacteria;o_Alteromonadales;f_Alteromonadaceae;g_Glaciecola(86);unclassified(86);
Otu0132	47	9	9	15	14	4.27174	2.45455	1.79167	6.95833	5.86364	p_Proteobacteria;c_Gammaproteobacteria;o_Oceanospirillales;unclassified;
Otu0043	46	9	15	13	9	18.163	43.0455	4.04167	18.125	8.72727	p_Proteobacteria;c_Gammaproteobacteria;o_Alteromonadales;f_Colwelliaceae;g_Thalassomonas;unclassified;
Otu0042	46	11	11	16	8	18.1304	36.3636	14.0417	19.625	2.72727	p_Proteobacteria;c_Gammaproteobacteria;o_Oceanospirillales;f_Hahellaceae;unclassified;
Otu0289	46	12	10	14	10	5.34783	11.5	3.33333	3.66667	3.22727	p_Proteobacteria;c_Alphaproteobacteria;unclassified;
Otu0175	46	8	10	18	10	1.91304	0.681818	1.75	3.04167	2.09091	p_Proteobacteria;c_Alphaproteobacteria;o_Rhodobacterales;f_Rhodobacteraceae;unclassified(98);unclassified(98);
Otu0034	45	14	18	6	7	24.3478	57.6818	38.9167	0.5	1.13636	p_Proteobacteria;c_Alphaproteobacteria;o_Rhodospirillales;f_Rhodospirillaceae;g_Inquilinus;unclassified;
Otu0022	45	14	16	8	7	10.1304	14.1818	23.75	0.916667	1.27273	p_Proteobacteria;c_Deltaproteobacteria;unclassified;
Otu0064	44	16	13	7	8	26.8043	72.1818	34.4167	1.08333	1.18182	p_Proteobacteria;c_Alphaproteobacteria;o_Rhizobiales;f_Hyphomicrobiaceae;unclassified(66);unclassified(66);
Otu0137	44	12	9	12	11	8.6413	8.40909	3.29167	9.70833	13.5455	p_Proteobacteria;c_Gammaproteobacteria;o_Oceanospirillales;f_Oceanospirillaceae;g_Neptunomonas(67);unclassified(67);
Otu0070	44	9	12	13	10	4.68478	1.45455	5.08333	9.70833	2	p_Proteobacteria;c_Gammaproteobacteria;o_Alteromonadales;f_Alteromonadaceae;unclassified(91);unclassified(91);
Otu0232	44	12	9	12	11	2.06522	0.863636	2.41667	3.45833	1.36364	p_Proteobacteria;c_Alphaproteobacteria;o_Kiloniellales;f_Kiloniellaceae;g_Thalassospira;s_xiamenensis(99);
Otu0298	44	9	12	12	11	1.78261	1.63636	1.45833	2.625	1.36364	p_Proteobacteria;c_Alphaproteobacteria;o_Rhodobacterales;f_Hyphomonadaceae;unclassified;
Otu0055	43	13	9	10	11	11.0217	17.5909	11.0417	5.125	10.8636	p_Proteobacteria;c_Gammaproteobacteria;o_Alteromonadales;f_Alteromonadaceae;unclassified(83);unclassified(83);
Otu0049	43	13	18	6	6	6.1413	8	13.75	1.66667	0.863636	p_Proteobacteria;c_Alphaproteobacteria;unclassified;
Otu0053	43	13	10	9	11	5.69565	5.63636	1.45833	7.45833	8.45455	p_Proteobacteria;c_Gammaproteobacteria;unclassified;
Otu0207	43	8	7	15	13	4.54348	2.86364	0.666667	8.58333	6.04545	p_Proteobacteria;c_Gammaproteobacteria;o_Alteromonadales;f_Alteromonadaceae;unclassified(99);unclassified(99);
Otu0481	43	8	10	15	10	1.40217	1.77273	1.04167	1.875	0.909091	p_Proteobacteria;c_Alphaproteobacteria;o_Rhodobacterales;f_Hyphomonadaceae;unclassified;
Otu0252	42	10	11	13	8	3.81522	0.772727	2	2.91667	9.81818	p_Proteobacteria;c_Betaproteobacteria;o_Burkholderiales;f_Comamonadaceae;g_Pelomonas(98);s_puraquae(98);
Otu0108	42	7	10	16	9	1.33696	1.59091	0.833333	1.95833	0.954545	p_Proteobacteria;c_Alphaproteobacteria;o_Rhodobacterales;f_Rhodobacteraceae;unclassified;
Otu0074	41	10	14	7	10	9.20652	6.36364	22.0833	3.91667	3.77273	p_Proteobacteria;c_Gammaproteobacteria;o_Thiotrichales;f_Piscirickettsiaceae;unclassified;
Otu0152	41	8	9	12	12	1.1413	0.772727	0.75	1.70833	1.31818	p_Proteobacteria;c_Gammaproteobacteria;o_Oceanospirillales;f_Halomonadaceae;g_Halomonas;unclassified(79);
Otu0350	41	7	12	13	9	1.13043	0.590909	0.833333	1.45833	1.63636	p_Bacteroidetes;c_Flavobacteriia;o_Flavobacteriales;f_Flavobacteriaceae;unclassified(98);unclassified(98);
Otu0088	40	10	8	11	11	3.33696	2.77273	4.70833	2.66667	3.13636	p_Proteobacteria;c_Gammaproteobacteria;unclassified;
Otu0097	39	14	13	5	7	5.6413	5.5	14.1667	1.125	1.40909	p_Spirochaetes;c_Spirochaetes;unclassified;
Otu0161	39	9	9	13	8	2.20652	2.31818	0.958333	3.66667	1.86364	p_Proteobacteria;c_Gammaproteobacteria;o_Alteromonadales;f_Alteromonadaceae;g_BD2-13;unclassified;
Otu0115	39	8	12	11	8	1.32609	0.909091	1.58333	1.95833	0.772727	p_Proteobacteria;c_Gammaproteobacteria;o_Alteromonadales;f_OM60;g_Congregibacter;unclassified;
Otu0178	39	8	8	12	11	1.08696	0.636364	1.04167	1.20833	1.45455	p_Proteobacteria;c_Gammaproteobacteria;o_Oceanospirillales;f_Oceanospirillaceae;g_Neptunomonas(78);unclassified(78);
Otu0157	38	12	11	7	8	1.34783	2.27273	1.45833	0.791667	0.909091	p_Actinobacteria;c_Acidimicrobiia;o_Acidimicrobiales;f_C111;unclassified;
Otu0169	38	5	11	14	8	1.27174	0.454545	1.5	2.20833	0.818182	p_Bacteroidetes;c_Saprospirae;o_Saprospirales;f_Saprospiraceae;unclassified;
Otu0058	37	11	15	4	7	24.413	52.4091	43.4167	0.958333	1.27273	p_Proteobacteria;c_Alphaproteobacteria;o_Rhodospirillales;f_Rhodospirillaceae;g_Inquilinus;unclassified;
Otu0123	37	4	11	11	11	1.1087	0.181818	1.04167	1.875	1.27273	p_Bacteroidetes;c_Flavobacteriia;o_Flavobacteriales;f_Flavobacteriaceae;g_Winogradskyella;s_thalassocola;
Otu0056	36	8	9	11	8	4.6087	8.90909	3.20833	4.20833	2.27273	p_Proteobacteria;c_Epsilonproteobacteria;o_Campylobacterales;f_Campylobacteraceae;g_Arcobacter;unclassified;
Otu0117	36	11	14	7	4	2.22826	3.36364	3.83333	0.75	0.954545	p_Proteobacteria;c_Deltaproteobacteria;o_Myxococcales;unclassified;
Otu0281	36	7	8	12	9	2.03261	1.22727	1.16667	1.58333	4.27273	p_Proteobacteria;c_Gammaproteobacteria;o_Oceanospirillales;f_Halomonadaceae;g_Halomonas;unclassified;
Otu0047	35	12	5	7	11	19.2609	18.0909	5.875	32.5	20.5909	p_Proteobacteria;c_Gammaproteobacteria;o_Oceanospirillales;unclassified;
Otu0107	35	14	12	5	4	16.413	22.8182	41.0833	0.5	0.454545	p_Bacteroidetes;c_Cytophagia;o_Cytophagales;f_Flammeovirgaceae;unclassified;
Otu0352	35	13	12	5	5	3.33696	8.45455	4.08333	0.5	0.5	p_Proteobacteria;c_Alphaproteobacteria;unclassified;
Otu0377	35	7	8	13	7	1.05435	0.545455	0.541667	2.04167	1.04545	p_Proteobacteria;c_Gammaproteobacteria;unclassified;
Otu0172	35	7	9	11	8	1.01087	0.636364	0.791667	1.75	0.818182	p_Proteobacteria;c_Gammaproteobacteria;o_Oceanospirillales;unclassified;
Otu0125	35	11	8	8	8	0.934783	1.72727	0.708333	0.708333	0.636364	p_Proteobacteria;c_Gammaproteobacteria;unclassified;
Otu0173	34	9	9	9	7	2.07609	1.09091	0.958333	2.75	3.54545	p_Proteobacteria;c_Alphaproteobacteria;o_Rhodobacterales;f_Hyphomonadaceae;unclassified;
Otu0263	34	6	6	12	10	0.956522	0.5	0.666667	1.375	1.27273	p_Actinobacteria;c_Actinobacteria;o_Actinomycetales;f_Propionibacteriaceae;g_Propionibacterium;s_acnes;
Otu0065	33	7	4	14	8	11.5652	1.18182	1.29167	38.75	3.5	p_Proteobacteria;c_Gammaproteobacteria;o_Alteromonadales;f_Alteromonadaceae;g_Glaciecola(58);unclassified(58);
Otu0754	33	8	9	9	7	5.46739	9.5	7.91667	1.29167	3.31818	p_Proteobacteria;c_Alphaproteobacteria;unclassified;
Otu0291	33	9	10	9	5	2.21739	1.40909	4.83333	1.45833	1	p_Proteobacteria;c_Alphaproteobacteria;o_BD7-3;unclassified;
Otu0128	33	8	9	8	8	1.67391	1.95455	1.75	1.95833	1	p_Proteobacteria;c_Gammaproteobacteria;unclassified;
Otu0202	33	3	6	14	10	1.63043	0.5	0.541667	2.33333	3.18182	p_Proteobacteria;c_Gammaproteobacteria;o_Oceanospirillales;f_Hahellaceae;unclassified;
Otu0078	33	8	8	10	7	1.51087	2	1.125	2.20833	0.681818	p_Proteobacteria;c_Alphaproteobacteria;o_Rhodobacterales;f_Rhodobacteraceae;g_Roseovarius(78);unclassified(78);
Otu0331	33	8	7	10	8	0.73913	0.863636	0.5	1	0.590909	p_Proteobacteria;c_Gammaproteobacteria;unclassified;
Otu0363	33	4	10	12	7	0.565217	0.454545	0.708333	0.625	0.454545	p_Proteobacteria;c_Alphaproteobacteria;o_Rhodospirillales;f_Rhodospirillaceae;unclassified;
Otu0119	32	8	10	5	9	11.6196	8.40909	13	1.54167	24.3182	p_Verrucomicrobia;c_Verruco-5;o_LD1-PB3;f_LD1-PA34;unclassified;
Otu0066	32	12	13	2	5	5.23913	4.68182	13.6667	0.291667	2	p_Spirochaetes;c_Spirochaetes;o_Spirochaetales;f_Spirochaetaceae;g_HAW-RM37;unclassified;
Otu0046	32	5	11	9	7	4.58696	0.681818	3.20833	6.875	7.5	p_TM6;c_SJA-4;unclassified;
Otu0244	32	13	13	2	4	2.28261	4.77273	3.83333	0.208333	0.363636	p_Bacteroidetes;c_Cytophagia;o_Cytophagales;f_Flammeovirgaceae;unclassified;
Otu0311	32	8	9	8	7	1.17391	1.72727	0.875	0.75	1.40909	p_Proteobacteria;c_Gammaproteobacteria;o_Oceanospirillales;f_Oceanospirillaceae;unclassified;
Otu0257	32	9	9	6	8	0.978261	2.68182	0.458333	0.333333	0.545455	p_Proteobacteria;c_Gammaproteobacteria;o_Alteromonadales;f_Alteromonadaceae;g_Glaciecola;unclassified;
Otu0362	32	8	7	10	7	0.847826	0.863636	0.666667	0.916667	0.954545	p_Proteobacteria;c_Gammaproteobacteria;o_Oceanospirillales;f_Halomonadaceae;g_Halomonas;unclassified;
Otu0052	31	5	13	8	5	26.5652	7.04545	68.0833	18.9583	9.09091	p_Proteobacteria;c_Alphaproteobacteria;o_Rhodospirillales;f_Rhodospirillaceae;unclassified;
Otu0144	31	9	14	2	6	2.42391	4.40909	4.16667	0.125	1.04545	p_Proteobacteria;c_Alphaproteobacteria;o_Rhizobiales;f_Phyllobacteriaceae;unclassified(88);unclassified(88);
Otu0079	31	6	10	8	7	2.07609	1.13636	2.125	2.45833	2.54545	p_Proteobacteria;c_Alphaproteobacteria;o_Rhodobacterales;f_Rhodobacteraceae;g_Dinoroseobacter(85);unclassified(85);
Otu0219	31	10	12	5	4	1.58696	2.81818	1.66667	1.125	0.772727	p_Proteobacteria;c_Alphaproteobacteria;o_Rhodospirillales;f_Rhodospirillaceae;g_Inquilinus;unclassified;
Otu0275	31	7	8	12	4	1.52174	0.363636	0.833333	0.958333	4.04545	p_Actinobacteria;c_Actinobacteria;o_Actinomycetales;f_Brevibacteriaceae;g_Brevibacterium;s_aureum;
Otu0879	31	5	6	12	8	0.923913	0.681818	0.625	1.70833	0.636364	p_Proteobacteria;c_Alphaproteobacteria;o_Rhodobacterales;f_Hyphomonadaceae;g_Maricaulis;unclassified;
Otu0494	31	7	7	8	9	0.771739	0.545455	0.791667	0.625	1.13636	p_Bacteroidetes;c_Cytophagia;o_Cytophagales;f_Flammeovirgaceae;g_Roseivirga;unclassified;
Otu0430	31	6	8	10	7	0.706522	0.863636	0.75	0.791667	0.409091	p_Proteobacteria;c_Alphaproteobacteria;o_BD7-3;unclassified;
Otu0103	30	10	11	4	5	8.19565	10.7273	20.6667	0.416667	0.545455	p_Proteobacteria;c_Gammaproteobacteria;o_Alteromonadales;f_OM60;g_Congregibacter;unclassified;
Otu0236	30	6	6	9	9	4.79348	1.77273	0.5	3.25	14.1818	p_Bacteroidetes;c_Saprospirae;o_Saprospirales;f_Saprospiraceae;g_Saprospira;unclassified;
Otu0124	30	13	14	1	2	2.91304	7.45455	4.125	0.0416667	0.181818	p_Proteobacteria;c_Alphaproteobacteria;o_Rhizobiales;unclassified;
Otu0148	30	7	10	8	5	1.88043	1.13636	2.125	2.04167	2.18182	p_Proteobacteria;c_Deltaproteobacteria;o_NB1-j;f_JTB38;unclassified;
Otu0209	30	3	8	12	7	0.923913	0.363636	0.916667	1.66667	0.681818	p_Bacteroidetes;c_Saprospirae;o_Saprospirales;f_Saprospiraceae;unclassified;
Otu0329	30	5	6	9	10	0.858696	0.454545	0.25	1.16667	1.59091	p_Bacteroidetes;c_Flavobacteriia;o_Flavobacteriales;f_Flavobacteriaceae;unclassified(97);unclassified(97);
Otu0579	30	6	10	12	2	0.641304	0.409091	1.04167	0.833333	0.227273	p_Proteobacteria;c_Alphaproteobacteria;o_BD7-3;unclassified;
Otu0367	30	4	6	13	7	0.597826	0.181818	0.458333	1	0.727273	p_Proteobacteria;c_Alphaproteobacteria;o_Rhodobacterales;f_Hyphomonadaceae;unclassified;
Otu0114	29	10	8	7	4	4.47826	6.36364	10.5417	0.625	0.181818	p_Proteobacteria;c_Gammaproteobacteria;o_Marinicellales;f_Marinicellaceae;unclassified;
Otu0091	29	10	12	5	2	1.8587	2.22727	2.83333	1.29167	1.04545	p_Spirochaetes;c_Spirochaetes;o_Spirochaetales;f_Spirochaetaceae;unclassified(99);unclassified(99);
Otu0560	29	6	7	9	7	0.858696	0.454545	0.5	2.04167	0.363636	p_Bacteroidetes;c_Cytophagia;o_Cytophagales;f_Flammeovirgaceae;g_Roseivirga;unclassified;
Otu0136	29	7	3	9	10	0.793478	1.36364	0.125	0.5	1.27273	p_Proteobacteria;c_Gammaproteobacteria;unclassified;
Otu0820	29	4	5	14	6	0.565217	0.454545	0.333333	0.791667	0.681818	p_Firmicutes;c_Bacilli;o_Bacillales;f_Bacillaceae;g_Marinococcus;unclassified;
Otu0292	28	11	10	3	4	3.56522	6.09091	5.20833	2.70833	0.181818	p_Proteobacteria;c_Alphaproteobacteria;o_Rhodobacterales;f_Hyphomonadaceae;unclassified;
Otu0181	28	12	10	2	4	2.54348	6.59091	3.29167	0.0833333	0.363636	p_Proteobacteria;c_Alphaproteobacteria;o_Rhizobiales;unclassified;
Otu0594	28	7	7	6	8	1.53261	2.40909	2.20833	0.416667	1.13636	p_Proteobacteria;unclassified;
Otu0171	28	7	4	9	8	0.880435	1.63636	0.375	0.666667	0.909091	p_Proteobacteria;c_Gammaproteobacteria;o_Legionellales;f_Francisellaceae;g_Francisella;unclassified;
Otu0426	28	1	8	10	9	0.73913	0.0454545	0.458333	1.58333	0.818182	p_Proteobacteria;c_Gammaproteobacteria;unclassified;
Otu0816	28	2	10	12	4	0.521739	0.181818	0.416667	1.16667	0.272727	p_Bacteroidetes;c_BME43;unclassified;
Otu0813	28	7	8	10	3	0.423913	0.5	0.5	0.5	0.181818	p_Proteobacteria;c_Alphaproteobacteria;o_Kiloniellales;unclassified;
Otu0099	27	9	13	2	3	3.08696	7.86364	4.04167	0.458333	0.136364	p_Proteobacteria;c_Alphaproteobacteria;o_Rhizobiales;unclassified;
Otu0100	27	7	8	7	5	2.91304	1.22727	4.16667	5	0.954545	p_Proteobacteria;c_Gammaproteobacteria;o_HTCC2188;f_HTCC2089;unclassified;
Otu0176	27	6	13	4	4	2.09783	1.04545	6.25	0.375	0.5	p_Proteobacteria;c_Alphaproteobacteria;o_Rhodospirillales;f_Rhodospirillaceae;unclassified;
Otu0366	27	4	11	5	7	1.98913	0.863636	3.375	2.33333	1.22727	p_Proteobacteria;c_Alphaproteobacteria;unclassified;
Otu0267	27	6	8	6	7	1.32609	0.863636	1.5	1.125	1.81818	p_Proteobacteria;c_Gammaproteobacteria;o_Alteromonadales;f_HTCC2188;g_HTCC;unclassified;
Otu0240	27	5	8	7	7	0.934783	0.272727	1.16667	1.29167	0.954545	p_Proteobacteria;c_Alphaproteobacteria;o_Rhizobiales;unclassified;
Otu0442	27	3	7	13	4	0.75	0.136364	0.666667	1.58333	0.545455	p_Proteobacteria;c_Alphaproteobacteria;o_Rhodobacterales;f_Rhodobacteraceae;unclassified(62);unclassified(62);
Otu0165	26	7	9	4	6	4.34783	4.27273	9.29167	1.20833	2.45455	p_Proteobacteria;c_Gammaproteobacteria;unclassified;
Otu0089	26	4	7	5	10	3.51087	0.318182	3.20833	7.91667	2.22727	p_Proteobacteria;c_Gammaproteobacteria;o_Chromatiales;f_Ectothiorhodospiraceae;unclassified;
Otu0179	26	1	6	10	9	3.16304	3.45455	1.25	4.95833	3	p_Proteobacteria;c_Gammaproteobacteria;o_Alteromonadales;f_Colwelliaceae;g_Thalassomonas;unclassified;
Otu0085	26	6	10	4	6	2.63043	4.31818	4.16667	1.20833	0.818182	p_Proteobacteria;c_Deltaproteobacteria;o_Myxococcales;f_OM27;unclassified;
Otu0309	26	10	13	1	2	2.02174	2.77273	5.08333	0.0416667	0.0909091	p_Proteobacteria;c_Alphaproteobacteria;unclassified;
Otu0215	26	5	10	4	7	1.80435	1.04545	5.04167	0.458333	0.5	p_Bacteroidetes;c_Cytophagia;o_Cytophagales;f_Flammeovirgaceae;g_Roseivirga;unclassified;
Otu0304	26	11	8	4	3	1.20652	2.86364	1.04167	0.666667	0.318182	p_Proteobacteria;c_Alphaproteobacteria;o_Rhizobiales;unclassified;
Otu0335	26	5	7	8	6	0.978261	0.454545	0.333333	1.75	1.36364	p_Proteobacteria;c_Alphaproteobacteria;unclassified;
Otu0038	25	8	11	2	4	19	4.95455	67.4583	0.291667	0.590909	p_Planctomycetes;c_Phycisphaerae;o_Phycisphaerales;unclassified;
Otu0133	25	12	8	2	3	6	21.3182	3.20833	0.0833333	0.181818	p_Proteobacteria;c_Alphaproteobacteria;unclassified;
Otu0576	25	4	6	9	6	2.57609	2.63636	1.625	2.91667	3.18182	p_Bacteroidetes;c_Flavobacteriia;o_Flavobacteriales;unclassified;
Otu0168	25	7	12	4	2	1.90217	0.818182	5.16667	0.708333	0.727273	p_Proteobacteria;c_Gammaproteobacteria;o_Thiotrichales;f_Piscirickettsiaceae;unclassified;
Otu1564	25	10	12	1	2	1.78261	4.40909	2.375	0.25	0.181818	p_Proteobacteria;c_Alphaproteobacteria;o_Rhizobiales;unclassified;
Otu0264	25	4	6	8	7	1.47826	1.22727	0.916667	2.125	1.63636	p_Proteobacteria;c_Gammaproteobacteria;unclassified;
Otu0241	25	3	11	8	3	0.902174	0.136364	1.33333	1.41667	0.636364	p_Proteobacteria;c_Alphaproteobacteria;o_Rhodobacterales;f_Rhodobacteraceae;unclassified(76);unclassified(76);
Otu0254	25	6	10	6	3	0.75	0.590909	0.5	1.70833	0.136364	p_Proteobacteria;c_Gammaproteobacteria;o_Alteromonadales;f_Alteromonadaceae;g_Glaciecola;unclassified;
Otu0330	25	5	6	7	7	0.652174	0.272727	0.25	1.125	0.954545	p_Proteobacteria;c_Gammaproteobacteria;o_Oceanospirillales;f_Alcanivoracaceae;g_Alcanivorax;s_venustensis;
Otu0524	25	4	7	9	5	0.347826	0.227273	0.375	0.5	0.272727	p_Planctomycetes;c_Phycisphaerae;o_Phycisphaerales;unclassified;
Otu1134	25	5	6	10	4	0.315217	0.363636	0.25	0.458333	0.181818	p_Proteobacteria;c_Alphaproteobacteria;o_Kiloniellales;unclassified;
Otu0072	24	7	10	3	4	13.2391	25	26.5833	1.04167	0.227273	p_Proteobacteria;c_Alphaproteobacteria;o_Rhizobiales;f_Hyphomicrobiaceae;g_Parvibaculum(99);unclassified(99);
Otu0452	24	3	10	5	6	2.72826	0.727273	3.25	5.95833	0.636364	p_Proteobacteria;c_Alphaproteobacteria;o_Rhodospirillales;f_Rhodospirillaceae;unclassified;
Otu0140	24	7	9	4	4	2.71739	3.27273	4.41667	0.875	2.31818	p_Proteobacteria;c_Deltaproteobacteria;o_Desulfuromonadales;f_Desulfuromonadaceae;unclassified;
Otu0346	24	7	6	4	7	1.88043	1.86364	0.791667	0.625	4.45455	p_Proteobacteria;c_Deltaproteobacteria;o_Desulfobacterales;f_Desulfobulbaceae;unclassified;
Otu0139	24	3	10	7	4	1.56522	2.09091	1.16667	2.375	0.590909	p_Proteobacteria;c_Gammaproteobacteria;o_Alteromonadales;f_Alteromonadaceae;g_Glaciecola(99);unclassified(99);
Otu0283	24	4	7	8	5	1.01087	0.409091	0.625	2.04167	0.909091	p_Proteobacteria;c_Alphaproteobacteria;o_Rhizobiales;unclassified;
Otu0122	24	4	6	9	5	0.978261	0.681818	0.958333	1.20833	1.04545	p_Bacteroidetes;c_Cytophagia;o_Cytophagales;f_Flammeovirgaceae;g_Roseivirga;unclassified;
Otu0084	23	10	9	2	2	8.32609	17.3636	15.75	0.125	0.136364	p_Planctomycetes;c_Phycisphaerae;o_Phycisphaerales;unclassified;
Otu0299	23	9	7	4	3	4.27174	6.13636	10.3333	0.208333	0.227273	p_Bacteroidetes;c_Flavobacteriia;o_Flavobacteriales;f_Cryomorphaceae;g_Owenweeksia;unclassified;
Otu0581	23	7	4	5	7	1.83696	0.590909	3.16667	1.875	1.59091	p_Bacteroidetes;unclassified;
Otu0197	23	3	11	5	4	1.75	0.318182	3.125	2.83333	0.5	p_Proteobacteria;c_Alphaproteobacteria;o_Rhodospirillales;f_Rhodospirillaceae;g_Phaeospirillum(71);s_fulvum(71);
Otu0290	23	5	10	3	5	1.55435	0.409091	1.58333	2.875	1.22727	p_Proteobacteria;c_Alphaproteobacteria;o_Rhodospirillales;f_Rhodospirillaceae;unclassified;
Otu0306	23	8	10	1	4	1.46739	1.13636	2.58333	0.0416667	2.13636	p_Proteobacteria;c_Alphaproteobacteria;o_Rhodospirillales;f_Rhodospirillaceae;g_Inquilinus;unclassified;
Otu0143	23	8	11	1	3	1.43478	2.86364	2.375	0.0833333	0.454545	p_Proteobacteria;c_Alphaproteobacteria;o_Rhodospirillales;f_Rhodospirillaceae;g_Inquilinus;unclassified;
Otu0300	23	7	10	3	3	1.43478	4	1.45833	0.25	0.136364	p_Bacteroidetes;c_Rhodothermi;o_Rhodothermales;f_Balneolaceae;g_Balneola;unclassified;
Otu0819	23	11	9	2	1	1.05435	2.90909	1.25	0.0833333	0.0454545	p_Proteobacteria;c_Alphaproteobacteria;o_Rhizobiales;f_Hyphomicrobiaceae;g_Hyphomicrobium(56);unclassified(56);
Otu0274	23	11	10	1	1	0.923913	1.86364	1.75	0.0416667	0.0454545	p_Proteobacteria;c_Alphaproteobacteria;o_Rhodospirillales;f_Rhodospirillaceae;g_Inquilinus;unclassified;
Otu0194	23	9	3	4	7	0.73913	1.22727	0.125	0.833333	0.818182	p_Proteobacteria;c_Alphaproteobacteria;o_Rhodobacterales;f_Rhodobacteraceae;g_Marivita(98);unclassified(98);
Otu0490	23	4	8	5	6	0.5	0.318182	0.583333	0.75	0.318182	p_Proteobacteria;c_Alphaproteobacteria;o_Rhodospirillales;f_Rhodospirillaceae;unclassified;
Otu0113	23	5	5	6	7	0.467391	0.454545	0.25	0.25	0.954545	p_Proteobacteria;c_Gammaproteobacteria;o_Alteromonadales;f_Alteromonadaceae;unclassified(63);unclassified(63);
Otu0365	23	3	7	8	5	0.445652	0.136364	0.791667	0.541667	0.272727	p_Proteobacteria;c_Alphaproteobacteria;o_BD7-3;unclassified;
Otu0693	23	9	7	3	4	0.358696	0.636364	0.458333	0.125	0.227273	p_Proteobacteria;c_Alphaproteobacteria;o_Rhodobacterales;f_Hyphomonadaceae;unclassified;
Otu0344	22	11	8	2	1	3.1413	10.7727	2	0.0833333	0.0909091	p_Proteobacteria;c_Alphaproteobacteria;o_Rhodobacterales;f_Rhodobacteraceae;unclassified;
Otu0159	22	8	8	2	4	2.95652	6.04545	4.04167	0.375	1.5	p_Proteobacteria;c_Gammaproteobacteria;unclassified;
Otu0177	22	4	8	5	5	1.90217	0.454545	1.625	1.29167	4.31818	p_Bacteroidetes;c_Cytophagia;o_Cytophagales;f_Flammeovirgaceae;unclassified;
Otu0528	22	10	7	2	3	1.88043	5.40909	1.79167	0.291667	0.181818	p_Proteobacteria;c_Alphaproteobacteria;unclassified;
Otu0134	22	11	8	1	2	1.67391	3.59091	2.70833	0.0416667	0.409091	p_Spirochaetes;c_Spirochaetes;o_Spirochaetales;f_Spirochaetaceae;unclassified(80);unclassified(80);
Otu0183	22	8	8	4	2	1.34783	1.86364	2.66667	0.541667	0.272727	p_Proteobacteria;c_Alphaproteobacteria;o_Rhodobacterales;f_Rhodobacteraceae;g_Rhodovulum(92);unclassified(92);
Otu0265	22	4	7	6	5	1.08696	0.5	0.375	2.79167	0.590909	p_Proteobacteria;c_Alphaproteobacteria;o_Sphingomonadales;f_Erythrobacteraceae;g_Erythrobacter(85);unclassified(85);
Otu0278	22	9	7	4	2	0.934783	1.04545	2	0.333333	0.318182	p_Proteobacteria;c_Alphaproteobacteria;o_Rhizobiales;f_Cohaesibacteraceae;unclassified;
Otu1132	22	2	10	4	6	0.891304	0.136364	2.375	0.333333	0.636364	p_Proteobacteria;c_Alphaproteobacteria;unclassified;
Otu0393	22	6	8	5	3	0.771739	0.818182	1.125	0.708333	0.409091	p_Proteobacteria;c_Gammaproteobacteria;o_HTCC2188;f_HTCC2089;unclassified;
Otu0112	21	4	8	5	4	8.66304	19.6818	2.625	11.875	0.727273	p_Proteobacteria;c_Alphaproteobacteria;o_Rhodospirillales;f_Rhodospirillaceae;g_Roseospira;unclassified;
Otu0359	21	9	8	2	2	5.53261	12.1818	9.875	0.0833333	0.0909091	p_Bacteroidetes;c_Cytophagia;o_Cytophagales;f_Flammeovirgaceae;unclassified;
Otu0138	21	6	10	3	2	4.3913	0.818182	10.6667	5	0.454545	p_Proteobacteria;c_Gammaproteobacteria;o_Thiotrichales;f_Piscirickettsiaceae;unclassified;
Otu0253	21	8	9	2	2	3.05435	1.77273	9.20833	0.75	0.136364	p_Proteobacteria;c_Alphaproteobacteria;o_Rhodospirillales;f_Rhodospirillaceae;g_Inquilinus;unclassified;
Otu0242	21	7	10	2	2	2.55435	1.09091	3.04167	0.25	6	p_Proteobacteria;c_Gammaproteobacteria;o_Alteromonadales;f_Alteromonadaceae;unclassified(66);unclassified(66);
Otu0473	21	10	5	4	2	1.6087	1.54545	3.375	1.20833	0.181818	p_Proteobacteria;c_Alphaproteobacteria;o_BD7-3;unclassified;
Otu0195	21	6	8	3	4	1.31522	2.45455	2.375	0.125	0.318182	p_Bacteroidetes;c_Cytophagia;o_Cytophagales;f_Flammeovirgaceae;g_Roseivirga;unclassified;
Otu0109	21	5	4	8	4	1.11957	2.72727	0.5	0.916667	0.409091	p_Proteobacteria;c_Gammaproteobacteria;o_Alteromonadales;f_Alteromonadaceae;g_Glaciecola(87);unclassified(87);
Otu0205	21	11	8	1	1	1.09783	2.90909	1.45833	0.0416667	0.0454545	p_Proteobacteria;c_Alphaproteobacteria;o_Sphingomonadales;f_Erythrobacteraceae;g_Lutibacterium;unclassified;
Otu0259	21	3	5	7	6	0.956522	0.272727	1.54167	1.625	0.272727	p_Bacteroidetes;c_Cytophagia;o_Cytophagales;f_Flammeovirgaceae;g_Reichenbachiella(95);unclassified(95);
Otu0476	21	3	8	6	4	0.76087	0.772727	0.625	1.16667	0.454545	p_Proteobacteria;c_Deltaproteobacteria;o_GMD14H09;unclassified;
Otu1019	21	5	7	5	4	0.586957	0.545455	0.5	0.791667	0.5	p_Proteobacteria;c_Alphaproteobacteria;unclassified;
Otu0499	21	9	9	1	2	0.554348	1.27273	0.833333	0.0416667	0.0909091	p_Proteobacteria;c_Alphaproteobacteria;unclassified;
Otu0634	21	9	3	5	4	0.543478	0.954545	0.333333	0.5	0.409091	p_Proteobacteria;c_Alphaproteobacteria;unclassified;
Otu0374	21	5	8	5	3	0.532609	0.590909	0.875	0.5	0.136364	p_Proteobacteria;c_Alphaproteobacteria;o_Rhizobiales;unclassified;
Otu0383	21	5	3	9	4	0.51087	0.636364	0.166667	0.875	0.363636	p_Bacteroidetes;c_Cytophagia;o_Cytophagales;f_Flammeovirgaceae;g_Flexithrix;unclassified;
Otu0860	21	4	4	8	5	0.315217	0.363636	0.166667	0.458333	0.272727	p_Bacteroidetes;c_Flavobacteriia;o_Flavobacteriales;f_Flavobacteriaceae;unclassified;
Otu0095	20	2	12	1	5	8.32609	3.63636	24.5833	0.0833333	4.27273	p_Proteobacteria;c_Deltaproteobacteria;o_Desulfobacterales;f_Desulfobacteraceae;g_Desulfococcus(93);unclassified(93);
Otu0310	20	4	4	7	5	1.92391	0.5	0.583333	1.41667	5.36364	p_Proteobacteria;c_Gammaproteobacteria;o_Enterobacteriales;f_Enterobacteriaceae;g_Gluconacetobacter;s_liquefaciens;
Otu0262	20	1	9	6	4	0.945652	0.0909091	1.04167	1.29167	1.31818	p_Proteobacteria;c_Alphaproteobacteria;o_Rhodospirillales;f_Rhodospirillaceae;unclassified;
Otu0206	20	5	5	5	5	0.76087	1.36364	0.791667	0.416667	0.5	p_Proteobacteria;c_Gammaproteobacteria;o_Alteromonadales;f_Alteromonadaceae;unclassified;
Otu0437	20	5	5	6	4	0.565217	0.545455	0.333333	1.125	0.227273	p_Bacteroidetes;c_Cytophagia;o_Cytophagales;f_Flammeovirgaceae;unclassified;
Otu0258	20	2	7	7	4	0.48913	0.227273	0.583333	0.875	0.227273	p_Bacteroidetes;c_Cytophagia;o_Cytophagales;f_Flammeovirgaceae;g_Roseivirga;unclassified;
Otu0433	20	4	6	7	3	0.402174	0.227273	0.666667	0.541667	0.136364	p_Planctomycetes;c_Phycisphaerae;o_Phycisphaerales;unclassified;
Otu0068	19	5	3	6	5	13.4457	0.545455	0.125	1.625	53.7727	p_Proteobacteria;c_Gammaproteobacteria;unclassified;
Otu0121	19	4	8	5	2	7.77174	18.5	12.2083	0.5	0.136364	p_Proteobacteria;c_Gammaproteobacteria;o_Alteromonadales;f_Alteromonadaceae;unclassified(77);unclassified(77);
Otu0260	19	7	6	2	4	2.34783	1.59091	6.875	0.25	0.454545	p_Proteobacteria;c_Alphaproteobacteria;o_Rhodobacterales;f_Hyphomonadaceae;g_Oceanicaulis;unclassified;
Otu0212	19	7	10	0	2	1.40217	2.81818	2.70833	0	0.0909091	p_Proteobacteria;c_Alphaproteobacteria;unclassified;
Otu1410	19	8	8	1	2	1.3913	4.63636	0.958333	0.0416667	0.0909091	p_Proteobacteria;c_Alphaproteobacteria;o_Rhizobiales;unclassified;
Otu0182	19	8	6	3	2	1.38043	1.22727	3.5	0.333333	0.363636	p_Proteobacteria;c_Deltaproteobacteria;o_Desulfovibrionales;f_Desulfonatronumaceae;g_Desulfonatronum;unclassified;
Otu0408	19	10	6	1	2	1.17391	3.5	1.16667	0.0416667	0.0909091	p_Proteobacteria;c_Deltaproteobacteria;o_Myxococcales;f_Cystobacterineae;unclassified;
Otu0688	19	5	2	4	8	1.04348	1	1.375	0.375	1.45455	p_Proteobacteria;c_Gammaproteobacteria;o_Oceanospirillales;f_Oleiphilaceae;unclassified;
Otu0319	19	4	4	7	4	0.836957	0.181818	1.625	0.583333	0.909091	p_Proteobacteria;c_Gammaproteobacteria;o_Oceanospirillales;f_Halomonadaceae;g_Candidatus_Portiera;unclassified;
Otu0295	19	3	7	6	3	0.782609	0.136364	0.5	1.83333	0.590909	p_Proteobacteria;c_Alphaproteobacteria;unclassified;
Otu0214	19	7	7	2	3	0.717391	1.13636	1.33333	0.166667	0.227273	p_Proteobacteria;c_Deltaproteobacteria;unclassified;
Otu0526	19	7	5	3	4	0.565217	0.636364	0.583333	0.791667	0.227273	p_Proteobacteria;c_Alphaproteobacteria;unclassified;
Otu0489	19	4	7	4	4	0.413043	0.409091	0.75	0.25	0.227273	p_Proteobacteria;c_Alphaproteobacteria;o_Rhodospirillales;f_Rhodospirillaceae;unclassified;
Otu1157	19	2	6	8	3	0.391304	0.181818	0.333333	0.708333	0.318182	p_Proteobacteria;c_Gammaproteobacteria;unclassified;
Otu0270	19	4	5	6	4	0.304348	0.227273	0.333333	0.416667	0.227273	p_Planctomycetes;c_Phycisphaerae;o_Phycisphaerales;unclassified;
Otu0057	18	2	9	6	1	28	3.81818	41.75	41.4583	22.5	p_Proteobacteria;c_Gammaproteobacteria;unclassified;
Otu0060	18	10	3	3	2	18.9565	28.8182	45.9583	0.208333	0.0909091	p_Bacteroidetes;c_Flavobacteriia;o_Flavobacteriales;f_Flavobacteriaceae;unclassified(98);unclassified(98);
Otu0076	18	4	3	5	6	12.6957	9.13636	16.2083	4.54167	21.3182	p_Proteobacteria;c_Alphaproteobacteria;unclassified;
Otu0223	18	3	9	3	3	3.68478	4.04545	8.04167	2.16667	0.227273	p_Proteobacteria;c_Deltaproteobacteria;o_Desulfobacterales;f_Desulfobacteraceae;g_Desulfococcus(99);unclassified(99);
Otu0130	18	3	4	7	4	3.5	0.136364	2.83333	1.04167	10.2727	p_Proteobacteria;c_Deltaproteobacteria;o_Desulfobacterales;f_Desulfobacteraceae;g_Desulfococcus(99);unclassified(99);
Otu0200	18	3	3	7	5	1.97826	0.590909	1.125	4.625	1.40909	p_Proteobacteria;c_Alphaproteobacteria;o_Sphingomonadales;f_Sphingomonadaceae;g_Sphingomonas;s_yabuuchiae;
Otu0237	18	1	4	9	4	1.71739	0.0454545	0.291667	2.20833	4.40909	p_Proteobacteria;c_Alphaproteobacteria;o_Kordiimonadales;f_Kordiimonadaceae;unclassified;
Otu0154	18	6	5	5	2	1.52174	4.18182	1.20833	0.458333	0.363636	p_Planctomycetes;c_Phycisphaerae;o_Phycisphaerales;unclassified;
Otu0717	18	4	7	4	3	1.27174	0.909091	2.41667	1.45833	0.181818	p_Bacteroidetes;c_Cytophagia;o_Cytophagales;f_Amoebophilaceae;g_SGUS912;unclassified;
Otu0543	18	7	9	1	1	1.16304	1.27273	3.20833	0.0416667	0.0454545	p_Proteobacteria;c_Alphaproteobacteria;o_Rhodobacterales;f_Hyphomonadaceae;g_Oceanicaulis;unclassified;
Otu0213	18	7	5	4	2	1.08696	3.5	0.5	0.166667	0.318182	p_Bacteroidetes;c_Cytophagia;o_Cytophagales;f_Amoebophilaceae;unclassified;
Otu0153	18	3	5	7	3	1.02174	0.318182	1.04167	2.25	0.363636	p_Proteobacteria;c_Gammaproteobacteria;o_HTCC2188;f_HTCC2089;unclassified;
Otu0509	18	7	8	1	2	1.01087	1.18182	1.5	0.333333	1.04545	p_Proteobacteria;c_Gammaproteobacteria;unclassified;
Otu0487	18	9	6	1	2	0.913043	2.36364	1.20833	0.0416667	0.0909091	p_Proteobacteria;c_Alphaproteobacteria;o_Rhodospirillales;f_Rhodospirillaceae;unclassified;
Otu0082	18	3	4	3	8	0.75	0.409091	0.25	0.208333	2.22727	p_Proteobacteria;c_Gammaproteobacteria;o_Alteromonadales;f_Alteromonadaceae;g_Glaciecola(86);unclassified(86);
Otu0384	18	4	6	6	2	0.728261	0.318182	0.375	2.04167	0.0909091	p_Bacteroidetes;c_Cytophagia;o_Cytophagales;f_Flammeovirgaceae;unclassified;
Otu0243	18	4	4	5	5	0.597826	0.818182	0.375	0.291667	0.954545	p_Bacteroidetes;c_Cytophagia;o_Cytophagales;f_Flammeovirgaceae;g_Roseivirga;unclassified;
Otu1056	18	10	5	3	0	0.554348	1.72727	0.333333	0.208333	0	p_Proteobacteria;c_Alphaproteobacteria;o_Rhodobacterales;f_Hyphomonadaceae;unclassified(71);unclassified(71);
Otu0513	18	4	4	5	5	0.51087	1.27273	0.166667	0.208333	0.454545	p_Proteobacteria;c_Gammaproteobacteria;o_Oceanospirillales;f_Oceanospirillaceae;unclassified;
Otu0436	18	4	6	4	4	0.402174	0.5	0.583333	0.208333	0.318182	p_Bacteroidetes;c_Cytophagia;o_Cytophagales;f_Flammeovirgaceae;g_Fulvivirga(57);unclassified(57);
Otu1315	18	3	4	8	3	0.402174	0.181818	0.208333	1.04167	0.136364	p_Planctomycetes;c_Phycisphaerae;o_Phycisphaerales;unclassified;
Otu1087	18	8	6	1	3	0.380435	0.863636	0.5	0.0416667	0.136364	p_Actinobacteria;c_Acidimicrobiia;o_Acidimicrobiales;unclassified;
Otu0444	18	2	4	7	5	0.326087	0.136364	0.416667	0.416667	0.318182	p_Proteobacteria;c_Gammaproteobacteria;o_Oceanospirillales;f_Alcanivoracaceae;g_Alcanivorax;unclassified;
Otu0083	17	4	6	4	3	12.9348	0.318182	45.2083	0.625	3.77273	p_Proteobacteria;c_Deltaproteobacteria;unclassified;
Otu0156	17	2	4	7	4	2.6087	0.409091	0.375	7.66667	1.72727	p_Proteobacteria;c_Gammaproteobacteria;o_Alteromonadales;f_Alteromonadaceae;g_Glaciecola(98);unclassified(98);
Otu0238	17	7	7	2	1	1.73913	1.77273	4.83333	0.166667	0.0454545	p_Armatimonadetes;c_Fimbriimonadia;o_Fimbriimonadales;f_Fimbriimonadaceae;g_Fimbriimonas;unclassified;
Otu0266	17	5	9	2	1	1.36957	1.5	3.54167	0.25	0.0909091	p_Proteobacteria;c_Gammaproteobacteria;o_Marinicellales;f_Marinicellaceae;unclassified;
Otu0548	17	4	8	1	4	1.05435	0.772727	2.79167	0.125	0.454545	p_Proteobacteria;c_Alphaproteobacteria;unclassified;
Otu0461	17	7	7	2	1	1.03261	2.31818	1.33333	0.416667	0.0909091	p_Proteobacteria;c_Alphaproteobacteria;unclassified;
Otu0203	17	6	6	3	2	1	1.27273	2.33333	0.125	0.227273	p_Proteobacteria;unclassified;
Otu1117	17	10	3	1	3	0.945652	2.77273	0.916667	0.0416667	0.136364	p_Proteobacteria;c_Alphaproteobacteria;o_Rhodospirillales;f_Rhodospirillaceae;unclassified;
Otu0193	17	5	3	5	4	0.826087	0.818182	0.666667	1.41667	0.363636	p_Proteobacteria;c_Alphaproteobacteria;o_Rhodobacterales;f_Rhodobacteraceae;g_Dinoroseobacter(82);unclassified(82);
Otu0247	17	3	2	8	4	0.695652	0.181818	0.125	1.66667	0.772727	p_Proteobacteria;c_Alphaproteobacteria;unclassified;
Otu0521	17	4	5	3	5	0.565217	1.04545	0.666667	0.291667	0.272727	p_Proteobacteria;c_Gammaproteobacteria;o_Alteromonadales;unclassified;
Otu0229	17	5	8	2	2	0.543478	0.545455	0.958333	0.166667	0.5	p_Proteobacteria;c_Alphaproteobacteria;o_Rhodobacterales;f_Rhodobacteraceae;unclassified;
Otu0538	17	4	9	2	2	0.347826	0.363636	0.75	0.125	0.136364	p_Proteobacteria;c_Alphaproteobacteria;unclassified;
Otu0921	17	2	4	9	2	0.304348	0.409091	0.166667	0.541667	0.0909091	p_Bacteroidetes;c_Saprospirae;o_Saprospirales;f_Saprospiraceae;g_Saprospira;unclassified;
Otu0637	17	7	8	1	1	0.293478	0.409091	0.666667	0.0416667	0.0454545	p_Proteobacteria;c_Alphaproteobacteria;o_Rhizobiales;unclassified;
Otu0151	17	4	4	6	3	0.293478	0.181818	0.166667	0.458333	0.363636	p_Proteobacteria;c_Alphaproteobacteria;o_Rhizobiales;unclassified;
Otu0249	17	7	7	2	1	0.23913	0.454545	0.375	0.0833333	0.0454545	p_Proteobacteria;c_Alphaproteobacteria;unclassified;
Otu0067	16	4	8	2	2	12.0978	40.7273	8.875	0.0833333	0.0909091	p_Bacteroidetes;c_Bacteroidia;o_Bacteroidales;f_Marinilabiaceae;unclassified;
Otu0063	16	3	4	5	4	5.97826	10.7727	1.16667	6.54167	5.81818	p_Proteobacteria;c_Epsilonproteobacteria;o_Campylobacterales;f_Campylobacteraceae;g_Arcobacter;unclassified(99);
Otu0104	16	4	5	4	3	5.69565	0.363636	13.4167	7.125	1.04545	p_Proteobacteria;c_Deltaproteobacteria;unclassified;
Otu0126	16	3	3	5	5	4.98913	19.6364	0.208333	0.583333	0.363636	p_Proteobacteria;c_Gammaproteobacteria;o_Alteromonadales;f_Shewanellaceae;g_Shewanella;s_algae(58);
Otu0221	16	2	5	6	3	0.978261	0.0909091	1.16667	0.708333	1.95455	p_Spirochaetes;c_Spirochaetes;o_Spirochaetales;f_Spirochaetaceae;unclassified(57);unclassified(57);
Otu0415	16	3	6	4	3	0.913043	0.363636	2.70833	0.208333	0.272727	p_Proteobacteria;c_Gammaproteobacteria;o_Vibrionales;f_Pseudoalteromonadaceae;g_Pseudoalteromonas;s_ruthenica;
Otu0483	16	2	8	3	3	0.641304	0.5	1	0.75	0.272727	p_Proteobacteria;c_Alphaproteobacteria;o_Rhodospirillales;f_Rhodospirillaceae;unclassified;
Otu0297	16	4	4	6	2	0.586957	0.5	0.833333	0.875	0.0909091	p_Proteobacteria;c_Gammaproteobacteria;o_Alteromonadales;f_Alteromonadaceae;g_BD2-13(82);unclassified(82);
Otu0607	16	2	4	5	5	0.554348	0.136364	0.541667	0.75	0.772727	p_Proteobacteria;c_Gammaproteobacteria;unclassified;
Otu0715	16	6	7	1	2	0.543478	1.40909	0.625	0.0833333	0.0909091	p_Bacteroidetes;c_Cytophagia;o_Cytophagales;f_Amoebophilaceae;g_SGUS912;unclassified;
Otu0666	16	5	4	4	3	0.543478	0.454545	0.458333	1.04167	0.181818	p_Proteobacteria;c_Alphaproteobacteria;o_Rhizobiales;f_Cohaesibacteraceae;unclassified;
Otu0647	16	8	7	1	0	0.521739	1.36364	0.708333	0.0416667	0	p_Bacteroidetes;c_Cytophagia;o_Cytophagales;f_Flammeovirgaceae;unclassified;
Otu0913	16	3	3	5	5	0.521739	0.454545	0.25	0.541667	0.863636	p_Bacteroidetes;c_Saprospirae;o_Saprospirales;f_Saprospiraceae;unclassified;
Otu0440	16	3	4	6	3	0.434783	0.136364	0.208333	0.416667	1	p_Bacteroidetes;c_Saprospirae;o_Saprospirales;f_Saprospiraceae;g_Saprospira;unclassified;
Otu1128	16	3	2	6	5	0.380435	0.136364	0.0833333	0.666667	0.636364	p_Proteobacteria;c_Gammaproteobacteria;o_Alteromonadales;f_Chromatiaceae;unclassified;
Otu0599	16	6	7	1	2	0.358696	0.454545	0.791667	0.0416667	0.136364	p_Proteobacteria;c_Alphaproteobacteria;o_Rhodospirillales;f_Rhodospirillaceae;unclassified;
Otu1145	16	2	5	5	4	0.336957	0.0909091	0.25	0.458333	0.545455	p_Actinobacteria;c_Acidimicrobiia;o_Acidimicrobiales;f_wb1_P06;unclassified;
Otu0142	16	6	8	0	2	0.315217	0.590909	0.583333	0	0.0909091	p_Proteobacteria;c_Alphaproteobacteria;o_Rhodospirillales;f_Rhodospirillaceae;g_Inquilinus;unclassified;
Otu1100	16	3	6	5	2	0.282609	0.227273	0.458333	0.333333	0.0909091	p_Proteobacteria;c_Alphaproteobacteria;o_BD7-3;unclassified;
Otu0145	15	7	7	1	0	13.8043	2	51	0.0833333	0	p_Actinobacteria;c_Actinobacteria;o_Actinomycetales;f_Sporichthyaceae;g_Sporichthya;unclassified;
Otu0210	15	3	2	4	6	3	2.40909	4	1	4.68182	p_Proteobacteria;c_Alphaproteobacteria;o_Rickettsiales;unclassified;
Otu0403	15	5	3	3	4	2.77174	0.363636	1.04167	0.291667	9.77273	p_Proteobacteria;c_Gammaproteobacteria;o_Oceanospirillales;f_Oceanospirillaceae;unclassified;
Otu0321	15	8	5	0	2	2.71739	3.04545	7.41667	0	0.227273	p_Bacteroidetes;c_Flavobacteriia;o_Flavobacteriales;f_Cryomorphaceae;g_Cryomorpha;unclassified;
Otu0227	15	2	5	5	3	2.38043	0.0909091	3.375	4.79167	0.954545	p_Proteobacteria;c_Gammaproteobacteria;o_Alteromonadales;f_Alteromonadaceae;g_Glaciecola;unclassified;
Otu0217	15	8	4	2	1	2.02174	1.27273	6.41667	0.125	0.0454545	p_Bacteroidetes;c_Cytophagia;o_Cytophagales;f_Flammeovirgaceae;g_Reichenbachiella(83);unclassified(83);
Otu0224	15	3	3	4	5	1.93478	0.363636	0.5	5.41667	1.27273	p_Firmicutes;c_Clostridia;o_Clostridiales;f_Acidaminobacteraceae;g_Fusibacter;unclassified;
Otu0185	15	2	6	4	3	1.66304	0.636364	1.66667	3.91667	0.227273	p_Bacteroidetes;c_Cytophagia;o_Cytophagales;f_Flammeovirgaceae;unclassified;
Otu0231	15	5	4	4	2	1.5	0.772727	3.58333	0.458333	1.09091	p_Planctomycetes;c_Phycisphaerae;o_Phycisphaerales;unclassified;
Otu0400	15	8	3	2	2	1.34783	4.90909	0.458333	0.125	0.0909091	p_Proteobacteria;c_Alphaproteobacteria;unclassified;
Otu0226	15	2	5	4	4	1.20652	0.227273	0.416667	1.79167	2.40909	p_Proteobacteria;c_Gammaproteobacteria;o_Alteromonadales;f_Alteromonadaceae;g_Glaciecola;unclassified;
Otu0167	15	4	6	1	4	0.978261	0.681818	1.375	0.0416667	1.86364	p_Proteobacteria;c_Alphaproteobacteria;o_Rhodospirillales;f_Rhodospirillaceae;g_Inquilinus;unclassified;
Otu0425	15	3	8	3	1	0.967391	0.363636	1.25	0.333333	1.95455	p_Proteobacteria;unclassified;
Otu0261	15	5	5	3	2	0.869565	0.5	0.416667	1.16667	1.40909	p_Planctomycetes;c_Phycisphaerae;o_Phycisphaerales;f_Phycisphaeraceae;unclassified;
Otu0460	15	4	5	4	2	0.836957	0.636364	2.08333	0.416667	0.136364	p_Proteobacteria;c_Alphaproteobacteria;unclassified;
Otu0497	15	5	4	2	4	0.76087	0.772727	0.708333	0.0833333	1.54545	p_Proteobacteria;c_Gammaproteobacteria;o_Alteromonadales;f_Alteromonadaceae;g_Glaciecola;unclassified;
Otu0196	15	3	4	5	3	0.695652	0.318182	0.416667	1.08333	0.954545	p_Bacteroidetes;c_Flavobacteriia;o_Flavobacteriales;f_Flavobacteriaceae;unclassified;
Otu0448	15	3	5	5	2	0.608696	0.227273	1.04167	0.75	0.363636	p_Proteobacteria;c_Alphaproteobacteria;o_Kiloniellales;f_Kiloniellaceae;g_Thalassospira;unclassified;
Otu3645	15	3	3	5	4	0.608696	0.181818	0.791667	0.666667	0.772727	p_Bacteroidetes;unclassified;
Otu0394	15	1	4	5	5	0.608696	0.181818	0.416667	1.45833	0.318182	p_Bacteroidetes;c_Saprospirae;o_Saprospirales;f_Saprospiraceae;g_Saprospira;unclassified;
Otu0190	15	4	2	5	4	0.478261	1.13636	0.125	0.458333	0.227273	p_Proteobacteria;c_Gammaproteobacteria;o_Oceanospirillales;f_Oleiphilaceae;unclassified;
Otu0326	15	4	6	4	1	0.478261	0.227273	1.25	0.333333	0.0454545	p_Bacteroidetes;c_Flavobacteriia;o_Flavobacteriales;f_Cryomorphaceae;g_Owenweeksia;unclassified;
Otu1165	15	0	2	8	5	0.271739	0	0.125	0.583333	0.363636	p_Proteobacteria;c_Gammaproteobacteria;unclassified;
Otu0589	15	4	3	2	6	0.206522	0.272727	0.125	0.125	0.318182	p_Bacteroidetes;c_Flavobacteriia;o_Flavobacteriales;f_Cryomorphaceae;g_Crocinitomix;unclassified;
Otu1314	15	3	2	5	5	0.173913	0.136364	0.0833333	0.208333	0.272727	p_Proteobacteria;c_Alphaproteobacteria;o_Rhodobacterales;f_Hyphomonadaceae;unclassified;
Otu0222	14	7	6	1	0	5.70652	21.7727	1.875	0.0416667	0	p_Proteobacteria;c_Alphaproteobacteria;o_Rhodospirillales;f_Rhodospirillaceae;g_Inquilinus(79);unclassified(79);
Otu0135	14	4	3	3	4	3.59783	2.09091	0.208333	10.0417	1.77273	p_Proteobacteria;c_Gammaproteobacteria;o_Vibrionales;f_Vibrionaceae;g_Photobacterium(96);unclassified(83);
Otu0102	14	3	3	4	4	2.8913	3.27273	0.416667	2	6.18182	p_Proteobacteria;c_Gammaproteobacteria;o_Oceanospirillales;f_Oceanospirillaceae;unclassified(95);unclassified(95);
Otu0324	14	6	5	1	2	2.31522	4.86364	2.29167	0.166667	2.13636	p_Proteobacteria;c_Gammaproteobacteria;o_HOC36;unclassified;
Otu0753	14	8	4	1	1	1.79348	6.5	0.75	0.0833333	0.0909091	p_Proteobacteria;c_Alphaproteobacteria;unclassified;
Otu0320	14	8	3	2	1	1.40217	2.59091	0.333333	2.625	0.0454545	p_Proteobacteria;c_Alphaproteobacteria;unclassified;
Otu0343	14	1	4	7	2	0.98913	0.0454545	0.875	2.75	0.136364	p_Proteobacteria;c_Alphaproteobacteria;o_Kordiimonadales;f_Kordiimonadaceae;unclassified;
Otu0493	14	2	3	6	3	0.891304	0.136364	0.125	0.291667	3.13636	p_Proteobacteria;c_Alphaproteobacteria;o_Sphingomonadales;f_Sphingomonadaceae;g_Sphingobium;s_yanoikuyae;
Otu0230	14	3	3	3	5	0.869565	2.40909	0.125	0.166667	0.909091	p_Proteobacteria;c_Alphaproteobacteria;o_Rhodobacterales;f_Rhodobacteraceae;g_Loktanella(88);unclassified(88);
Otu0751	14	4	2	4	4	0.815217	2.22727	0.0833333	0.375	0.681818	p_Proteobacteria;unclassified;
Otu1018	14	4	5	2	3	0.804348	2.09091	0.791667	0.25	0.136364	p_Proteobacteria;unclassified;
Otu0339	14	2	5	1	6	0.75	0.363636	1.08333	0.0833333	1.5	p_Bacteroidetes;c_Cytophagia;o_Cytophagales;f_Flammeovirgaceae;unclassified;
Otu0429	14	0	5	7	2	0.73913	0	0.75	2	0.0909091	p_Bacteroidetes;c_Cytophagia;o_Cytophagales;f_Flammeovirgaceae;unclassified(99);unclassified(99);
Otu0631	14	6	8	0	0	0.619565	0.681818	1.75	0	0	p_Proteobacteria;c_Alphaproteobacteria;unclassified;
Otu0288	14	4	7	1	2	0.543478	0.181818	1.20833	0.0416667	0.727273	p_Proteobacteria;c_Gammaproteobacteria;o_Alteromonadales;unclassified;
Otu0333	14	2	4	5	3	0.521739	0.318182	1.125	0.375	0.227273	p_Proteobacteria;c_Alphaproteobacteria;unclassified;
Otu0465	14	5	4	4	1	0.5	0.545455	0.416667	0.958333	0.0454545	unclassified;
Otu0327	14	4	4	6	0	0.478261	0.409091	0.333333	1.125	0	p_Proteobacteria;c_Gammaproteobacteria;o_Oceanospirillales;unclassified;
Otu0255	14	3	4	3	4	0.467391	0.181818	0.291667	0.5	0.909091	p_Proteobacteria;c_Gammaproteobacteria;o_Alteromonadales;f_Idiomarinaceae;g_Pseudidiomarina;s_homiensis;
Otu0505	14	6	4	1	3	0.434783	1	0.541667	0.0416667	0.181818	p_Proteobacteria;c_Alphaproteobacteria;unclassified;
Otu0574	14	1	3	5	5	0.358696	0.0909091	0.166667	0.458333	0.727273	p_Actinobacteria;c_Actinobacteria;o_Actinomycetales;f_Micrococcaceae;g_Nesterenkonia;unclassified;
Otu0276	14	5	8	0	1	0.336957	0.454545	0.833333	0	0.0454545	p_Proteobacteria;c_Deltaproteobacteria;o_Myxococcales;unclassified;
Otu1044	14	4	4	3	3	0.336957	0.318182	0.75	0.125	0.136364	p_Proteobacteria;c_Alphaproteobacteria;unclassified;
Otu0269	14	3	1	6	4	0.336957	0.136364	0.0416667	0.625	0.545455	p_Proteobacteria;c_Alphaproteobacteria;o_Kordiimonadales;f_Kordiimonadaceae;unclassified;
Otu0308	14	2	3	5	4	0.315217	0.136364	0.125	0.75	0.227273	p_Proteobacteria;c_Gammaproteobacteria;o_Pseudomonadales;f_Pseudomonadaceae;unclassified(62);unclassified(62);
Otu1113	14	4	4	4	2	0.271739	0.545455	0.291667	0.166667	0.0909091	p_Proteobacteria;c_Alphaproteobacteria;o_Rhizobiales;unclassified;
Otu0765	14	5	0	6	3	0.26087	0.363636	0	0.5	0.181818	p_Proteobacteria;c_Gammaproteobacteria;unclassified;
Otu0542	14	3	2	6	3	0.26087	0.181818	0.0833333	0.291667	0.5	p_Proteobacteria;c_Alphaproteobacteria;o_Rhodobacterales;f_Rhodobacteraceae;g_Nautella(52);s_italica(52);
Otu0517	14	7	2	4	1	0.23913	0.590909	0.125	0.208333	0.0454545	p_Proteobacteria;c_Alphaproteobacteria;o_Rhodobacterales;f_Rhodobacteraceae;g_Rhodovulum(78);unclassified(78);
Otu0422	14	6	4	4	0	0.23913	0.545455	0.208333	0.208333	0	p_Proteobacteria;c_Gammaproteobacteria;o_Alteromonadales;f_Alteromonadaceae;g_Glaciecola;unclassified;
Otu0390	14	2	4	6	2	0.228261	0.181818	0.291667	0.333333	0.0909091	p_Bacteroidetes;c_Flavobacteriia;o_Flavobacteriales;f_Cryomorphaceae;unclassified(86);unclassified(86);
Otu0706	14	1	5	5	3	0.195652	0.0909091	0.208333	0.333333	0.136364	p_Bacteroidetes;c_Flavobacteriia;o_Flavobacteriales;f_Flavobacteriaceae;g_Sediminicola;unclassified;
Otu0174	13	3	4	3	3	1.98913	0.318182	6.33333	0.666667	0.363636	p_Proteobacteria;c_Gammaproteobacteria;o_Thiotrichales;f_Piscirickettsiaceae;unclassified;
Otu0204	13	3	7	2	1	1.42391	1.63636	2.125	1.45833	0.409091	p_Proteobacteria;c_Gammaproteobacteria;unclassified;
Otu0239	13	2	5	5	1	1.01087	0.136364	0.5	2.08333	1.27273	p_Proteobacteria;c_Alphaproteobacteria;o_Rhodobacterales;f_Rhodobacteraceae;unclassified;
Otu0286	13	6	2	4	1	0.869565	0.818182	1.79167	0.75	0.0454545	p_Planctomycetes;c_Phycisphaerae;o_Phycisphaerales;unclassified;
Otu0188	13	4	5	2	2	0.804348	0.5	2.33333	0.0833333	0.227273	p_Proteobacteria;c_Deltaproteobacteria;o_Myxococcales;f_Nannocystaceae;g_Plesiocystis;unclassified;
Otu0464	13	4	6	2	1	0.717391	1.36364	1	0.25	0.272727	p_Proteobacteria;c_Alphaproteobacteria;unclassified;
Otu0271	13	6	6	0	1	0.608696	1.04545	1.25	0	0.136364	p_Proteobacteria;c_Alphaproteobacteria;o_Rhodospirillales;f_Rhodospirillaceae;g_Inquilinus;unclassified;
Otu0235	13	1	4	5	3	0.576087	0.272727	0.75	1	0.227273	p_Planctomycetes;c_Pla3;unclassified;
Otu0878	13	8	5	0	0	0.554348	1.5	0.75	0	0	p_Proteobacteria;c_Alphaproteobacteria;o_Rhodobacterales;f_Hyphomonadaceae;unclassified;
Otu0303	13	3	3	4	3	0.554348	0.409091	0.208333	1.375	0.181818	p_Proteobacteria;c_Alphaproteobacteria;o_Rhodobacterales;f_Rhodobacteraceae;g_Jannaschia(77);unclassified(77);
Otu1205	13	3	2	4	4	0.554348	0.409091	0.541667	0.208333	1.09091	p_Proteobacteria;c_Gammaproteobacteria;unclassified;
Otu0567	13	5	4	2	2	0.532609	1.40909	0.25	0.25	0.272727	p_Proteobacteria;c_Gammaproteobacteria;o_Alteromonadales;f_Alteromonadaceae;g_Glaciecola;unclassified;
Otu0635	13	0	5	5	3	0.5	0	0.291667	0.875	0.818182	p_Proteobacteria;c_Alphaproteobacteria;o_Rhodobacterales;f_Rhodobacteraceae;unclassified;
Otu0987	13	7	6	0	0	0.456522	1.40909	0.458333	0	0	p_Proteobacteria;c_Alphaproteobacteria;o_Rhizobiales;f_Phyllobacteriaceae;g_Mesorhizobium;unclassified(65);
Otu0491	13	8	5	0	0	0.445652	1.18182	0.625	0	0	p_Proteobacteria;c_Alphaproteobacteria;o_Rhodobacterales;f_Hyphomonadaceae;g_Hirschia;unclassified;
Otu0636	13	4	2	4	3	0.402174	0.5	0.208333	0.541667	0.363636	p_Proteobacteria;c_Alphaproteobacteria;o_Rhodobacterales;f_Rhodobacteraceae;g_Roseovarius(92);unclassified(92);
Otu0873	13	3	2	6	2	0.391304	0.136364	0.208333	0.875	0.318182	p_Proteobacteria;c_Gammaproteobacteria;o_Thiotrichales;f_Piscirickettsiaceae;unclassified;
Otu0829	13	2	4	2	5	0.380435	0.136364	0.291667	0.708333	0.363636	p_Proteobacteria;c_Gammaproteobacteria;o_Alteromonadales;f_Colwelliaceae;g_Thalassomonas;unclassified;
Otu0378	13	3	4	4	2	0.326087	0.545455	0.25	0.416667	0.0909091	p_Proteobacteria;c_Gammaproteobacteria;unclassified;
Otu0328	13	3	8	1	1	0.25	0.363636	0.5	0.0416667	0.0909091	p_Bacteroidetes;c_Flavobacteriia;o_Flavobacteriales;f_Flavobacteriaceae;g_Olleya(74);unclassified(74);
Otu1017	13	0	4	5	4	0.25	0	0.208333	0.25	0.545455	p_Proteobacteria;unclassified;
Otu0199	13	4	2	5	2	0.228261	0.227273	0.166667	0.25	0.272727	p_Proteobacteria;c_Gammaproteobacteria;o_Oceanospirillales;unclassified;
Otu0894	13	1	4	5	3	0.217391	0.0454545	0.166667	0.5	0.136364	p_Bacteroidetes;c_Cytophagia;o_Cytophagales;f_Flammeovirgaceae;unclassified;
Otu0614	13	1	5	6	1	0.195652	0.0454545	0.333333	0.333333	0.0454545	p_Proteobacteria;c_Deltaproteobacteria;o_PB19;unclassified;
Otu0313	13	3	2	7	1	0.184783	0.181818	0.0833333	0.416667	0.0454545	p_Planctomycetes;c_BD7-11;unclassified;
Otu0837	13	3	5	1	4	0.173913	0.136364	0.25	0.0833333	0.227273	p_Proteobacteria;c_Gammaproteobacteria;o_Alteromonadales;unclassified;
Otu0604	13	1	4	6	2	0.163043	0.0454545	0.166667	0.333333	0.0909091	p_Proteobacteria;c_Gammaproteobacteria;o_Alteromonadales;f_Alteromonadaceae;g_Marinobacter;unclassified;
Otu0642	13	1	2	7	3	0.152174	0.0454545	0.0833333	0.333333	0.136364	p_Proteobacteria;c_Gammaproteobacteria;o_Salinisphaerales;f_Salinisphaeraceae;g_Salinisphaera;unclassified;
Otu1208	13	2	5	1	5	0.141304	0.0909091	0.208333	0.0416667	0.227273	p_Proteobacteria;c_Gammaproteobacteria;unclassified;
Otu0129	12	3	6	2	1	5.92391	21.6818	0.958333	0.458333	1.54545	p_Proteobacteria;c_Deltaproteobacteria;o_Desulfobacterales;f_Desulfobacteraceae;g_Desulfotignum;unclassified;
Otu0312	12	2	1	5	4	2.44565	1.13636	0.125	0.583333	8.31818	p_Proteobacteria;c_Gammaproteobacteria;o_Vibrionales;f_Vibrionaceae;unclassified(79);unclassified(79);
Otu0722	12	5	0	3	4	1.77174	1.04545	0	2.625	3.5	p_Proteobacteria;unclassified;
Otu0246	12	2	4	2	4	1.46739	1.81818	2.41667	0.166667	1.5	p_Proteobacteria;c_Deltaproteobacteria;o_Desulfobacterales;f_Desulfobacteraceae;g_Desulfococcus;unclassified;
Otu0141	12	3	4	3	2	1.19565	0.681818	2.70833	0.833333	0.454545	p_Planctomycetes;c_Phycisphaerae;o_Phycisphaerales;unclassified;
Otu0571	12	2	1	4	5	0.902174	0.0909091	0.0833333	0.5	3.04545	p_Proteobacteria;c_Alphaproteobacteria;o_Sphingomonadales;f_Sphingomonadaceae;g_Sphingomonas;s_echinoides;
Otu0305	12	5	5	0	2	0.826087	2.13636	1.125	0	0.0909091	p_Proteobacteria;c_Alphaproteobacteria;o_Rhodospirillales;f_Rhodospirillaceae;g_Inquilinus;unclassified;
Otu0595	12	6	5	0	1	0.652174	1.77273	0.791667	0	0.0909091	p_Proteobacteria;c_Alphaproteobacteria;o_Rhodobacterales;f_Rhodobacteraceae;unclassified;
Otu0832	12	4	2	4	2	0.576087	0.681818	0.0833333	1.33333	0.181818	p_Bacteroidetes;c_Saprospirae;o_Saprospirales;f_Saprospiraceae;g_Saprospira;unclassified;
Otu0883	12	1	3	4	4	0.543478	0.0454545	0.291667	0.875	0.954545	p_Bacteroidetes;c_Cytophagia;o_Cytophagales;f_Flammeovirgaceae;g_Reichenbachiella(96);unclassified(96);
Otu0559	12	2	7	2	1	0.48913	0.590909	1.16667	0.125	0.0454545	unclassified;
Otu0628	12	5	5	2	0	0.402174	0.772727	0.5	0.333333	0	p_Cyanobacteria;c_Oscillatoriophycideae;o_Chroococcales;unclassified;
Otu0245	12	3	4	3	2	0.380435	0.636364	0.541667	0.208333	0.136364	p_Proteobacteria;c_Alphaproteobacteria;o_Rhodobacterales;f_Rhodobacteraceae;unclassified(58);unclassified(58);
Otu0382	12	3	3	4	2	0.358696	0.181818	0.125	0.916667	0.181818	p_Bacteroidetes;c_Cytophagia;o_Cytophagales;f_Flammeovirgaceae;g_Flexithrix;unclassified;
Otu0670	12	2	6	1	3	0.358696	0.318182	0.875	0.0416667	0.181818	p_Proteobacteria;c_Alphaproteobacteria;o_Rhodospirillales;f_Rhodospirillaceae;unclassified;
Otu0853	12	1	5	5	1	0.358696	0.0454545	0.833333	0.458333	0.0454545	p_Proteobacteria;c_Alphaproteobacteria;o_Rhizobiales;unclassified;
Otu0692	12	1	2	4	5	0.326087	0.0454545	0.208333	0.333333	0.727273	p_Bacteroidetes;c_Flavobacteriia;o_Flavobacteriales;f_Weeksellaceae;g_Chryseobacterium;unclassified;
Otu0925	12	0	6	2	4	0.304348	0	0.833333	0.0833333	0.272727	p_Proteobacteria;c_Gammaproteobacteria;o_Alteromonadales;f_Colwelliaceae;g_Thalassomonas;unclassified;
Otu0602	12	5	3	2	2	0.293478	0.409091	0.208333	0.166667	0.409091	p_Proteobacteria;c_Alphaproteobacteria;o_Rhodospirillales;f_Rhodospirillaceae;unclassified;
Otu0671	12	3	3	3	3	0.26087	0.227273	0.208333	0.291667	0.318182	p_Proteobacteria;c_Alphaproteobacteria;o_Rhodospirillales;f_Rhodospirillaceae;unclassified;
Otu0989	12	1	7	2	2	0.23913	0.0454545	0.375	0.25	0.272727	p_Proteobacteria;c_Deltaproteobacteria;o_NB1-j;f_JTB38;unclassified;
Otu0423	12	1	5	5	1	0.228261	0.0454545	0.458333	0.333333	0.0454545	p_Planctomycetes;c_Phycisphaerae;o_Phycisphaerales;unclassified;
Otu0927	12	2	3	4	3	0.206522	0.136364	0.208333	0.208333	0.272727	p_Proteobacteria;c_Alphaproteobacteria;o_Rhodobacterales;f_Rhodobacteraceae;unclassified;
Otu0683	12	1	4	3	4	0.206522	0.0909091	0.291667	0.125	0.318182	p_Bacteroidetes;c_Flavobacteriia;o_Flavobacteriales;unclassified;
Otu1060	12	2	3	6	1	0.195652	0.136364	0.166667	0.375	0.0909091	p_Proteobacteria;c_Alphaproteobacteria;o_Rhodobacterales;f_Hyphomonadaceae;unclassified;
Otu0296	12	5	5	1	1	0.173913	0.227273	0.375	0.0416667	0.0454545	p_Proteobacteria;c_Alphaproteobacteria;o_Rhodospirillales;f_Rhodospirillaceae;unclassified;
Otu0416	12	0	2	6	4	0.173913	0	0.0833333	0.333333	0.272727	p_Actinobacteria;c_Actinobacteria;o_Actinomycetales;f_Corynebacteriaceae;g_Corynebacterium;unclassified;
Otu1504	12	2	5	4	1	0.163043	0.0909091	0.25	0.25	0.0454545	p_Proteobacteria;c_Gammaproteobacteria;o_Alteromonadales;f_Alteromonadaceae;unclassified(67);unclassified(67);
Otu0515	12	3	1	4	4	0.152174	0.136364	0.0416667	0.25	0.181818	p_Proteobacteria;c_Deltaproteobacteria;o_Bdellovibrionales;f_Bacteriovoracaceae;g_Bacteriovorax;unclassified;
Otu0714	11	1	4	4	2	1.02174	0.454545	1.29167	1.25	1.04545	p_Bacteroidetes;c_Cytophagia;o_Cytophagales;f_Amoebophilaceae;unclassified;
Otu0379	11	2	4	2	3	0.793478	0.454545	0.375	0.166667	2.27273	p_Proteobacteria;c_Deltaproteobacteria;o_Desulfobacterales;f_Desulfobacteraceae;g_Desulfobacter(72);unclassified(72);
Otu0428	11	3	3	2	3	0.717391	0.363636	0.416667	1.875	0.136364	p_Bacteroidetes;c_Cytophagia;o_Cytophagales;f_Amoebophilaceae;g_SGUS912;unclassified;
Otu0488	11	6	5	0	0	0.51087	0.818182	1.20833	0	0	p_Proteobacteria;c_Alphaproteobacteria;o_Rhodospirillales;f_Rhodospirillaceae;g_Inquilinus;unclassified;
Otu0872	11	3	4	3	1	0.456522	0.818182	0.625	0.208333	0.181818	p_Gemmatimonadetes;c_Gemm-2;unclassified;
Otu1442	11	3	2	3	3	0.423913	0.772727	0.583333	0.208333	0.136364	unclassified;
Otu0639	11	8	3	0	0	0.413043	1.54545	0.166667	0	0	p_Proteobacteria;c_Alphaproteobacteria;o_Rhodobacterales;f_Rhodobacteraceae;g_Rhodovulum;unclassified;
Otu0554	11	2	2	4	3	0.391304	0.0909091	1	0.291667	0.136364	p_Proteobacteria;c_Gammaproteobacteria;o_Oceanospirillales;f_Saccharospirillaceae;g_Reinekea;unclassified;
Otu0742	11	2	2	5	2	0.391304	0.0909091	0.0833333	0.25	1.18182	p_Actinobacteria;c_Actinobacteria;o_Actinomycetales;f_Corynebacteriaceae;g_Corynebacterium;unclassified;
Otu0736	11	2	1	5	3	0.358696	0.181818	0.583333	0.5	0.136364	p_Proteobacteria;c_Alphaproteobacteria;unclassified;
Otu0758	11	4	6	0	1	0.315217	0.227273	0.958333	0	0.0454545	p_Proteobacteria;c_Alphaproteobacteria;o_Rhodospirillales;f_Rhodospirillaceae;unclassified;
Otu0518	11	3	6	2	0	0.304348	0.136364	0.916667	0.125	0	p_Proteobacteria;c_Gammaproteobacteria;unclassified;
Otu0651	11	4	4	1	2	0.271739	0.727273	0.25	0.0416667	0.0909091	p_Bacteroidetes;c_Cytophagia;o_Cytophagales;f_Flammeovirgaceae;unclassified;
Otu0293	11	1	2	4	4	0.26087	0.0909091	0.125	0.541667	0.272727	p_Proteobacteria;c_Gammaproteobacteria;o_Chromatiales;f_Ectothiorhodospiraceae;unclassified;
Otu0875	11	4	4	3	0	0.25	0.636364	0.25	0.125	0	p_Bacteroidetes;c_Cytophagia;o_Cytophagales;f_Flammeovirgaceae;unclassified;
Otu0287	11	2	6	2	1	0.25	0.181818	0.375	0.291667	0.136364	p_Spirochaetes;c_Spirochaetes;o_M2PT2-76;unclassified;
Otu1037	11	2	2	4	3	0.25	0.227273	0.125	0.333333	0.318182	p_Proteobacteria;c_Alphaproteobacteria;o_Kiloniellales;f_Kiloniellaceae;g_Thalassospira;unclassified;
Otu0256	11	3	6	0	2	0.23913	0.363636	0.5	0	0.0909091	p_Proteobacteria;c_Alphaproteobacteria;o_Rhodospirillales;f_Rhodospirillaceae;g_Inquilinus;unclassified;
Otu0345	11	2	2	3	4	0.228261	0.0909091	0.125	0.416667	0.272727	p_Actinobacteria;c_Actinobacteria;o_Actinomycetales;f_Corynebacteriaceae;g_Corynebacterium;unclassified;
Otu0248	11	1	1	6	3	0.228261	0.0454545	0.0416667	0.625	0.181818	p_Bacteroidetes;c_Saprospirae;o_Saprospirales;f_Saprospiraceae;unclassified;
Otu0520	11	3	3	5	0	0.206522	0.181818	0.333333	0.291667	0	p_Bacteroidetes;c_Flavobacteriia;o_Flavobacteriales;f_Cryomorphaceae;unclassified(58);unclassified(58);
Otu0413	11	2	2	3	4	0.206522	0.181818	0.125	0.291667	0.227273	p_Proteobacteria;c_Gammaproteobacteria;o_Alteromonadales;f_Alteromonadaceae;g_Marinobacter;s_bryozoorum(91);
Otu0660	11	1	6	1	3	0.206522	0.0909091	0.458333	0.0416667	0.227273	p_Proteobacteria;c_Alphaproteobacteria;o_Rhodospirillales;f_Rhodospirillaceae;unclassified;
Otu0368	11	3	1	4	3	0.195652	0.181818	0.0416667	0.375	0.181818	p_Proteobacteria;c_Gammaproteobacteria;o_Vibrionales;f_Vibrionaceae;g_Vibrio;s_shilonii;
Otu0485	11	3	5	2	1	0.195652	0.136364	0.5	0.0833333	0.0454545	p_Proteobacteria;c_Alphaproteobacteria;o_Rhodospirillales;f_Rhodospirillaceae;g_Inquilinus;unclassified;
Otu1062	11	4	4	2	1	0.184783	0.318182	0.291667	0.0833333	0.0454545	p_Proteobacteria;c_Alphaproteobacteria;o_Rhodobacterales;f_Hyphomonadaceae;unclassified;
Otu0364	11	1	2	7	1	0.184783	0.136364	0.125	0.416667	0.0454545	p_Proteobacteria;c_Deltaproteobacteria;o_Bdellovibrionales;f_Bacteriovoracaceae;g_Bacteriovorax;unclassified;
Otu0338	11	3	5	0	3	0.163043	0.181818	0.333333	0	0.136364	p_Proteobacteria;c_Gammaproteobacteria;o_Alteromonadales;f_Alteromonadaceae;g_BD2-13(94);unclassified(94);
Otu0723	11	2	4	3	2	0.163043	0.136364	0.208333	0.166667	0.136364	unclassified;
Otu0314	11	3	0	3	5	0.152174	0.136364	0	0.166667	0.318182	p_Proteobacteria;c_Gammaproteobacteria;o_Alteromonadales;unclassified;
Otu0928	11	0	2	6	3	0.152174	0	0.0833333	0.333333	0.181818	p_Proteobacteria;c_Alphaproteobacteria;o_Rhodobacterales;f_Rhodobacteraceae;g_Roseivivax;unclassified;
Otu0678	11	3	4	4	0	0.141304	0.181818	0.208333	0.166667	0	p_Actinobacteria;c_Acidimicrobiia;o_Acidimicrobiales;f_ntu14;unclassified;
Otu0577	11	3	5	2	1	0.130435	0.181818	0.208333	0.0833333	0.0454545	p_Bacteroidetes;c_Rhodothermi;o_Rhodothermales;f_Balneolaceae;g_Balneola;unclassified;
Otu0391	11	0	5	5	1	0.130435	0	0.25	0.208333	0.0454545	p_Bacteroidetes;c_Saprospirae;o_Saprospirales;f_Saprospiraceae;unclassified;
Otu0087	10	2	5	1	2	11.6087	0.136364	43.0417	0.0833333	1.36364	p_Proteobacteria;c_Deltaproteobacteria;o_Desulfobacterales;f_Desulfobulbaceae;g_Desulforhopalus(97);unclassified(97);
Otu0120	10	2	0	4	4	6.29348	8.72727	0	9.04167	7.72727	p_Proteobacteria;c_Gammaproteobacteria;o_Alteromonadales;f_Ferrimonadaceae;g_Ferrimonas;unclassified;
Otu1312	10	3	5	2	0	2.75	6.54545	3.29167	1.25	0	p_Proteobacteria;c_Gammaproteobacteria;o_Alteromonadales;unclassified;
Otu0462	10	5	3	0	2	2.46739	4.77273	4.70833	0	0.409091	p_Bacteroidetes;c_Cytophagia;o_Cytophagales;f_Amoebophilaceae;g_SGUS912;unclassified;
Otu0116	10	4	5	0	1	2.26087	1.13636	0.541667	0	7.72727	p_Planctomycetes;c_Phycisphaerae;o_mle1-8;unclassified;
Otu0477	10	2	4	1	3	1.96739	0.227273	0.333333	0.0416667	7.59091	p_Fusobacteria;c_Fusobacteriia;o_Fusobacteriales;f_Leptotrichiaceae;unclassified(84);unclassified(84);
Otu0496	10	0	3	5	2	1.44565	0	0.416667	4.5	0.681818	p_Proteobacteria;c_Gammaproteobacteria;o_Alteromonadales;f_Alteromonadaceae;g_BD2-13(97);unclassified(97);
Otu1456	10	2	4	3	1	1.38043	0.545455	0.291667	1.25	3.54545	p_Bacteroidetes;c_Cytophagia;o_Cytophagales;unclassified;
Otu0280	10	2	0	4	4	1.01087	1.04545	0	2.41667	0.545455	p_Proteobacteria;c_Gammaproteobacteria;o_Vibrionales;f_Pseudoalteromonadaceae;g_Pseudoalteromonas;unclassified(78);
Otu0421	10	2	3	3	2	0.836957	0.863636	0.625	1.04167	0.818182	p_Cyanobacteria;unclassified;
Otu2238	10	2	2	3	3	0.836957	0.954545	0.0833333	1.79167	0.5	p_Proteobacteria;c_Alphaproteobacteria;o_Rhizobiales;f_Hyphomicrobiaceae;g_Parvibaculum;unclassified;
Otu0453	10	7	2	1	0	0.815217	3.27273	0.0833333	0.0416667	0	p_Proteobacteria;c_Alphaproteobacteria;o_Rhodospirillales;f_Rhodospirillaceae;g_Inquilinus;unclassified;
Otu0228	10	4	3	1	2	0.73913	0.863636	0.333333	1.25	0.5	p_Proteobacteria;c_Gammaproteobacteria;o_Legionellales;f_Francisellaceae;g_Francisella;unclassified;
Otu1124	10	2	6	0	2	0.73913	0.545455	2.25	0	0.0909091	p_Proteobacteria;c_Alphaproteobacteria;o_Rhodospirillales;f_Rhodospirillaceae;unclassified(81);unclassified(81);
Otu0387	10	4	3	3	0	0.695652	0.863636	1.29167	0.583333	0	p_Bacteroidetes;c_Flavobacteriia;o_Flavobacteriales;f_Cryomorphaceae;unclassified(79);unclassified(79);
Otu0603	10	1	2	5	2	0.695652	0.0454545	0.0833333	1.04167	1.63636	p_Bacteroidetes;c_Flavobacteriia;o_Flavobacteriales;f_Flavobacteriaceae;unclassified;
Otu0508	10	2	3	3	2	0.684783	0.136364	0.166667	2.20833	0.136364	p_Proteobacteria;c_Gammaproteobacteria;unclassified;
Otu0180	10	5	5	0	0	0.673913	0.545455	2.08333	0	0	p_Planctomycetes;c_Phycisphaerae;o_Phycisphaerales;unclassified;
Otu0908	10	2	4	2	2	0.663043	0.136364	0.666667	1.58333	0.181818	p_Proteobacteria;c_Gammaproteobacteria;unclassified;
Otu0302	10	4	0	5	1	0.597826	0.954545	0	1.33333	0.0909091	p_Proteobacteria;c_Gammaproteobacteria;o_Alteromonadales;f_Alteromonadaceae;unclassified(86);unclassified(86);
Otu0652	10	1	3	3	3	0.576087	0.136364	0.333333	1.54167	0.227273	p_Bacteroidetes;c_Cytophagia;o_Cytophagales;f_Flammeovirgaceae;unclassified;
Otu0158	10	4	4	1	1	0.532609	0.727273	1.29167	0.0416667	0.0454545	p_Proteobacteria;c_Deltaproteobacteria;unclassified;
Otu0849	10	8	2	0	0	0.456522	1.36364	0.5	0	0	p_Proteobacteria;c_Gammaproteobacteria;o_Alteromonadales;f_HTCC2188;g_HTCC;unclassified;
Otu0591	10	1	3	3	3	0.423913	0.0909091	0.791667	0.208333	0.590909	p_Bacteroidetes;c_Flavobacteriia;o_Flavobacteriales;f_Cryomorphaceae;g_Cryomorpha;unclassified;
Otu0332	10	2	3	5	0	0.413043	1.13636	0.166667	0.375	0	p_Proteobacteria;c_Alphaproteobacteria;o_Rhodobacterales;f_Hyphomonadaceae;unclassified(58);unclassified(58);
Otu1166	10	2	4	1	3	0.358696	0.136364	0.958333	0.0416667	0.272727	p_Proteobacteria;c_Gammaproteobacteria;unclassified;
Otu0649	10	1	4	3	2	0.358696	0.0454545	0.375	0.791667	0.181818	p_Bacteroidetes;c_Cytophagia;o_Cytophagales;f_Flammeovirgaceae;unclassified(82);unclassified(82);
Otu0504	10	5	1	2	2	0.315217	0.863636	0.0416667	0.291667	0.0909091	p_Proteobacteria;c_Alphaproteobacteria;unclassified;
Otu0818	10	7	2	1	0	0.304348	1.09091	0.125	0.0416667	0	p_Proteobacteria;c_Alphaproteobacteria;o_Rhizobiales;f_Hyphomicrobiaceae;g_Parvibaculum;unclassified;
Otu0857	10	4	4	1	1	0.293478	0.454545	0.583333	0.0833333	0.0454545	p_Planctomycetes;c_Phycisphaerae;unclassified;
Otu0568	10	3	3	3	1	0.293478	0.227273	0.541667	0.166667	0.227273	p_Proteobacteria;unclassified;
Otu0455	10	5	1	2	2	0.26087	0.272727	0.0416667	0.166667	0.590909	p_Chlorobi;c_OPB56;unclassified;
Otu0451	10	2	1	3	4	0.26087	0.136364	0.0416667	0.291667	0.590909	p_Proteobacteria;c_Alphaproteobacteria;o_Rhodospirillales;f_Rhodospirillaceae;unclassified;
Otu0251	10	2	3	3	2	0.23913	0.0909091	0.208333	0.166667	0.5	p_Proteobacteria;c_Betaproteobacteria;o_Burkholderiales;f_Comamonadaceae;g_Acidovorax(85);unclassified;
Otu0467	10	0	4	3	3	0.23913	0	0.416667	0.291667	0.227273	p_Proteobacteria;c_Deltaproteobacteria;o_Myxococcales;f_OM27;unclassified;
Otu1125	10	5	5	0	0	0.228261	0.318182	0.583333	0	0	p_Proteobacteria;c_Alphaproteobacteria;o_Rhodospirillales;f_Rhodospirillaceae;unclassified;
Otu0218	10	3	2	4	1	0.217391	0.227273	0.166667	0.25	0.227273	p_Proteobacteria;c_Alphaproteobacteria;o_Rhizobiales;unclassified;
Otu0696	10	3	2	4	1	0.206522	0.136364	0.125	0.416667	0.136364	p_Proteobacteria;c_Gammaproteobacteria;unclassified;
Otu0418	10	1	4	3	2	0.206522	0.0454545	0.208333	0.125	0.454545	p_Proteobacteria;c_Gammaproteobacteria;o_Marinicellales;f_Marinicellaceae;unclassified;
Otu1924	10	1	3	2	4	0.206522	0.0454545	0.375	0.125	0.272727	p_Proteobacteria;c_Alphaproteobacteria;o_Rhizobiales;unclassified;
Otu0472	10	1	3	3	3	0.195652	0.0454545	0.333333	0.208333	0.181818	p_Actinobacteria;c_Acidimicrobiia;o_Acidimicrobiales;f_JdFBGBact;unclassified;
Otu1104	10	5	1	1	3	0.184783	0.272727	0.0833333	0.0416667	0.363636	p_Proteobacteria;c_Gammaproteobacteria;unclassified;
Otu0285	10	5	3	2	0	0.173913	0.454545	0.125	0.125	0	p_Proteobacteria;c_Gammaproteobacteria;unclassified;
Otu0977	10	4	2	1	3	0.173913	0.318182	0.0833333	0.0833333	0.227273	p_Proteobacteria;c_Gammaproteobacteria;o_Oceanospirillales;f_Saccharospirillaceae;g_Reinekea;unclassified;
Otu0478	10	3	5	2	0	0.173913	0.272727	0.333333	0.0833333	0	p_Proteobacteria;c_Alphaproteobacteria;o_Rhizobiales;f_Hyphomicrobiaceae;g_Hyphomicrobium;unclassified(94);
Otu1204	10	3	3	2	2	0.173913	0.227273	0.125	0.166667	0.181818	p_Proteobacteria;c_Gammaproteobacteria;unclassified;
Otu0466	10	0	6	2	2	0.173913	0	0.458333	0.0833333	0.136364	p_Proteobacteria;c_Alphaproteobacteria;o_Rhizobiales;f_Hyphomicrobiaceae;g_Hyphomicrobium;unclassified;
Otu0424	10	3	1	3	3	0.163043	0.136364	0.0416667	0.291667	0.181818	p_Bacteroidetes;c_Flavobacteriia;o_Flavobacteriales;f_Flavobacteriaceae;g_Kordia;unclassified;
Otu0474	10	2	4	2	2	0.163043	0.136364	0.25	0.166667	0.0909091	p_Bacteroidetes;c_Rhodothermi;o_Rhodothermales;f_Balneolaceae;g_Balneola;unclassified;
Otu0294	10	0	3	3	4	0.152174	0	0.125	0.125	0.363636	p_Firmicutes;c_Bacilli;o_Lactobacillales;f_Streptococcaceae;g_Streptococcus;s_infantis(79);
Otu0971	10	4	2	0	4	0.141304	0.227273	0.0833333	0	0.272727	unclassified;
Otu0701	10	3	1	4	2	0.141304	0.181818	0.0833333	0.166667	0.136364	p_Proteobacteria;c_Gammaproteobacteria;unclassified;
Otu0756	10	2	2	2	4	0.130435	0.0909091	0.0833333	0.166667	0.181818	p_Proteobacteria;c_Gammaproteobacteria;unclassified;
Otu0731	10	1	2	6	1	0.130435	0.0454545	0.0833333	0.333333	0.0454545	p_Proteobacteria;c_Alphaproteobacteria;unclassified;
Otu0870	10	1	1	5	3	0.130435	0.0454545	0.0416667	0.291667	0.136364	p_Bacteroidetes;c_Cytophagia;o_Cytophagales;f_Flammeovirgaceae;unclassified;
Otu0838	10	2	1	4	3	0.119565	0.0909091	0.0416667	0.208333	0.136364	p_Proteobacteria;c_Gammaproteobacteria;o_Legionellales;f_Francisellaceae;g_Francisella;unclassified;
Otu0386	10	0	4	3	3	0.119565	0	0.208333	0.125	0.136364	p_Actinobacteria;c_Actinobacteria;o_Actinomycetales;f_Microbacteriaceae;g_Microbacterium;s_chocolatum(54);
Otu0898	10	0	1	6	3	0.119565	0	0.0416667	0.291667	0.136364	p_Bacteroidetes;c_Cytophagia;o_Cytophagales;f_Flammeovirgaceae;unclassified;
Otu0162	9	1	3	3	2	8.90217	0.0909091	1.66667	0.25	35.0455	p_Bacteroidetes;c_Cytophagia;o_Cytophagales;f_Flammeovirgaceae;g_Flexithrix;unclassified;
Otu0449	9	1	5	1	2	2.8587	0.0454545	10.7917	0.0416667	0.0909091	p_Proteobacteria;c_Alphaproteobacteria;o_Rhodospirillales;f_Rhodospirillaceae;unclassified;
Otu0322	9	3	2	0	4	1.93478	5.95455	1.79167	0	0.181818	p_Proteobacteria;c_Gammaproteobacteria;o_HOC36;unclassified;
Otu0582	9	2	6	0	1	1.93478	1.77273	5.66667	0	0.136364	p_Bacteroidetes;unclassified;
Otu0351	9	3	1	0	5	1.86957	5.90909	0.0416667	0	1.86364	p_Chlorobi;c_Chlorobia;o_Chlorobiales;f_Chlorobiaceae;g_Prosthecochloris;unclassified;
Otu0640	9	4	3	0	2	1.61957	0.409091	5.45833	0	0.409091	p_Proteobacteria;c_Gammaproteobacteria;o_Chromatiales;f_Chromatiaceae;unclassified;
Otu0469	9	0	4	4	1	1.55435	0	0.708333	5.20833	0.0454545	p_Proteobacteria;c_Deltaproteobacteria;unclassified;
Otu0757	9	4	4	0	1	1.30435	4.68182	0.666667	0	0.0454545	p_Proteobacteria;c_Alphaproteobacteria;o_Rhodospirillales;f_Rhodospirillaceae;unclassified;
Otu0234	9	1	4	3	1	1.30435	0.0454545	0.208333	1.45833	3.59091	p_Proteobacteria;c_Gammaproteobacteria;o_Alteromonadales;f_Alteromonadaceae;g_Glaciecola(85);unclassified(85);
Otu0409	9	4	3	1	1	1.1413	4.40909	0.25	0.0416667	0.0454545	p_Bacteroidetes;c_Flavobacteriia;o_Flavobacteriales;f_Flavobacteriaceae;unclassified;
Otu0454	9	5	3	0	1	0.978261	3.77273	0.25	0	0.0454545	p_Proteobacteria;c_Alphaproteobacteria;unclassified;
Otu0441	9	2	4	2	1	0.826087	0.0909091	2.79167	0.208333	0.0909091	p_Proteobacteria;c_Deltaproteobacteria;o_Myxococcales;f_Nannocystaceae;g_Nannocystis;unclassified;
Otu0974	9	2	5	0	2	0.771739	2.13636	0.916667	0	0.0909091	p_Bacteroidetes;c_Flavobacteriia;o_Flavobacteriales;f_Flavobacteriaceae;g_Winogradskyella;s_thalassocola;
Otu1485	9	1	2	3	3	0.76087	0.0454545	0.791667	1.79167	0.318182	p_Bacteroidetes;c_Bacteroidia;o_Bacteroidales;f_Marinilabiaceae;unclassified;
Otu0355	9	1	4	1	3	0.728261	0.0454545	2.5	0.0416667	0.227273	p_Proteobacteria;c_Gammaproteobacteria;o_Alteromonadales;f_Alteromonadaceae;g_Glaciecola(98);unclassified(98);
Otu1072	9	0	3	4	2	0.673913	0	0.791667	1.25	0.590909	p_Bacteroidetes;c_Cytophagia;o_Cytophagales;f_Amoebophilaceae;unclassified;
Otu0698	9	2	4	2	1	0.619565	0.136364	1.41667	0.791667	0.0454545	p_Proteobacteria;c_Gammaproteobacteria;o_Alteromonadales;f_HTCC2188;g_HTCC;unclassified;
Otu1696	9	3	3	2	1	0.608696	0.318182	0.5	0.166667	1.5	p_Bacteroidetes;c_Cytophagia;o_Cytophagales;unclassified;
Otu0918	9	6	3	0	0	0.576087	2.13636	0.25	0	0	p_Bacteroidetes;c_Saprospirae;o_Saprospirales;f_Saprospiraceae;unclassified;
Otu0392	9	0	5	1	3	0.576087	0	1.95833	0.0416667	0.227273	p_Bacteroidetes;c_Flavobacteriia;o_Flavobacteriales;f_Cryomorphaceae;g_Crocinitomix(97);unclassified(97);
Otu0450	9	1	3	2	3	0.565217	0.590909	0.416667	0.0833333	1.22727	p_Proteobacteria;c_Alphaproteobacteria;o_Kiloniellales;f_Kiloniellaceae;g_Thalassospira;unclassified;
Otu1141	9	1	3	4	1	0.565217	0.227273	0.333333	1.125	0.545455	p_Proteobacteria;c_Alphaproteobacteria;unclassified;
Otu0986	9	5	4	0	0	0.554348	1	1.20833	0	0	p_Chlorobi;c_OPB56;unclassified;
Otu1049	9	2	4	3	0	0.543478	0.136364	0.25	1.70833	0	p_Proteobacteria;c_Gammaproteobacteria;o_Marinicellales;f_Marinicellaceae;unclassified;
Otu0482	9	5	2	1	1	0.48913	1.22727	0.666667	0.0416667	0.0454545	p_Proteobacteria;c_Deltaproteobacteria;unclassified;
Otu0592	9	1	6	0	2	0.48913	0.0454545	1.58333	0	0.272727	p_Bacteroidetes;c_Flavobacteriia;o_Flavobacteriales;f_Cryomorphaceae;unclassified(96);unclassified(96);
Otu0407	9	4	3	0	2	0.467391	0.5	1.25	0	0.0909091	p_Proteobacteria;c_Gammaproteobacteria;o_Legionellales;f_Francisellaceae;unclassified;
Otu0370	9	3	0	3	3	0.434783	0.318182	0	1.20833	0.181818	p_Firmicutes;c_Bacilli;o_Bacillales;f_Bacillaceae;g_Bacillus;s_flexus(99);
Otu0435	9	2	4	2	1	0.423913	0.0909091	0.333333	1	0.227273	p_Proteobacteria;c_Gammaproteobacteria;o_Thiohalorhabdales;unclassified;
Otu0587	9	1	4	2	2	0.413043	0.0454545	0.375	0.541667	0.681818	p_Bacteroidetes;c_Cytophagia;o_Cytophagales;f_Amoebophilaceae;unclassified;
Otu0735	9	1	5	2	1	0.413043	0.0454545	0.541667	0.958333	0.0454545	p_Proteobacteria;c_Alphaproteobacteria;unclassified;
Otu0250	9	2	5	0	2	0.380435	0.0909091	1.125	0	0.272727	p_Spirochaetes;c_Spirochaetes;o_Spirochaetales;f_Spirochaetaceae;g_Spirochaeta;unclassified;
Otu1121	9	3	6	0	0	0.369565	0.909091	0.583333	0	0	p_Proteobacteria;c_Deltaproteobacteria;o_Myxococcales;f_Nannocystaceae;g_Plesiocystis;unclassified;
Otu0216	9	1	4	1	3	0.358696	0.0454545	0.291667	0.0416667	1.09091	p_Proteobacteria;c_Deltaproteobacteria;o_Desulfobacterales;f_Desulfobacteraceae;g_Desulfobacter(79);unclassified(79);
Otu0506	9	0	2	6	1	0.358696	0	0.291667	1	0.0909091	p_Proteobacteria;c_Gammaproteobacteria;o_Alteromonadales;f_Alteromonadaceae;g_Glaciecola(85);unclassified(85);
Otu0189	9	1	3	4	1	0.347826	0.227273	0.166667	0.916667	0.0454545	p_Proteobacteria;c_Gammaproteobacteria;o_Alteromonadales;f_Alteromonadaceae;g_Glaciecola;unclassified;
Otu0519	9	4	5	0	0	0.326087	0.363636	0.916667	0	0	p_Proteobacteria;c_Alphaproteobacteria;unclassified;
Otu0708	9	1	2	2	4	0.315217	0.0454545	0.125	0.875	0.181818	p_Bacteroidetes;c_Flavobacteriia;o_Flavobacteriales;f_Flavobacteriaceae;unclassified;
Otu0705	9	1	5	2	1	0.293478	0.0454545	0.333333	0.708333	0.0454545	p_Proteobacteria;c_Alphaproteobacteria;o_Rhizobiales;f_Hyphomicrobiaceae;g_Rhodoplanes;s_elegans;
Otu0807	9	4	5	0	0	0.282609	0.545455	0.583333	0	0	p_Proteobacteria;c_Alphaproteobacteria;o_Rhodobacterales;unclassified;
Otu0661	9	3	4	0	2	0.282609	0.318182	0.5	0	0.318182	p_Proteobacteria;c_Alphaproteobacteria;o_Rhodospirillales;f_Rhodospirillaceae;g_Inquilinus;unclassified;
Otu0361	9	0	4	2	3	0.271739	0	0.416667	0.5	0.136364	p_Proteobacteria;c_Gammaproteobacteria;o_Chromatiales;f_Ectothiorhodospiraceae;unclassified(66);unclassified(66);
Otu0794	9	5	4	0	0	0.26087	0.5	0.541667	0	0	p_Proteobacteria;c_Alphaproteobacteria;o_Rhodobacterales;f_Rhodobacteraceae;unclassified(67);unclassified(67);
Otu0369	9	4	3	0	2	0.26087	0.409091	0.5	0	0.136364	p_Planctomycetes;c_Phycisphaerae;o_Phycisphaerales;unclassified;
Otu1398	9	4	4	0	1	0.25	0.681818	0.291667	0	0.0454545	p_Proteobacteria;c_Alphaproteobacteria;o_Rhodospirillales;f_Rhodospirillaceae;unclassified;
Otu0530	9	3	5	0	1	0.25	0.272727	0.666667	0	0.0454545	p_Planctomycetes;c_Phycisphaerae;o_Phycisphaerales;unclassified;
Otu0703	9	1	4	3	1	0.228261	0.0454545	0.166667	0.625	0.0454545	p_Proteobacteria;c_Alphaproteobacteria;o_Rhizobiales;unclassified;
Otu0406	9	3	1	1	4	0.217391	0.136364	0.0416667	0.25	0.454545	p_Proteobacteria;c_Deltaproteobacteria;o_Bdellovibrionales;f_Bacteriovoracaceae;unclassified;
Otu0534	9	2	2	3	2	0.217391	0.0909091	0.208333	0.458333	0.0909091	p_Planctomycetes;c_Phycisphaerae;o_Phycisphaerales;unclassified;
Otu0447	9	3	5	0	1	0.206522	0.363636	0.333333	0	0.136364	p_Proteobacteria;c_Gammaproteobacteria;o_Thiotrichales;f_Piscirickettsiaceae;unclassified;
Otu0772	9	5	3	1	0	0.195652	0.5	0.208333	0.0833333	0	p_Proteobacteria;c_Gammaproteobacteria;unclassified;
Otu0353	9	4	5	0	0	0.195652	0.181818	0.583333	0	0	p_Spirochaetes;c_Spirochaetes;o_Spirochaetales;f_Spirochaetaceae;g_Spirochaeta(95);unclassified;
Otu0348	9	3	2	3	1	0.195652	0.272727	0.0833333	0.333333	0.0909091	p_Proteobacteria;c_Betaproteobacteria;o_Burkholderiales;f_Comamonadaceae;g_Aquabacterium(65);unclassified(65);
Otu0863	9	1	1	5	2	0.195652	0.0454545	0.0416667	0.583333	0.0909091	p_Proteobacteria;c_Alphaproteobacteria;o_Rhizobiales;unclassified;
Otu1119	9	1	1	4	3	0.195652	0.0909091	0.0416667	0.375	0.272727	p_Proteobacteria;c_Gammaproteobacteria;o_Thiotrichales;unclassified;
Otu1130	9	4	4	0	1	0.184783	0.318182	0.375	0	0.0454545	p_Proteobacteria;c_Alphaproteobacteria;o_Rhodospirillales;f_Rhodospirillaceae;unclassified;
Otu0550	9	2	2	4	1	0.184783	0.181818	0.166667	0.333333	0.0454545	p_Bacteroidetes;c_Saprospirae;o_Saprospirales;f_Saprospiraceae;unclassified;
Otu0720	9	2	5	1	1	0.184783	0.0909091	0.541667	0.0416667	0.0454545	p_Proteobacteria;c_Deltaproteobacteria;o_Myxococcales;unclassified;
Otu1536	9	0	1	6	2	0.184783	0	0.0833333	0.541667	0.0909091	p_Proteobacteria;unclassified;
Otu0858	9	2	2	2	3	0.173913	0.136364	0.125	0.25	0.181818	p_Proteobacteria;c_Alphaproteobacteria;o_Rhizobiales;unclassified;
Otu1102	9	1	3	4	1	0.163043	0.0454545	0.166667	0.375	0.0454545	p_Proteobacteria;c_Alphaproteobacteria;o_Rhizobiales;unclassified;
Otu0672	9	3	4	0	2	0.141304	0.181818	0.208333	0	0.181818	p_Proteobacteria;c_Alphaproteobacteria;o_Rhodospirillales;f_Rhodospirillaceae;unclassified;
Otu0616	9	2	6	1	0	0.141304	0.0909091	0.416667	0.0416667	0	p_Bacteroidetes;c_Flavobacteriia;o_Flavobacteriales;f_Flavobacteriaceae;g_Zhouia(70);unclassified(70);
Otu1891	9	2	3	3	1	0.141304	0.0909091	0.125	0.291667	0.0454545	p_Proteobacteria;c_Gammaproteobacteria;o_Alteromonadales;unclassified;
Otu0796	9	2	3	2	2	0.119565	0.0909091	0.125	0.166667	0.0909091	p_Proteobacteria;c_Alphaproteobacteria;o_Rhodobacterales;f_Rhodobacteraceae;g_Dinoroseobacter;unclassified;
Otu0618	9	2	3	3	1	0.108696	0.0909091	0.125	0.125	0.0909091	p_Proteobacteria;c_Gammaproteobacteria;o_Alteromonadales;unclassified;
Otu0847	9	2	0	5	2	0.108696	0.0909091	0	0.208333	0.136364	p_Bacteroidetes;c_Flavobacteriia;o_Flavobacteriales;f_Flavobacteriaceae;g_Leeuwenhoekiella;s_marinoflava;
Otu0626	9	1	3	1	4	0.108696	0.0909091	0.125	0.0416667	0.181818	p_Bacteroidetes;c_Rhodothermi;o_Rhodothermales;f_Balneolaceae;g_KSA1;unclassified;
Otu0665	9	1	2	3	3	0.108696	0.0454545	0.0833333	0.166667	0.136364	p_Planctomycetes;unclassified;
Otu0944	9	1	1	5	2	0.108696	0.0454545	0.0416667	0.25	0.0909091	p_Bacteroidetes;c_BME43;unclassified;
Otu0711	9	4	3	1	1	0.0978261	0.181818	0.125	0.0416667	0.0454545	p_Proteobacteria;c_Alphaproteobacteria;o_Rhizobiales;unclassified;
Otu0160	8	2	1	2	3	4.28261	0.272727	0.0416667	13.875	2.45455	p_Proteobacteria;c_Gammaproteobacteria;o_Alteromonadales;f_Ferrimonadaceae;g_Ferrimonas;unclassified;
Otu0732	8	2	6	0	0	3.76087	0.0909091	14.3333	0	0	p_Proteobacteria;c_Alphaproteobacteria;unclassified;
Otu0233	8	3	3	1	1	3.56522	0.590909	0.75	0.0416667	13.4545	p_Bacteroidetes;unclassified;
Otu0301	8	2	0	3	3	1.45652	4.81818	0	0.125	1.13636	p_Acidobacteria;c_Sva0725;o_Sva0725;unclassified;
Otu0211	8	1	2	4	1	1.32609	1.27273	1.125	1.58333	1.31818	p_Cyanobacteria;unclassified;
Otu0376	8	3	2	1	2	0.945652	1.5	2.125	0.0416667	0.0909091	p_Proteobacteria;c_Gammaproteobacteria;o_HOC36;unclassified;
Otu0565	8	5	2	0	1	0.728261	1.90909	1	0	0.0454545	p_Proteobacteria;c_Alphaproteobacteria;unclassified;
Otu1051	8	2	3	3	0	0.728261	0.545455	1.625	0.666667	0	p_Proteobacteria;c_Gammaproteobacteria;unclassified;
Otu0166	8	2	3	2	1	0.673913	0.5	0.375	0.416667	1.45455	p_Spirochaetes;c_Spirochaetes;o_Borreliales;f_Borreliaceae;g_Spironema(75);unclassified(75);
Otu0792	8	1	6	0	1	0.673913	0.0454545	2.5	0	0.0454545	p_Acidobacteria;c_RB25;unclassified;
Otu1387	8	2	4	0	2	0.554348	0.227273	0.541667	0	1.5	p_Bacteroidetes;c_Bacteroidia;o_Bacteroidales;unclassified;
Otu0523	8	2	2	3	1	0.543478	0.636364	0.208333	0.25	1.13636	p_Bacteroidetes;unclassified;
Otu1501	8	0	2	2	4	0.467391	0	0.208333	0.0833333	1.63636	p_Proteobacteria;c_Deltaproteobacteria;o_Desulfuromonadales;f_Desulfuromonadaceae;unclassified;
Otu1149	8	2	3	0	3	0.413043	0.227273	1.04167	0	0.363636	p_Proteobacteria;c_Alphaproteobacteria;unclassified;
Otu0780	8	1	6	0	1	0.336957	0.0454545	1.08333	0	0.181818	p_Bacteroidetes;unclassified;
Otu0653	8	4	4	0	0	0.315217	0.545455	0.708333	0	0	p_Bacteroidetes;c_Saprospirae;o_Saprospirales;f_Saprospiraceae;unclassified;
Otu0606	8	3	3	1	1	0.304348	0.227273	0.875	0.0416667	0.0454545	p_Chlorobi;c_OPB56;unclassified;
Otu0707	8	2	4	0	2	0.304348	0.136364	0.958333	0	0.0909091	p_Bacteroidetes;c_Flavobacteriia;o_Flavobacteriales;f_Flavobacteriaceae;g_Winogradskyella;s_thalassocola;
Otu0307	8	2	3	2	1	0.293478	0.181818	0.333333	0.583333	0.0454545	p_Gemmatimonadetes;c_Gemm-2;unclassified;
Otu0325	8	2	1	1	4	0.282609	0.136364	0.25	0.25	0.5	p_Proteobacteria;c_Gammaproteobacteria;o_Thiotrichales;f_Piscirickettsiaceae;unclassified;
Otu1300	8	2	3	2	1	0.282609	0.136364	0.583333	0.333333	0.0454545	p_Proteobacteria;c_Gammaproteobacteria;o_Alteromonadales;unclassified;
Otu0501	8	1	4	2	1	0.282609	0.227273	0.208333	0.625	0.0454545	p_Proteobacteria;c_Gammaproteobacteria;o_Thiotrichales;f_Piscirickettsiaceae;unclassified;
Otu1103	8	2	4	0	2	0.26087	0.0909091	0.791667	0	0.136364	p_Proteobacteria;c_Gammaproteobacteria;o_Thiotrichales;f_Piscirickettsiaceae;unclassified;
Otu0337	8	4	1	2	1	0.25	0.363636	0.458333	0.125	0.0454545	p_Proteobacteria;c_Deltaproteobacteria;o_Desulfovibrionales;f_Desulfovibrionaceae;g_Desulfovibrio;unclassified;
Otu0831	8	1	1	2	4	0.25	0.0909091	0.0416667	0.0833333	0.818182	p_Bacteroidetes;c_Saprospirae;o_Saprospirales;f_Saprospiraceae;g_Saprospira;unclassified;
Otu0746	8	2	1	2	3	0.23913	0.181818	0.0416667	0.125	0.636364	p_Bacteroidetes;c_Rhodothermi;o_Rhodothermales;f_Balneolaceae;g_KSA1;unclassified;
Otu0859	8	2	4	2	0	0.23913	0.136364	0.333333	0.458333	0	p_Proteobacteria;c_Alphaproteobacteria;o_Rhodospirillales;unclassified;
Otu0893	8	2	2	2	2	0.23913	0.5	0.0833333	0.291667	0.0909091	p_Bacteroidetes;c_Cytophagia;o_Cytophagales;f_Flammeovirgaceae;unclassified;
Otu0402	8	3	1	3	1	0.228261	0.136364	0.0416667	0.125	0.636364	p_Chlorobi;c_OPB56;unclassified;
Otu0536	8	1	3	2	2	0.228261	0.0454545	0.333333	0.291667	0.227273	p_Proteobacteria;c_Alphaproteobacteria;o_Rhizobiales;unclassified;
Otu0877	8	0	4	2	2	0.217391	0	0.416667	0.125	0.318182	p_Bacteroidetes;c_Cytophagia;o_Cytophagales;f_Flammeovirgaceae;g_Flexithrix;s_dorotheae(65);
Otu0484	8	3	4	1	0	0.206522	0.545455	0.208333	0.0833333	0	p_Proteobacteria;c_Alphaproteobacteria;o_Rhodospirillales;f_Rhodospirillaceae;g_Inquilinus;unclassified;
Otu0659	8	3	4	0	1	0.206522	0.363636	0.291667	0	0.181818	p_Proteobacteria;c_Alphaproteobacteria;o_Rhodospirillales;f_Rhodospirillaceae;unclassified;
Otu0456	8	2	3	1	2	0.206522	0.272727	0.291667	0.125	0.136364	p_Proteobacteria;c_Deltaproteobacteria;o_Myxococcales;f_OM27;unclassified;
Otu0388	8	1	1	3	3	0.206522	0.0454545	0.0833333	0.125	0.590909	p_Proteobacteria;c_Alphaproteobacteria;o_Caulobacterales;f_Caulobacteraceae;g_Brevundimonas(66);s_diminuta(66);
Otu0398	8	1	3	2	2	0.206522	0.0909091	0.208333	0.333333	0.181818	p_Proteobacteria;c_Deltaproteobacteria;o_Myxococcales;f_OM27;unclassified;
Otu0612	8	1	1	5	1	0.195652	0.0909091	0.0416667	0.541667	0.0909091	p_TM6;c_SJA-4;unclassified;
Otu0684	8	1	2	1	4	0.195652	0.272727	0.0833333	0.208333	0.227273	p_Proteobacteria;c_Deltaproteobacteria;o_Desulfobacterales;f_Desulfobulbaceae;unclassified(95);unclassified(95);
Otu1268	8	2	3	1	2	0.184783	0.136364	0.416667	0.0416667	0.136364	p_Proteobacteria;c_Deltaproteobacteria;o_Desulfovibrionales;f_Desulfovibrionaceae;g_Desulfovibrio;unclassified;
Otu0726	8	1	4	2	1	0.184783	0.0909091	0.166667	0.416667	0.0454545	unclassified;
Otu1085	8	4	3	1	0	0.163043	0.454545	0.166667	0.0416667	0	p_Proteobacteria;c_Alphaproteobacteria;o_Rhizobiales;unclassified;
Otu0852	8	2	4	2	0	0.163043	0.136364	0.333333	0.166667	0	p_Proteobacteria;c_Alphaproteobacteria;o_Rhizobiales;unclassified;
Otu0486	8	1	4	1	2	0.163043	0.0454545	0.333333	0.0833333	0.181818	p_Proteobacteria;c_Alphaproteobacteria;o_Rhodospirillales;f_Rhodospirillaceae;unclassified;
Otu0632	8	0	4	3	1	0.163043	0	0.458333	0.125	0.0454545	p_Proteobacteria;c_Deltaproteobacteria;o_Desulfobacterales;f_Desulfobacteraceae;g_Desulfococcus;unclassified;
Otu0975	8	3	2	2	1	0.152174	0.272727	0.208333	0.0833333	0.0454545	p_Bacteroidetes;c_Bacteroidia;o_Bacteroidales;f_GZKB119;unclassified;
Otu0620	8	1	3	4	0	0.152174	0.0454545	0.25	0.291667	0	p_Proteobacteria;c_Gammaproteobacteria;o_Chromatiales;f_Ectothiorhodospiraceae;unclassified;
Otu0667	8	0	0	5	3	0.152174	0	0	0.375	0.227273	p_Proteobacteria;c_Alphaproteobacteria;o_Rhodospirillales;f_Rhodospirillaceae;unclassified;
Otu0495	8	0	4	1	3	0.141304	0	0.25	0.0416667	0.272727	p_Bacteroidetes;c_Cytophagia;o_Cytophagales;f_Flammeovirgaceae;g_Flammeovirga;unclassified;
Otu0932	8	0	4	2	2	0.130435	0	0.166667	0.208333	0.136364	p_Proteobacteria;c_Alphaproteobacteria;o_Rhodobacterales;f_Rhodobacteraceae;unclassified;
Otu0953	8	1	1	6	0	0.119565	0.0454545	0.0416667	0.375	0	p_Proteobacteria;c_Alphaproteobacteria;o_Rhizobiales;f_Hyphomicrobiaceae;g_Parvibaculum;unclassified;
Otu1374	8	1	2	2	3	0.108696	0.0454545	0.0833333	0.166667	0.136364	p_Proteobacteria;c_Gammaproteobacteria;o_Alteromonadales;f_HTCC2188;g_HTCC;unclassified;
Otu0580	8	2	1	3	2	0.0978261	0.136364	0.0416667	0.125	0.0909091	p_Proteobacteria;c_Gammaproteobacteria;o_Alteromonadales;f_Alteromonadaceae;g_Glaciecola;unclassified;
Otu1001	8	2	3	3	0	0.0978261	0.0909091	0.125	0.166667	0	p_Bacteroidetes;c_Cytophagia;o_Cytophagales;f_Flammeovirgaceae;g_Roseivirga;unclassified;
Otu0498	8	1	4	0	3	0.0978261	0.0909091	0.166667	0	0.136364	p_Proteobacteria;c_Gammaproteobacteria;o_Oceanospirillales;f_Oleiphilaceae;unclassified;
Otu0808	8	3	3	1	1	0.0869565	0.136364	0.125	0.0416667	0.0454545	p_Proteobacteria;c_Alphaproteobacteria;o_Rhodobacterales;unclassified;
Otu1392	8	0	0	4	4	0.0869565	0	0	0.166667	0.181818	p_Proteobacteria;c_Alphaproteobacteria;o_Rhodobacterales;unclassified;
Otu0427	7	0	3	4	0	5.84783	0	2.58333	19.8333	0	p_Proteobacteria;unclassified;
Otu0839	7	2	4	1	0	3.58696	1.45455	12.3333	0.0833333	0	p_Proteobacteria;c_Alphaproteobacteria;o_Rhodospirillales;unclassified;
Otu0396	7	0	3	1	3	1.6087	0	5.91667	0.0416667	0.227273	p_Proteobacteria;c_Gammaproteobacteria;o_Alteromonadales;unclassified;
Otu0537	7	0	2	1	4	1.18478	0	0.375	0.0833333	4.45455	unclassified;
Otu0586	7	2	2	2	1	0.815217	0.227273	0.333333	0.375	2.40909	p_Bacteroidetes;c_Cytophagia;o_Cytophagales;f_Amoebophilaceae;g_Ucs1325;unclassified;
Otu0596	7	1	0	3	3	0.663043	0.0454545	0	0.666667	2	p_Proteobacteria;c_Alphaproteobacteria;o_Rhodobacterales;f_Rhodobacteraceae;unclassified;
Otu0590	7	1	2	4	0	0.652174	0.136364	0.0833333	2.29167	0	p_Bacteroidetes;c_Flavobacteriia;o_Flavobacteriales;f_Cryomorphaceae;g_Owenweeksia;unclassified;
Otu0389	7	0	4	2	1	0.521739	0	1.25	0.625	0.136364	p_Planctomycetes;c_Phycisphaerae;o_Phycisphaerales;unclassified;
Otu0385	7	0	3	3	1	0.456522	0	0.875	0.25	0.681818	p_Proteobacteria;c_Deltaproteobacteria;o_Myxococcales;f_OM27;unclassified;
Otu0372	7	2	1	1	3	0.402174	0.136364	0.416667	0.833333	0.181818	p_Proteobacteria;c_Betaproteobacteria;o_Burkholderiales;f_Oxalobacteraceae;unclassified;
Otu0411	7	0	4	1	2	0.391304	0	0.833333	0.0416667	0.681818	p_Proteobacteria;c_Deltaproteobacteria;o_Desulfobacterales;f_Desulfobulbaceae;g_Desulfotalea(75);unclassified(75);
Otu0553	7	5	1	0	1	0.369565	1.31818	0.166667	0	0.0454545	p_Actinobacteria;c_Actinobacteria;o_Actinomycetales;unclassified;
Otu0776	7	1	3	1	2	0.358696	0.136364	0.208333	0.0416667	1.09091	p_Spirochaetes;c_Spirochaetes;unclassified;
Otu0763	7	4	2	0	1	0.336957	1.27273	0.0833333	0	0.0454545	p_Proteobacteria;c_Alphaproteobacteria;o_Rhodospirillales;f_Rhodospirillaceae;g_Inquilinus;unclassified;
Otu0557	7	2	5	0	0	0.336957	1.04545	0.333333	0	0	unclassified;
Otu0709	7	2	3	0	2	0.336957	0.136364	1.04167	0	0.136364	p_Proteobacteria;c_Gammaproteobacteria;o_Thiotrichales;f_Thiotrichaceae;g_Beggiatoa;unclassified;
Otu1284	7	0	3	2	2	0.336957	0	0.708333	0.5	0.0909091	p_Bacteroidetes;c_Cytophagia;o_Cytophagales;f_Flammeovirgaceae;g_Reichenbachiella;unclassified;
Otu0471	7	2	3	1	1	0.326087	0.363636	0.208333	0.0416667	0.727273	p_Proteobacteria;c_Gammaproteobacteria;o_Chromatiales;f_Chromatiaceae;unclassified(97);unclassified(97);
Otu0655	7	0	1	3	3	0.304348	0	0.0416667	0.25	0.954545	p_Bacteroidetes;c_Saprospirae;o_Saprospirales;f_Saprospiraceae;g_Saprospira;unclassified;
Otu0457	7	2	0	1	4	0.282609	0.454545	0	0.0833333	0.636364	p_Proteobacteria;c_Gammaproteobacteria;o_Vibrionales;f_Vibrionaceae;g_Vibrio(85);unclassified(85);
Otu0963	7	1	2	1	3	0.271739	0.0454545	0.583333	0.25	0.181818	p_Bacteroidetes;c_Flavobacteriia;o_Flavobacteriales;f_Flavobacteriaceae;g_Kordia;unclassified;
Otu1107	7	1	6	0	0	0.26087	0.136364	0.875	0	0	p_WS3;c_PRR-12;o_GN03;f_KSB4;unclassified;
Otu0354	7	2	3	2	0	0.25	0.409091	0.458333	0.125	0	p_Proteobacteria;c_Alphaproteobacteria;unclassified;
Otu0841	7	0	3	4	0	0.25	0	0.25	0.708333	0	p_Proteobacteria;c_Alphaproteobacteria;o_Kiloniellales;f_Kiloniellaceae;g_Thalassospira;unclassified;
Otu0273	7	2	2	2	1	0.23913	0.181818	0.125	0.541667	0.0909091	p_Spirochaetes;c_Spirochaetes;o_Spirochaetales;f_Spirochaetaceae;g_31d11;unclassified;
Otu2284	7	1	1	2	3	0.23913	0.0454545	0.0833333	0.375	0.454545	p_Proteobacteria;c_Alphaproteobacteria;o_Rhodobacterales;f_Hyphomonadaceae;unclassified;
Otu0929	7	5	1	0	1	0.228261	0.863636	0.0416667	0	0.0454545	p_Proteobacteria;c_Alphaproteobacteria;o_Rhodobacterales;f_Rhodobacteraceae;unclassified;
Otu0985	7	3	3	1	0	0.217391	0.454545	0.375	0.0416667	0	p_Proteobacteria;c_Gammaproteobacteria;o_HTCC2188;f_HTCC2089;unclassified;
Otu0896	7	1	4	2	0	0.217391	0.0454545	0.333333	0.458333	0	p_Bacteroidetes;c_Bacteroidia;o_Bacteroidales;f_Marinilabiaceae;unclassified;
Otu0976	7	3	2	2	0	0.195652	0.227273	0.291667	0.25	0	p_Planctomycetes;c_Phycisphaerae;o_Phycisphaerales;unclassified;
Otu0545	7	2	1	3	1	0.195652	0.454545	0.0416667	0.25	0.0454545	p_Proteobacteria;c_Gammaproteobacteria;o_Vibrionales;f_Vibrionaceae;g_Photobacterium(95);s_rosenbergii(95);
Otu0371	7	1	4	1	1	0.195652	0.0454545	0.541667	0.0416667	0.136364	p_Proteobacteria;c_Alphaproteobacteria;o_Rhodospirillales;f_Rhodospirillaceae;g_Inquilinus;unclassified;
Otu0675	7	1	2	3	1	0.195652	0.0909091	0.0833333	0.375	0.227273	p_Proteobacteria;c_Deltaproteobacteria;o_Spirobacillales;unclassified;
Otu0811	7	1	1	4	1	0.195652	0.0454545	0.0833333	0.375	0.272727	p_Proteobacteria;c_Betaproteobacteria;o_Methylophilales;f_Methylophilaceae;g_Methylobacillus(66);unclassified(66);
Otu0317	7	4	3	0	0	0.184783	0.454545	0.291667	0	0	p_Bacteroidetes;c_Cytophagia;o_Cytophagales;f_Amoebophilaceae;g_SGUS912;unclassified;
Otu0648	7	2	4	0	1	0.184783	0.454545	0.208333	0	0.0909091	p_Bacteroidetes;c_Cytophagia;o_Cytophagales;f_Flammeovirgaceae;unclassified;
Otu0930	7	4	2	0	1	0.173913	0.5	0.166667	0	0.0454545	p_Proteobacteria;c_Alphaproteobacteria;o_Rhodobacterales;f_Rhodobacteraceae;g_Roseovarius;unclassified;
Otu0645	7	3	1	2	1	0.173913	0.227273	0.0833333	0.333333	0.0454545	p_Proteobacteria;c_Alphaproteobacteria;unclassified;
Otu0323	7	2	1	2	2	0.173913	0.363636	0.125	0.0833333	0.136364	p_Proteobacteria;c_Epsilonproteobacteria;o_Campylobacterales;f_Campylobacteraceae;g_Arcobacter;unclassified;
Otu0438	7	2	1	1	3	0.173913	0.409091	0.0416667	0.0416667	0.227273	p_Bacteroidetes;c_Saprospirae;o_Saprospirales;f_Saprospiraceae;g_Saprospira;unclassified;
Otu1022	7	1	1	2	3	0.173913	0.0454545	0.25	0.0833333	0.318182	p_Bacteroidetes;unclassified;
Otu0588	7	0	2	3	2	0.173913	0	0.0833333	0.291667	0.318182	p_Bacteroidetes;c_Flavobacteriia;o_Flavobacteriales;f_Cryomorphaceae;unclassified;
Otu1306	7	0	1	3	3	0.173913	0	0.0416667	0.166667	0.5	p_Proteobacteria;c_Gammaproteobacteria;o_Alteromonadales;unclassified;
Otu0630	7	4	3	0	0	0.163043	0.454545	0.208333	0	0	p_Proteobacteria;c_Alphaproteobacteria;o_BD7-3;unclassified;
Otu0801	7	1	3	3	0	0.163043	0.0454545	0.208333	0.375	0	p_Proteobacteria;c_Alphaproteobacteria;o_Rhodobacterales;f_Rhodobacteraceae;g_Rhodovulum;unclassified;
Otu0911	7	2	4	1	0	0.152174	0.363636	0.208333	0.0416667	0	p_Proteobacteria;c_Gammaproteobacteria;o_Alteromonadales;f_OM60;g_Congregibacter;unclassified;
Otu1139	7	2	0	2	3	0.152174	0.227273	0	0.25	0.136364	p_Proteobacteria;c_Alphaproteobacteria;unclassified;
Otu1419	7	1	2	3	1	0.152174	0.0454545	0.125	0.375	0.0454545	p_TM6;unclassified;
Otu0822	7	2	3	0	2	0.141304	0.227273	0.166667	0	0.181818	p_Proteobacteria;c_Gammaproteobacteria;o_HOC36;unclassified;
Otu0787	7	1	2	2	2	0.141304	0.0454545	0.25	0.166667	0.0909091	p_Proteobacteria;c_Alphaproteobacteria;o_Kordiimonadales;f_Kordiimonadaceae;unclassified;
Otu0828	7	0	1	3	3	0.141304	0	0.0416667	0.25	0.272727	p_Proteobacteria;c_Alphaproteobacteria;o_Rhizobiales;f_Phyllobacteriaceae;unclassified;
Otu0414	7	2	3	1	1	0.130435	0.136364	0.208333	0.125	0.0454545	p_Spirochaetes;c_Spirochaetes;o_Spirochaetales;f_Spirochaetaceae;unclassified;
Otu1462	7	2	5	0	0	0.130435	0.181818	0.333333	0	0	p_Planctomycetes;c_Phycisphaerae;o_mle1-8;unclassified;
Otu1105	7	1	1	3	2	0.130435	0.0454545	0.0416667	0.291667	0.136364	p_Proteobacteria;c_Gammaproteobacteria;o_Thiotrichales;f_Piscirickettsiaceae;unclassified;
Otu1592	7	1	2	1	3	0.130435	0.227273	0.0833333	0.0416667	0.181818	p_Proteobacteria;c_Alphaproteobacteria;o_Rhizobiales;f_Phyllobacteriaceae;unclassified;
Otu0697	7	0	3	3	1	0.130435	0	0.208333	0.25	0.0454545	p_Proteobacteria;c_Alphaproteobacteria;o_Rhizobiales;unclassified;
Otu0939	7	0	3	2	2	0.130435	0	0.208333	0.125	0.181818	p_Proteobacteria;c_Alphaproteobacteria;o_Rhizobiales;f_Rhizobiaceae;g_Agrobacterium;unclassified;
Otu0791	7	2	0	4	1	0.119565	0.0909091	0	0.25	0.136364	p_Proteobacteria;c_Gammaproteobacteria;o_Alteromonadales;f_J115;unclassified;
Otu0968	7	2	5	0	0	0.119565	0.0909091	0.375	0	0	unclassified;
Otu0492	7	2	4	1	0	0.108696	0.136364	0.25	0.0416667	0	p_Proteobacteria;c_Gammaproteobacteria;o_Marinicellales;f_Marinicellaceae;g_Marinicella;unclassified;
Otu0764	7	2	3	2	0	0.108696	0.0909091	0.208333	0.125	0	p_Proteobacteria;c_Alphaproteobacteria;o_Rhodospirillales;f_Rhodospirillaceae;unclassified;
Otu0562	7	1	2	2	2	0.108696	0.0454545	0.0833333	0.166667	0.136364	p_Proteobacteria;c_Gammaproteobacteria;o_Oceanospirillales;f_Halomonadaceae;g_Haererehalobacter;s_salaria;
Otu0541	7	2	2	1	2	0.0978261	0.136364	0.0833333	0.0416667	0.136364	p_Proteobacteria;c_Deltaproteobacteria;unclassified;
Otu1050	7	2	1	4	0	0.0978261	0.0909091	0.0416667	0.25	0	p_Proteobacteria;c_Gammaproteobacteria;o_Marinicellales;f_Marinicellaceae;unclassified;
Otu1144	7	2	2	2	1	0.0978261	0.0909091	0.0833333	0.166667	0.0454545	p_Proteobacteria;c_Alphaproteobacteria;o_Rhodospirillales;f_Rhodospirillaceae;unclassified;
Otu0729	7	1	2	2	2	0.0978261	0.0454545	0.166667	0.0833333	0.0909091	p_Bacteroidetes;c_Saprospirae;o_Saprospirales;f_Saprospiraceae;g_Saprospira;unclassified;
Otu0759	7	1	3	0	3	0.0978261	0.0909091	0.166667	0	0.136364	p_Proteobacteria;c_Alphaproteobacteria;o_Rhodospirillales;f_Rhodospirillaceae;unclassified;
Otu1069	7	1	2	2	2	0.0978261	0.0454545	0.125	0.125	0.0909091	p_Proteobacteria;c_Gammaproteobacteria;o_Alteromonadales;f_Alteromonadaceae;unclassified;
Otu0680	7	2	1	2	2	0.0869565	0.0909091	0.0416667	0.125	0.0909091	p_Proteobacteria;c_Deltaproteobacteria;o_Myxococcales;f_OM27;unclassified;
Otu0552	7	1	3	2	1	0.0869565	0.0454545	0.166667	0.0833333	0.0454545	p_Proteobacteria;c_Alphaproteobacteria;unclassified;
Otu0897	7	1	3	3	0	0.0869565	0.0454545	0.125	0.166667	0	p_Bacteroidetes;c_Cytophagia;o_Cytophagales;f_Flammeovirgaceae;unclassified;
Otu1020	7	1	3	1	2	0.0869565	0.0454545	0.125	0.0416667	0.136364	p_Bacteroidetes;c_Flavobacteriia;o_Flavobacteriales;f_Cryomorphaceae;unclassified(75);unclassified(75);
Otu0656	7	2	1	2	2	0.076087	0.0909091	0.0416667	0.0833333	0.0909091	p_Proteobacteria;c_Gammaproteobacteria;o_Alteromonadales;f_Colwelliaceae;g_Thalassomonas;unclassified;
Otu0744	7	2	1	4	0	0.076087	0.0909091	0.0416667	0.166667	0	p_Proteobacteria;c_Deltaproteobacteria;o_Myxococcales;unclassified;
Otu0802	7	2	1	3	1	0.076087	0.0909091	0.0416667	0.125	0.0454545	p_Proteobacteria;c_Alphaproteobacteria;o_Rhodobacterales;f_Rhodobacteraceae;unclassified;
Otu0952	7	1	1	3	2	0.076087	0.0454545	0.0416667	0.125	0.0909091	p_Proteobacteria;c_Alphaproteobacteria;o_Rhizobiales;f_Hyphomicrobiaceae;g_Devosia;unclassified;
Otu1715	7	1	1	3	2	0.076087	0.0454545	0.0416667	0.125	0.0909091	p_Bacteroidetes;c_Cytophagia;o_Cytophagales;f_Flammeovirgaceae;g_Roseivirga;unclassified;
Otu0475	6	2	1	2	1	3.05435	4.95455	2.875	3.25	1.13636	p_Proteobacteria;unclassified;
Otu0563	6	1	1	2	2	2.05435	7.59091	0.0416667	0.291667	0.636364	p_Proteobacteria;c_Alphaproteobacteria;unclassified;
Otu0349	6	3	2	1	0	1.78261	0.772727	3.70833	2.41667	0	p_Proteobacteria;c_Gammaproteobacteria;unclassified;
Otu0381	6	1	1	2	2	1.68478	0.409091	0.125	5.125	0.909091	p_Bacteroidetes;c_Bacteroidia;o_Bacteroidales;unclassified;
Otu0669	6	2	3	1	0	1.28261	5.09091	0.208333	0.0416667	0	p_Proteobacteria;c_Alphaproteobacteria;o_Rhodospirillales;f_Rhodospirillaceae;g_Phaeospirillum;s_fulvum;
Otu0507	6	2	1	1	2	1.27174	1.13636	0.375	0.583333	3.13636	p_Proteobacteria;c_Gammaproteobacteria;unclassified;
Otu0531	6	2	3	0	1	0.858696	1.5	1.83333	0	0.0909091	p_Bacteroidetes;c_Bacteroidia;o_Bacteroidales;f_Marinilabiaceae;unclassified;
Otu0621	6	2	1	2	1	0.782609	0.136364	2.41667	0.375	0.0909091	p_Bacteroidetes;c_Rhodothermi;o_Rhodothermales;f_Balneolaceae;g_KSA1;unclassified;
Otu0610	6	1	2	1	2	0.663043	0.0909091	0.125	0.208333	2.31818	p_Proteobacteria;c_Gammaproteobacteria;unclassified;
Otu0601	6	0	5	0	1	0.554348	0	2.08333	0	0.0454545	p_Proteobacteria;c_Alphaproteobacteria;o_Rhodospirillales;f_Rhodospirillaceae;g_Inquilinus;unclassified;
Otu0500	6	3	1	2	0	0.5	0.272727	0.0416667	1.625	0	p_Proteobacteria;c_Gammaproteobacteria;o_Thiotrichales;f_Piscirickettsiaceae;unclassified;
Otu0566	6	1	2	1	2	0.5	0.0454545	1.625	0.0416667	0.227273	p_Bacteroidetes;unclassified;
Otu0689	6	0	3	1	2	0.48913	0	1.625	0.0416667	0.227273	p_Proteobacteria;c_Deltaproteobacteria;o_Desulfarculales;f_Desulfarculaceae;g_Desulfarculus;unclassified;
Otu0529	6	3	1	2	0	0.456522	0.5	0.375	0.916667	0	p_Proteobacteria;c_Alphaproteobacteria;o_Rhizobiales;f_Hyphomicrobiaceae;unclassified;
Otu0342	6	0	2	2	2	0.423913	0	0.166667	0.208333	1.36364	p_Planctomycetes;c_Phycisphaerae;o_Phycisphaerales;unclassified;
Otu0502	6	1	3	1	1	0.391304	0.0454545	0.416667	0.0833333	1.04545	p_Proteobacteria;c_Alphaproteobacteria;unclassified;
Otu0532	6	1	4	1	0	0.369565	0.363636	0.958333	0.125	0	p_Bacteroidetes;c_Bacteroidia;o_Bacteroidales;f_Marinilabiaceae;unclassified;
Otu0272	6	1	0	2	3	0.358696	0.0909091	0	0.125	1.27273	p_Proteobacteria;c_Gammaproteobacteria;unclassified;
Otu0405	6	1	2	3	0	0.358696	0.227273	0.125	1.04167	0	p_Acidobacteria;c_RB25;unclassified;
Otu0910	6	1	2	2	1	0.336957	0.0454545	0.583333	0.5	0.181818	p_Proteobacteria;c_Gammaproteobacteria;unclassified;
Otu0334	6	0	3	1	2	0.336957	0	0.208333	0.0833333	1.09091	p_Proteobacteria;c_Deltaproteobacteria;o_Desulfobacterales;f_Desulfobacteraceae;g_Desulfosarcina;unclassified;
Otu0585	6	0	2	3	1	0.336957	0	0.166667	1	0.136364	p_Proteobacteria;c_Gammaproteobacteria;unclassified;
Otu1957	6	2	4	0	0	0.326087	0.136364	1.125	0	0	unclassified;
Otu0463	6	1	4	0	1	0.304348	0.227273	0.916667	0	0.0454545	p_Proteobacteria;c_Deltaproteobacteria;unclassified;
Otu0699	6	1	2	1	2	0.304348	0.136364	0.0833333	0.875	0.0909091	p_Proteobacteria;c_Gammaproteobacteria;unclassified;
Otu0373	6	0	3	1	2	0.304348	0	0.166667	0.25	0.818182	p_Proteobacteria;c_Deltaproteobacteria;o_Desulfovibrionales;f_Desulfovibrionaceae;g_Desulfovibrio;s_dechloracetivorans;
Otu0943	6	1	0	4	1	0.293478	0.590909	0	0.333333	0.272727	p_Bacteroidetes;c_BME43;unclassified;
Otu1150	6	1	2	3	0	0.293478	0.0454545	0.166667	0.916667	0	p_Proteobacteria;c_Gammaproteobacteria;unclassified;
Otu0410	6	3	0	1	2	0.282609	0.363636	0	0.0416667	0.772727	p_Bacteroidetes;c_Flavobacteriia;o_Flavobacteriales;f_Flavobacteriaceae;unclassified(77);unclassified(77);
Otu0540	6	2	4	0	0	0.271739	0.136364	0.916667	0	0	p_Cyanobacteria;c_Oscillatoriophycideae;o_Oscillatoriales;f_Phormidiaceae;g_Oscillatoria;unclassified;
Otu0570	6	0	1	4	1	0.25	0	0.0833333	0.833333	0.0454545	p_Firmicutes;c_Bacilli;o_Bacillales;f_Bacillaceae;g_Salimicrobium(92);unclassified(92);
Otu0544	6	4	2	0	0	0.23913	0.454545	0.5	0	0	p_Proteobacteria;c_Alphaproteobacteria;o_Rhodobacterales;f_Hyphomonadaceae;g_Maricaulis;unclassified;
Otu0347	6	0	3	2	1	0.228261	0	0.375	0.458333	0.0454545	p_Bacteroidetes;c_Cytophagia;o_Cytophagales;f_Flammeovirgaceae;unclassified;
Otu0549	6	0	3	2	1	0.217391	0	0.208333	0.291667	0.363636	p_Proteobacteria;c_Alphaproteobacteria;o_Rhodospirillales;f_Rhodospirillaceae;unclassified;
Otu0434	6	1	3	1	1	0.206522	0.0454545	0.458333	0.0416667	0.272727	p_Planctomycetes;c_Phycisphaerae;o_Phycisphaerales;unclassified;
Otu0503	6	3	2	0	1	0.195652	0.181818	0.166667	0	0.454545	p_Spirochaetes;c_Leptospirae;o_Leptospirales;f_Leptospiraceae;g_Leptonema;unclassified;
Otu0399	6	2	1	1	2	0.195652	0.136364	0.375	0.0416667	0.227273	p_Proteobacteria;c_Deltaproteobacteria;o_Myxococcales;f_OM27;unclassified;
Otu0850	6	0	2	2	2	0.195652	0	0.208333	0.125	0.454545	p_Planctomycetes;unclassified;
Otu0445	6	3	2	0	1	0.184783	0.272727	0.375	0	0.0909091	p_Proteobacteria;c_Alphaproteobacteria;o_Rhodobacterales;f_Rhodobacteraceae;unclassified;
Otu1075	6	1	3	2	0	0.184783	0.0454545	0.458333	0.208333	0	p_Planctomycetes;unclassified;
Otu1289	6	4	2	0	0	0.173913	0.454545	0.25	0	0	p_Bacteroidetes;c_Cytophagia;o_Cytophagales;f_Flammeovirgaceae;unclassified;
Otu0619	6	2	0	2	2	0.173913	0.0909091	0	0.416667	0.181818	p_Proteobacteria;c_Gammaproteobacteria;o_Alteromonadales;unclassified;
Otu1319	6	2	3	0	1	0.173913	0.318182	0.333333	0	0.0454545	p_Proteobacteria;c_Alphaproteobacteria;o_Rhizobiales;f_Aurantimonadaceae;unclassified;
Otu3220	6	2	2	1	1	0.173913	0.181818	0.166667	0.0416667	0.318182	unclassified;
Otu0578	6	0	4	1	1	0.173913	0	0.333333	0.0416667	0.318182	p_Proteobacteria;c_Deltaproteobacteria;o_Sva0853;f_JTB36;unclassified;
Otu0316	6	3	0	2	1	0.152174	0.136364	0	0.125	0.363636	p_Proteobacteria;c_Gammaproteobacteria;o_Oceanospirillales;f_Oceanospirillaceae;unclassified;
Otu0516	6	2	2	1	1	0.152174	0.272727	0.166667	0.0833333	0.0909091	p_Proteobacteria;c_Alphaproteobacteria;o_Rhodobacterales;f_Rhodobacteraceae;unclassified(79);unclassified(79);
Otu0682	6	1	3	2	0	0.152174	0.272727	0.25	0.0833333	0	p_Bacteroidetes;unclassified;
Otu1308	6	1	1	2	2	0.152174	0.0454545	0.125	0.125	0.318182	p_Proteobacteria;c_Gammaproteobacteria;o_Alteromonadales;unclassified;
Otu0605	6	0	2	2	2	0.152174	0	0.208333	0.208333	0.181818	p_Chlorobi;c_OPB56;unclassified;
Otu0624	6	1	4	0	1	0.141304	0.272727	0.25	0	0.0454545	p_Planctomycetes;c_Phycisphaerae;o_Phycisphaerales;unclassified;
Otu0704	6	1	1	3	1	0.141304	0.363636	0.0416667	0.125	0.0454545	p_Bacteroidetes;c_BME43;unclassified;
Otu0840	6	1	1	3	1	0.141304	0.0454545	0.0833333	0.291667	0.136364	p_Proteobacteria;c_Deltaproteobacteria;o_Myxococcales;f_OM27;unclassified;
Otu1251	6	1	4	0	1	0.141304	0.0454545	0.416667	0	0.0909091	p_Proteobacteria;c_Alphaproteobacteria;unclassified;
Otu1893	6	1	2	0	3	0.141304	0.227273	0.208333	0	0.136364	p_Proteobacteria;c_Gammaproteobacteria;o_Alteromonadales;unclassified;
Otu0341	6	4	2	0	0	0.130435	0.318182	0.208333	0	0	p_Proteobacteria;c_Alphaproteobacteria;o_Rhodospirillales;f_Rhodospirillaceae;g_Inquilinus;unclassified;
Otu0851	6	1	0	2	3	0.130435	0.0454545	0	0.291667	0.181818	p_Proteobacteria;c_Alphaproteobacteria;o_Rhizobiales;f_Methylobacteriaceae;g_Methylobacterium;unclassified(75);
Otu0650	6	1	0	5	0	0.119565	0.136364	0	0.333333	0	p_Bacteroidetes;c_Cytophagia;o_Cytophagales;f_Flammeovirgaceae;g_Flexithrix;unclassified(92);
Otu0800	6	1	1	4	0	0.119565	0.0454545	0.0833333	0.333333	0	p_Proteobacteria;c_Alphaproteobacteria;o_Rhodobacterales;f_Rhodobacteraceae;unclassified;
Otu1034	6	1	4	0	1	0.119565	0.136364	0.25	0	0.0909091	p_Proteobacteria;c_Alphaproteobacteria;unclassified;
Otu1499	6	1	5	0	0	0.119565	0.0909091	0.375	0	0	p_Acidobacteria;c_Solibacteres;o_Solibacterales;unclassified;
Otu2749	6	1	0	5	0	0.119565	0.0454545	0	0.416667	0	p_Planctomycetes;c_Planctomycetia;o_Planctomycetales;f_Planctomycetaceae;g_Planctomyces;unclassified;
Otu1029	6	0	2	2	2	0.119565	0	0.0833333	0.0833333	0.318182	p_Actinobacteria;c_Actinobacteria;o_Actinomycetales;f_Micrococcaceae;g_Rothia;s_mucilaginosa;
Otu1513	6	4	1	0	1	0.108696	0.318182	0.0416667	0	0.0909091	p_Proteobacteria;c_Gammaproteobacteria;o_Alteromonadales;f_Alteromonadaceae;g_Candidatus_Endobugula;unclassified;
Otu0686	6	2	0	4	0	0.108696	0.181818	0	0.25	0	p_Bacteroidetes;c_Cytophagia;o_Cytophagales;f_Cytophagaceae;g_Microscilla;unclassified;
Otu0615	6	1	2	2	1	0.108696	0.0454545	0.0833333	0.0833333	0.227273	p_Proteobacteria;c_Gammaproteobacteria;o_Xanthomonadales;f_Xanthomonadaceae;g_Stenotrophomonas;s_geniculata(83);
Otu0895	6	1	4	1	0	0.108696	0.0454545	0.333333	0.0416667	0	unclassified;
Otu1233	6	1	1	3	1	0.108696	0.0454545	0.0833333	0.25	0.0454545	p_Proteobacteria;c_Alphaproteobacteria;unclassified;
Otu1393	6	1	3	1	1	0.108696	0.136364	0.125	0.125	0.0454545	p_Proteobacteria;c_Alphaproteobacteria;o_BD7-3;unclassified;
Otu1497	6	0	3	0	3	0.108696	0	0.25	0	0.181818	p_Proteobacteria;c_Gammaproteobacteria;o_HOC36;unclassified;
Otu1148	6	3	1	1	1	0.0978261	0.181818	0.0416667	0.0833333	0.0909091	p_Proteobacteria;c_Alphaproteobacteria;unclassified;
Otu0397	6	2	2	1	1	0.0978261	0.0909091	0.208333	0.0416667	0.0454545	p_Proteobacteria;c_Alphaproteobacteria;o_Rickettsiales;f_Rickettsiaceae;unclassified;
Otu1093	6	1	3	1	1	0.0978261	0.136364	0.166667	0.0416667	0.0454545	p_Proteobacteria;c_Gammaproteobacteria;o_Alteromonadales;f_Alteromonadaceae;unclassified;
Otu0769	6	0	3	1	2	0.0978261	0	0.125	0.166667	0.0909091	p_Proteobacteria;c_Deltaproteobacteria;unclassified;
Otu0633	6	3	3	0	0	0.0869565	0.136364	0.208333	0	0	p_Proteobacteria;c_Alphaproteobacteria;unclassified;
Otu1975	6	3	1	1	1	0.0869565	0.136364	0.0416667	0.0416667	0.136364	p_Proteobacteria;c_Gammaproteobacteria;unclassified;
Otu0786	6	2	3	1	0	0.0869565	0.0909091	0.166667	0.0833333	0	p_Proteobacteria;c_Gammaproteobacteria;o_Alteromonadales;f_OM60;unclassified;
Otu1160	6	2	2	1	1	0.0869565	0.0909091	0.166667	0.0416667	0.0454545	p_Proteobacteria;c_Gammaproteobacteria;unclassified;
Otu1397	6	2	3	1	0	0.0869565	0.136364	0.166667	0.0416667	0	p_Cyanobacteria;c_Synechococcophycideae;o_Pseudanabaenales;f_Pseudanabaenaceae;g_Halomicronema;unclassified;
Otu1094	6	1	0	3	2	0.0869565	0.136364	0	0.125	0.0909091	p_Proteobacteria;c_Gammaproteobacteria;o_Alteromonadales;f_Alteromonadaceae;unclassified;
Otu1441	6	0	2	2	2	0.0869565	0	0.0833333	0.125	0.136364	unclassified;
Otu0662	6	4	1	0	1	0.076087	0.227273	0.0416667	0	0.0454545	p_Proteobacteria;c_Alphaproteobacteria;o_Rhodospirillales;f_Rhodospirillaceae;g_Inquilinus;unclassified;
Otu0845	6	2	2	1	1	0.076087	0.136364	0.0833333	0.0416667	0.0454545	p_Proteobacteria;c_Alphaproteobacteria;o_BD7-3;unclassified;
Otu0869	6	2	1	2	1	0.076087	0.136364	0.0416667	0.0833333	0.0454545	p_Bacteroidetes;c_Flavobacteriia;o_Flavobacteriales;f_Flavobacteriaceae;g_Psychroserpens;unclassified;
Otu0962	6	1	1	3	1	0.076087	0.0454545	0.0416667	0.166667	0.0454545	p_Bacteroidetes;c_Flavobacteriia;o_Flavobacteriales;f_Flavobacteriaceae;unclassified;
Otu1039	6	1	0	3	2	0.076087	0.0454545	0	0.166667	0.0909091	p_Bacteroidetes;c_Flavobacteriia;o_Flavobacteriales;unclassified;
Otu1164	6	1	1	1	3	0.076087	0.0454545	0.0833333	0.0416667	0.136364	p_Proteobacteria;c_Gammaproteobacteria;unclassified;
Otu0609	6	0	3	2	1	0.076087	0	0.166667	0.0833333	0.0454545	p_Proteobacteria;c_Gammaproteobacteria;o_Thiotrichales;f_Piscirickettsiaceae;unclassified;
Otu1253	6	0	3	1	2	0.076087	0	0.166667	0.0416667	0.0909091	p_Proteobacteria;c_Alphaproteobacteria;unclassified;
Otu0945	6	3	1	2	0	0.0652174	0.136364	0.0416667	0.0833333	0	p_Proteobacteria;c_Gammaproteobacteria;o_Vibrionales;f_Vibrionaceae;unclassified(84);unclassified(84);
Otu0710	6	2	2	1	1	0.0652174	0.0909091	0.0833333	0.0416667	0.0454545	p_Bacteroidetes;c_Flavobacteriia;o_Flavobacteriales;f_Flavobacteriaceae;unclassified(84);unclassified(84);
Otu1466	6	2	0	3	1	0.0652174	0.0909091	0	0.125	0.0454545	p_Proteobacteria;c_Deltaproteobacteria;o_Bdellovibrionales;f_Bdellovibrionaceae;g_Bdellovibrio;unclassified;
Otu4132	6	2	2	0	2	0.0652174	0.0909091	0.0833333	0	0.0909091	p_Proteobacteria;c_Alphaproteobacteria;unclassified;
Otu0856	6	1	2	2	1	0.0652174	0.0454545	0.0833333	0.0833333	0.0454545	p_Proteobacteria;c_Alphaproteobacteria;o_Rhizobiales;unclassified;
Otu0880	6	1	2	3	0	0.0652174	0.0454545	0.0833333	0.125	0	p_Bacteroidetes;c_Cytophagia;o_Cytophagales;f_Amoebophilaceae;g_SC3-56;unclassified;
Otu0915	6	1	3	2	0	0.0652174	0.0454545	0.125	0.0833333	0	p_Bacteroidetes;c_Saprospirae;o_Saprospirales;f_Saprospiraceae;unclassified;
Otu1186	6	1	1	0	4	0.0652174	0.0454545	0.0416667	0	0.181818	p_Bacteroidetes;unclassified;
Otu1259	6	1	1	1	3	0.0652174	0.0454545	0.0416667	0.0416667	0.136364	p_Proteobacteria;c_Alphaproteobacteria;unclassified;
Otu1529	6	1	5	0	0	0.0652174	0.0454545	0.208333	0	0	p_Bacteroidetes;c_Saprospirae;o_Saprospirales;f_Saprospiraceae;unclassified;
Otu1027	6	0	2	3	1	0.0652174	0	0.0833333	0.125	0.0454545	p_Proteobacteria;c_Gammaproteobacteria;o_Alteromonadales;f_Alteromonadaceae;g_Alteromonas;unclassified;
Otu0420	5	0	1	3	1	8.70652	0	0.0416667	33.2917	0.0454545	p_Proteobacteria;c_Gammaproteobacteria;o_Alteromonadales;f_Alteromonadaceae;g_Agarivorans;unclassified;
Otu0090	5	2	2	0	1	4.67391	19.1364	0.333333	0	0.0454545	p_Proteobacteria;c_Gammaproteobacteria;o_Vibrionales;f_Vibrionaceae;unclassified(71);unclassified(71);
Otu0658	5	3	1	1	0	1.22826	3.63636	1.33333	0.0416667	0	p_Proteobacteria;c_Alphaproteobacteria;o_Rhodospirillales;f_Rhodospirillaceae;g_Inquilinus;unclassified;
Otu0673	5	1	0	2	2	1.19565	0.0454545	0	0.25	4.68182	p_Proteobacteria;c_Gammaproteobacteria;o_Legionellales;f_Francisellaceae;g_Francisella(93);unclassified(93);
Otu0535	5	0	1	3	1	1.15217	0	0.0416667	4.16667	0.227273	p_Proteobacteria;c_Deltaproteobacteria;o_Desulfovibrionales;f_Desulfovibrionaceae;g_Desulfovibrio;unclassified;
Otu0525	5	1	1	1	2	1.09783	0.0909091	0.0416667	0.0416667	4.40909	p_Bacteroidetes;c_BME43;unclassified;
Otu0539	5	0	1	2	2	1.08696	0	0.0416667	4.04167	0.0909091	p_Proteobacteria;c_Alphaproteobacteria;o_Rhizobiales;f_Cohaesibacteraceae;g_Cohaesibacter;unclassified;
Otu0823	5	1	3	0	1	1.03261	0.181818	2.95833	0	0.909091	p_Proteobacteria;c_Gammaproteobacteria;o_HOC36;unclassified;
Otu0358	5	0	3	1	1	0.913043	0	1.25	0.25	2.18182	p_Bacteroidetes;c_Cytophagia;o_Cytophagales;f_Amoebophilaceae;g_Ucs1325;unclassified;
Otu0220	5	2	1	0	2	0.869565	0.272727	1.79167	0	1.40909	p_Proteobacteria;c_Gammaproteobacteria;o_Vibrionales;f_Vibrionaceae;g_Vibrio(83);unclassified(80);
Otu0431	5	2	1	1	1	0.847826	3.40909	0.0416667	0.0416667	0.0454545	p_Chlamydiae;c_Chlamydiia;o_Chlamydiales;f_Simkaniaceae;unclassified;
Otu3201	5	1	1	1	2	0.815217	0.590909	0.333333	0.25	2.18182	unclassified;
Otu0357	5	0	2	3	0	0.771739	0	0.125	2.83333	0	p_Proteobacteria;c_Deltaproteobacteria;o_Desulfovibrionales;unclassified;
Otu0432	5	1	2	2	0	0.663043	0.0454545	2.375	0.125	0	p_Planctomycetes;c_Phycisphaerae;o_Phycisphaerales;unclassified;
Otu0336	5	1	0	0	4	0.543478	0.227273	0	0	2.04545	p_Proteobacteria;c_Gammaproteobacteria;o_Alteromonadales;f_Alteromonadaceae;unclassified(80);unclassified(80);
Otu1080	5	0	2	2	1	0.543478	0	0.333333	1.54167	0.227273	unclassified;
Otu0623	5	4	0	0	1	0.51087	2.09091	0	0	0.0454545	p_Planctomycetes;c_Phycisphaerae;o_Phycisphaerales;unclassified;
Otu0417	5	1	3	1	0	0.5	0.681818	1.25	0.0416667	0	p_SAR406;c_AB16;o_noFP_H7;unclassified;
Otu0888	5	1	1	2	1	0.445652	0.0454545	0.291667	1.33333	0.0454545	p_Proteobacteria;c_Gammaproteobacteria;o_Alteromonadales;f_Alteromonadaceae;unclassified;
Otu0401	5	0	2	2	1	0.402174	0	1.16667	0.333333	0.0454545	p_Proteobacteria;c_Alphaproteobacteria;unclassified;
Otu0598	5	0	1	3	1	0.380435	0	0.0416667	0.333333	1.18182	p_Proteobacteria;c_Alphaproteobacteria;o_Rhodospirillales;f_Rhodospirillaceae;unclassified;
Otu2272	5	3	2	0	0	0.358696	0.909091	0.541667	0	0	p_Bacteroidetes;unclassified;
Otu0225	5	1	0	1	3	0.358696	0.272727	0	0.0416667	1.18182	p_Proteobacteria;c_Gammaproteobacteria;o_Oceanospirillales;f_Oceanospirillaceae;g_Oleibacter(85);unclassified(85);
Otu0412	5	0	3	1	1	0.347826	0	0.666667	0.166667	0.545455	p_Proteobacteria;c_Deltaproteobacteria;o_Desulfobacterales;f_Desulfobulbaceae;g_Desulfocapsa;unclassified;
Otu0572	5	0	2	2	1	0.326087	0	0.208333	0.625	0.454545	p_Acidobacteria;c_Sva0725;o_Sva0725;unclassified;
Otu0356	5	2	1	2	0	0.315217	1.18182	0.0416667	0.0833333	0	p_Bacteroidetes;c_Bacteroidia;o_Bacteroidales;unclassified;
Otu1415	5	4	1	0	0	0.304348	0.590909	0.625	0	0	p_Proteobacteria;c_Alphaproteobacteria;o_Rhizobiales;f_Hyphomicrobiaceae;g_Hyphomicrobium;unclassified;
Otu1061	5	3	1	0	1	0.304348	0.5	0.333333	0	0.409091	p_Proteobacteria;c_Alphaproteobacteria;o_Rhodobacterales;f_Hyphomonadaceae;g_Oceanicaulis(68);unclassified(68);
Otu0315	5	1	2	1	1	0.304348	0.0454545	0.625	0.166667	0.363636	p_Planctomycetes;c_Phycisphaerae;o_Phycisphaerales;unclassified;
Otu0380	5	3	2	0	0	0.282609	1.04545	0.125	0	0	p_Proteobacteria;unclassified;
Otu2223	5	3	2	0	0	0.282609	0.909091	0.25	0	0	p_Proteobacteria;c_Deltaproteobacteria;o_Bdellovibrionales;f_Bacteriovoracaceae;unclassified;
Otu0510	5	3	0	1	1	0.271739	0.181818	0	0.0833333	0.863636	p_Proteobacteria;c_Gammaproteobacteria;o_Oceanospirillales;unclassified;
Otu3840	5	0	2	2	1	0.271739	0	0.458333	0.5	0.0909091	p_Proteobacteria;c_Gammaproteobacteria;unclassified;
Otu1491	5	0	2	2	1	0.26087	0	0.125	0.833333	0.0454545	p_Planctomycetes;c_028H05-P-BN-P5;unclassified;
Otu1198	5	0	4	0	1	0.25	0	0.916667	0	0.0454545	p_Chlorobi;c_OPB56;unclassified;
Otu1908	5	5	0	0	0	0.23913	1	0	0	0	p_Proteobacteria;c_Alphaproteobacteria;o_Rhodospirillales;f_Rhodospirillaceae;unclassified;
Otu0886	5	3	1	0	1	0.23913	0.909091	0.0416667	0	0.0454545	p_Bacteroidetes;c_Flavobacteriia;o_Flavobacteriales;f_Flavobacteriaceae;unclassified;
Otu1178	5	3	0	1	1	0.23913	0.818182	0	0.125	0.0454545	p_Bacteroidetes;unclassified;
Otu1519	5	2	3	0	0	0.23913	0.681818	0.291667	0	0	p_Bacteroidetes;c_Bacteroidia;o_Bacteroidales;f_SB-1;unclassified;
Otu0561	5	0	1	4	0	0.228261	0	0.375	0.5	0	p_Bacteroidetes;c_Cytophagia;o_Cytophagales;f_Flammeovirgaceae;unclassified(96);unclassified(96);
Otu0866	5	2	0	2	1	0.217391	0.272727	0	0.125	0.5	p_Proteobacteria;c_Gammaproteobacteria;o_Alteromonadales;unclassified;
Otu2179	5	2	2	1	0	0.217391	0.5	0.208333	0.166667	0	p_Proteobacteria;c_Alphaproteobacteria;o_Rhodospirillales;unclassified;
Otu1123	5	1	1	1	2	0.217391	0.136364	0.375	0.208333	0.136364	p_Proteobacteria;c_Alphaproteobacteria;o_Rhodospirillales;f_Rhodospirillaceae;unclassified;
Otu0468	5	1	1	3	0	0.206522	0.0454545	0.291667	0.458333	0	p_Bacteroidetes;c_Cytophagia;o_Cytophagales;f_Amoebophilaceae;g_Ucs1325;unclassified;
Otu0781	5	1	2	1	1	0.206522	0.0909091	0.375	0.0833333	0.272727	p_Bacteroidetes;unclassified;
Otu0993	5	1	0	3	1	0.195652	0.545455	0	0.166667	0.0909091	p_Proteobacteria;c_Gammaproteobacteria;o_Alteromonadales;unclassified;
Otu1076	5	3	1	1	0	0.184783	0.227273	0.166667	0.333333	0	p_Planctomycetes;unclassified;
Otu0584	5	2	0	1	2	0.184783	0.0909091	0	0.333333	0.318182	p_Proteobacteria;c_Gammaproteobacteria;unclassified;
Otu1641	5	1	2	2	0	0.184783	0.0454545	0.0833333	0.583333	0	p_Bacteroidetes;c_Cytophagia;o_Cytophagales;f_Flammeovirgaceae;unclassified;
Otu1118	5	0	3	0	2	0.184783	0	0.625	0	0.0909091	p_Proteobacteria;c_Alphaproteobacteria;o_Rhodospirillales;f_Rhodospirillaceae;unclassified;
Otu2252	5	0	2	1	2	0.184783	0	0.0833333	0.0833333	0.590909	p_Proteobacteria;c_Alphaproteobacteria;o_Rhizobiales;f_Brucellaceae;g_Pseudochrobactrum;unclassified;
Otu1035	5	2	2	1	0	0.173913	0.409091	0.25	0.0416667	0	p_Bacteroidetes;c_Flavobacteriia;o_Flavobacteriales;f_Cryomorphaceae;g_Owenweeksia;unclassified;
Otu4192	5	2	1	2	0	0.173913	0.136364	0.0416667	0.5	0	p_Proteobacteria;c_Alphaproteobacteria;o_Rhizobiales;f_Phyllobacteriaceae;unclassified;
Otu0777	5	1	3	0	1	0.163043	0.136364	0.458333	0	0.0454545	p_Bacteroidetes;c_Bacteroidia;o_Bacteroidales;f_SB-1;unclassified;
Otu1120	5	1	3	0	1	0.163043	0.363636	0.25	0	0.0454545	p_Proteobacteria;c_Alphaproteobacteria;o_Rhodospirillales;f_Rhodospirillaceae;unclassified;
Otu0443	5	1	2	0	2	0.152174	0.0909091	0.125	0	0.409091	p_Proteobacteria;c_Alphaproteobacteria;o_Rhodobacterales;f_Rhodobacteraceae;g_Dinoroseobacter;unclassified;
Otu0770	5	0	3	1	1	0.152174	0	0.208333	0.333333	0.0454545	p_Proteobacteria;c_Gammaproteobacteria;unclassified;
Otu1077	5	3	1	1	0	0.141304	0.272727	0.0416667	0.25	0	p_Planctomycetes;unclassified;
Otu0724	5	2	1	1	1	0.141304	0.0909091	0.333333	0.0416667	0.0909091	unclassified;
Otu0793	5	2	3	0	0	0.141304	0.0909091	0.458333	0	0	p_Armatimonadetes;c_Fimbriimonadia;o_Fimbriimonadales;f_Fimbriimonadaceae;g_Fimbriimonas;unclassified;
Otu1366	5	2	2	0	1	0.141304	0.0909091	0.416667	0	0.0454545	p_Bacteroidetes;c_Cytophagia;o_Cytophagales;f_Flammeovirgaceae;unclassified;
Otu0771	5	2	1	1	1	0.130435	0.409091	0.0416667	0.0416667	0.0454545	p_Proteobacteria;c_Gammaproteobacteria;unclassified;
Otu1038	5	2	1	1	1	0.130435	0.0909091	0.0416667	0.0416667	0.363636	p_Bacteroidetes;c_Flavobacteriia;o_Flavobacteriales;f_Cryomorphaceae;g_Cryomorpha;unclassified;
Otu1158	5	2	0	2	1	0.130435	0.272727	0	0.208333	0.0454545	p_Proteobacteria;c_Gammaproteobacteria;unclassified;
Otu1225	5	2	2	0	1	0.130435	0.272727	0.208333	0	0.0454545	p_Proteobacteria;c_Alphaproteobacteria;o_Kordiimonadales;f_Kordiimonadaceae;unclassified;
Otu0593	5	1	0	2	2	0.130435	0.0454545	0	0.291667	0.181818	p_Proteobacteria;c_Gammaproteobacteria;o_Oceanospirillales;f_Oceanospirillaceae;unclassified;
Otu1339	5	1	1	2	1	0.130435	0.136364	0.0416667	0.208333	0.136364	p_Bacteroidetes;c_Cytophagia;o_Cytophagales;f_Flammeovirgaceae;unclassified;
Otu0923	5	0	1	1	3	0.130435	0	0.0416667	0.0416667	0.454545	p_Proteobacteria;c_Alphaproteobacteria;o_Kordiimonadales;f_Kordiimonadaceae;unclassified;
Otu1133	5	0	4	1	0	0.130435	0	0.458333	0.0416667	0	p_Proteobacteria;c_Alphaproteobacteria;o_Rhodospirillales;f_Rhodospirillaceae;unclassified;
Otu0629	5	4	1	0	0	0.119565	0.454545	0.0416667	0	0	p_Proteobacteria;c_Alphaproteobacteria;o_BD7-3;unclassified;
Otu0992	5	3	0	1	1	0.119565	0.272727	0	0.0416667	0.181818	p_Proteobacteria;c_Gammaproteobacteria;unclassified;
Otu1810	5	3	1	0	1	0.119565	0.318182	0.125	0	0.0454545	unclassified;
Otu1390	5	2	3	0	0	0.119565	0.0909091	0.375	0	0	p_Proteobacteria;c_Alphaproteobacteria;o_BD7-3;unclassified;
Otu1552	5	2	1	1	1	0.119565	0.363636	0.0416667	0.0416667	0.0454545	p_Bacteroidetes;c_Saprospirae;o_Saprospirales;f_Saprospiraceae;unclassified;
Otu1168	5	1	2	1	1	0.119565	0.181818	0.0833333	0.166667	0.0454545	p_Proteobacteria;c_Gammaproteobacteria;o_Thiotrichales;f_Piscirickettsiaceae;unclassified;
Otu1944	5	0	1	3	1	0.119565	0	0.0833333	0.333333	0.0454545	p_Proteobacteria;c_Alphaproteobacteria;unclassified;
Otu1363	5	2	1	1	1	0.108696	0.0909091	0.125	0.125	0.0909091	p_Proteobacteria;c_Gammaproteobacteria;unclassified;
Otu0512	5	1	3	0	1	0.108696	0.0909091	0.208333	0	0.136364	p_Proteobacteria;c_Alphaproteobacteria;o_Rickettsiales;f_Rickettsiaceae;g_Rickettsia;s_Rickettsia_endosymbiont_of_Deronectes_platynotus(70);
Otu0546	5	1	2	1	1	0.108696	0.0454545	0.0833333	0.0833333	0.227273	p_Proteobacteria;c_Alphaproteobacteria;unclassified;
Otu0799	5	1	1	3	0	0.108696	0.0454545	0.0416667	0.333333	0	p_Proteobacteria;c_Alphaproteobacteria;o_Rhodobacterales;f_Rhodobacteraceae;unclassified;
Otu0779	5	0	2	2	1	0.108696	0	0.25	0.125	0.0454545	p_Planctomycetes;c_028H05-P-BN-P5;unclassified;
Otu0835	5	0	2	1	2	0.108696	0	0.0833333	0.0416667	0.318182	p_Proteobacteria;c_Gammaproteobacteria;o_Alteromonadales;unclassified;
Otu1408	5	0	2	1	2	0.108696	0	0.291667	0.0416667	0.0909091	p_Proteobacteria;c_Gammaproteobacteria;o_Thiotrichales;f_Thiotrichaceae;g_Beggiatoa;unclassified;
Otu1413	5	0	2	2	1	0.108696	0	0.0833333	0.166667	0.181818	p_Proteobacteria;c_Alphaproteobacteria;o_Rhizobiales;unclassified;
Otu0668	5	3	1	0	1	0.0978261	0.181818	0.0416667	0	0.181818	p_Proteobacteria;c_Alphaproteobacteria;o_Rhodospirillales;f_Rhodospirillaceae;g_Inquilinus;unclassified;
Otu1345	5	3	1	0	1	0.0978261	0.318182	0.0416667	0	0.0454545	p_Bacteroidetes;c_Cytophagia;o_Cytophagales;f_Flammeovirgaceae;g_Roseivirga;unclassified;
Otu0439	5	2	1	2	0	0.0978261	0.0909091	0.0416667	0.25	0	p_Bacteroidetes;c_Saprospirae;o_Saprospirales;f_Saprospiraceae;unclassified;
Otu0533	5	2	0	2	1	0.0978261	0.136364	0	0.166667	0.0909091	p_Proteobacteria;c_Deltaproteobacteria;o_Desulfovibrionales;f_Desulfovibrionaceae;g_Desulfovibrio;s_dechloracetivorans;
Otu1320	5	2	2	0	1	0.0978261	0.272727	0.0833333	0	0.0454545	p_Proteobacteria;c_Alphaproteobacteria;o_Rhizobiales;f_Aurantimonadaceae;unclassified;
Otu0459	5	1	3	1	0	0.0978261	0.0454545	0.291667	0.0416667	0	p_Proteobacteria;c_Alphaproteobacteria;unclassified;
Otu0740	5	1	1	1	2	0.0978261	0.0909091	0.0833333	0.0416667	0.181818	p_Proteobacteria;c_Deltaproteobacteria;o_Desulfobacterales;f_Desulfobulbaceae;g_Desulforhopalus;unclassified;
Otu0871	5	1	2	1	1	0.0978261	0.0454545	0.0833333	0.208333	0.0454545	p_Proteobacteria;c_Deltaproteobacteria;o_NB1-j;f_JTB38;unclassified;
Otu0955	5	1	3	1	0	0.0978261	0.136364	0.208333	0.0416667	0	p_Proteobacteria;c_Alphaproteobacteria;o_Rhizobiales;f_Hyphomicrobiaceae;g_Rhodobium;s_orientis;
Otu1332	5	1	2	1	1	0.0978261	0.0909091	0.0833333	0.0416667	0.181818	p_Bacteroidetes;c_Flavobacteriia;o_Flavobacteriales;f_Flavobacteriaceae;unclassified;
Otu1844	5	1	2	1	1	0.0978261	0.0454545	0.0833333	0.208333	0.0454545	p_Acidobacteria;c_Sva0725;o_Sva0725;unclassified;
Otu1000	5	0	3	1	1	0.0978261	0	0.208333	0.0833333	0.0909091	p_Proteobacteria;c_Gammaproteobacteria;unclassified;
Otu1129	5	0	3	0	2	0.0978261	0	0.291667	0	0.0909091	p_Proteobacteria;c_Alphaproteobacteria;o_Rhodospirillales;f_Rhodospirillaceae;g_Inquilinus;unclassified;
Otu1261	5	0	2	2	1	0.0978261	0	0.166667	0.166667	0.0454545	p_Proteobacteria;c_Alphaproteobacteria;unclassified;
Otu1539	5	0	0	0	5	0.0978261	0	0	0	0.409091	p_Proteobacteria;unclassified;
Otu1993	5	0	3	2	0	0.0978261	0	0.208333	0.166667	0	p_Proteobacteria;c_Alphaproteobacteria;o_Rhodospirillales;f_Rhodospirillaceae;unclassified;
Otu0970	5	3	2	0	0	0.0869565	0.227273	0.125	0	0	unclassified;
Otu1446	5	3	2	0	0	0.0869565	0.181818	0.166667	0	0	unclassified;
Otu2213	5	3	1	1	0	0.0869565	0.272727	0.0416667	0.0416667	0	p_Gemmatimonadetes;c_Gemm-2;unclassified;
Otu0824	5	2	1	2	0	0.0869565	0.227273	0.0416667	0.0833333	0	p_Proteobacteria;c_Alphaproteobacteria;unclassified;
Otu2296	5	2	1	0	2	0.0869565	0.136364	0.0416667	0	0.181818	p_Bacteroidetes;c_Flavobacteriia;o_Flavobacteriales;f_Flavobacteriaceae;unclassified;
Otu0643	5	1	2	2	0	0.0869565	0.0909091	0.166667	0.0833333	0	p_Proteobacteria;c_Deltaproteobacteria;o_Myxococcales;f_Nannocystaceae;g_Plesiocystis;unclassified;
Otu2307	5	1	1	1	2	0.0869565	0.0454545	0.0833333	0.0833333	0.136364	p_Bacteroidetes;c_Flavobacteriia;o_Flavobacteriales;f_Flavobacteriaceae;unclassified;
Otu0679	5	0	1	2	2	0.0869565	0	0.0416667	0.208333	0.0909091	p_Proteobacteria;c_Deltaproteobacteria;o_Myxococcales;f_OM27;unclassified;
Otu0784	5	0	2	2	1	0.0869565	0	0.0833333	0.208333	0.0454545	p_Acidobacteria;c_Sva0725;o_Sva0725;unclassified;
Otu0912	5	0	2	3	0	0.0869565	0	0.0833333	0.25	0	p_Planctomycetes;c_Pla3;unclassified;
Otu1047	5	0	2	2	1	0.0869565	0	0.0833333	0.208333	0.0454545	p_Proteobacteria;c_Gammaproteobacteria;unclassified;
Otu2311	5	0	0	3	2	0.0869565	0	0	0.25	0.0909091	p_Bacteroidetes;c_Flavobacteriia;o_Flavobacteriales;f_Flavobacteriaceae;g_Kordia;unclassified;
Otu4136	5	5	0	0	0	0.076087	0.318182	0	0	0	p_Proteobacteria;c_Alphaproteobacteria;unclassified;
Otu2312	5	3	1	0	1	0.076087	0.227273	0.0416667	0	0.0454545	p_Proteobacteria;c_Alphaproteobacteria;o_Rhodospirillales;unclassified;
Otu0719	5	2	2	1	0	0.076087	0.181818	0.0833333	0.0416667	0	p_Proteobacteria;c_Deltaproteobacteria;unclassified;
Otu0919	5	2	0	3	0	0.076087	0.0909091	0	0.208333	0	p_Bacteroidetes;c_Saprospirae;o_Saprospirales;f_Saprospiraceae;unclassified;
Otu0937	5	2	1	0	2	0.076087	0.181818	0.0416667	0	0.0909091	p_Firmicutes;c_Bacilli;o_Lactobacillales;f_Aerococcaceae;g_Alloiococcus;unclassified;
Otu1424	5	2	3	0	0	0.076087	0.0909091	0.208333	0	0	p_Proteobacteria;c_Alphaproteobacteria;o_Rhizobiales;unclassified;
Otu0575	5	1	3	1	0	0.076087	0.0454545	0.166667	0.0833333	0	p_Proteobacteria;c_Gammaproteobacteria;o_Vibrionales;f_Pseudoalteromonadaceae;g_Pseudoalteromonas;unclassified(86);
Otu0798	5	1	1	2	1	0.076087	0.0909091	0.0416667	0.125	0.0454545	p_Proteobacteria;c_Alphaproteobacteria;o_Rhodobacterales;f_Rhodobacteraceae;g_Dinoroseobacter;unclassified;
Otu0812	5	1	0	2	2	0.076087	0.0454545	0	0.166667	0.0909091	p_Proteobacteria;c_Gammaproteobacteria;o_Alteromonadales;f_Chromatiaceae;g_Rheinheimera;unclassified;
Otu1057	5	1	1	2	1	0.076087	0.0454545	0.0416667	0.166667	0.0454545	p_TM6;c_SJA-4;unclassified;
Otu1066	5	1	3	0	1	0.076087	0.0454545	0.208333	0	0.0454545	p_Proteobacteria;c_Deltaproteobacteria;o_Desulfovibrionales;f_Desulfovibrionaceae;g_Desulfovibrio;unclassified;
Otu1146	5	1	1	3	0	0.076087	0.0454545	0.0416667	0.208333	0	p_Proteobacteria;c_Alphaproteobacteria;o_Rhodospirillales;f_Rhodospirillaceae;unclassified;
Otu1430	5	1	0	2	2	0.076087	0.0454545	0	0.0833333	0.181818	unclassified;
Otu0727	5	0	1	2	2	0.076087	0	0.0833333	0.125	0.0909091	unclassified;
Otu0843	5	0	2	1	2	0.076087	0	0.166667	0.0416667	0.0909091	p_Proteobacteria;c_Alphaproteobacteria;o_Rickettsiales;f_Rickettsiaceae;g_Rickettsia;unclassified(58);
Otu0848	5	0	1	3	1	0.076087	0	0.0416667	0.208333	0.0454545	p_Proteobacteria;c_Gammaproteobacteria;o_Alteromonadales;f_Alteromonadaceae;unclassified(67);unclassified(67);
Otu1495	5	0	1	3	1	0.076087	0	0.0416667	0.208333	0.0454545	p_Proteobacteria;c_Gammaproteobacteria;o_Alteromonadales;f_Colwelliaceae;g_Thalassomonas;unclassified;
Otu1502	5	0	4	0	1	0.076087	0	0.208333	0	0.0909091	p_Proteobacteria;c_Gammaproteobacteria;o_Alteromonadales;f_Alteromonadaceae;unclassified;
Otu2262	5	0	2	3	0	0.076087	0	0.0833333	0.208333	0	p_Bacteroidetes;c_BME43;unclassified;
Otu0755	5	3	2	0	0	0.0652174	0.181818	0.0833333	0	0	p_Proteobacteria;c_Alphaproteobacteria;o_Rhodospirillales;f_Rhodospirillaceae;g_Inquilinus;unclassified;
Otu0766	5	3	1	0	1	0.0652174	0.181818	0.0416667	0	0.0454545	p_Proteobacteria;c_Alphaproteobacteria;o_Rhodospirillales;f_Rhodospirillaceae;g_Inquilinus;unclassified;
Otu0827	5	3	2	0	0	0.0652174	0.181818	0.0833333	0	0	p_Proteobacteria;c_Alphaproteobacteria;o_Rhizobiales;f_Phyllobacteriaceae;unclassified;
Otu1285	5	3	1	1	0	0.0652174	0.181818	0.0416667	0.0416667	0	p_Proteobacteria;c_Alphaproteobacteria;o_Kiloniellales;unclassified;
Otu1391	5	3	2	0	0	0.0652174	0.181818	0.0833333	0	0	p_Proteobacteria;c_Alphaproteobacteria;o_BD7-3;unclassified;
Otu2164	5	3	1	1	0	0.0652174	0.181818	0.0416667	0.0416667	0	p_Proteobacteria;c_Alphaproteobacteria;o_Rhodobacterales;f_Rhodobacteraceae;unclassified;
Otu0657	5	2	1	1	1	0.0652174	0.0909091	0.0833333	0.0416667	0.0454545	p_Proteobacteria;c_Deltaproteobacteria;o_Bdellovibrionales;f_Bacteriovoracaceae;g_Bacteriovorax;unclassified;
Otu0748	5	2	1	2	0	0.0652174	0.0909091	0.0416667	0.125	0	p_Proteobacteria;unclassified;
Otu0836	5	2	1	1	1	0.0652174	0.0909091	0.0416667	0.0416667	0.0909091	p_Proteobacteria;c_Deltaproteobacteria;o_Myxococcales;f_OM27;unclassified;
Otu1011	5	2	0	3	0	0.0652174	0.0909091	0	0.166667	0	p_Bacteroidetes;c_Flavobacteriia;o_Flavobacteriales;f_Cryomorphaceae;g_Owenweeksia;unclassified;
Otu1122	5	2	3	0	0	0.0652174	0.0909091	0.166667	0	0	p_Proteobacteria;c_Alphaproteobacteria;unclassified;
Otu0721	5	1	4	0	0	0.0652174	0.0454545	0.208333	0	0	p_Bacteroidetes;c_BME43;unclassified;
Otu0774	5	1	1	2	1	0.0652174	0.0454545	0.0416667	0.125	0.0454545	p_Proteobacteria;c_Gammaproteobacteria;unclassified;
Otu0933	5	1	2	2	0	0.0652174	0.0454545	0.125	0.0833333	0	p_Proteobacteria;c_Alphaproteobacteria;o_Rhodobacterales;f_Rhodobacteraceae;unclassified(72);unclassified(72);
Otu1271	5	1	2	2	0	0.0652174	0.0454545	0.0833333	0.125	0	p_Planctomycetes;unclassified;
Otu0685	5	0	2	3	0	0.0652174	0	0.125	0.125	0	p_Proteobacteria;c_Gammaproteobacteria;o_Alteromonadales;f_Alteromonadaceae;unclassified(67);unclassified(67);
Otu0846	5	0	2	1	2	0.0652174	0	0.0833333	0.0833333	0.0909091	p_Proteobacteria;c_Gammaproteobacteria;o_Alteromonadales;f_Alteromonadaceae;g_ZD0117;unclassified;
Otu1097	5	0	0	3	2	0.0652174	0	0	0.166667	0.0909091	p_Proteobacteria;c_Gammaproteobacteria;o_Alteromonadales;f_Alteromonadaceae;g_Glaciecola;unclassified;
Otu1369	5	0	1	1	3	0.0652174	0	0.0416667	0.0416667	0.181818	p_Bacteroidetes;c_Cytophagia;o_Cytophagales;f_Flammeovirgaceae;g_Flexibacter;unclassified;
Otu1851	5	0	4	0	1	0.0652174	0	0.166667	0	0.0909091	unclassified;
Otu2827	5	0	3	2	0	0.0652174	0	0.125	0.125	0	p_Proteobacteria;c_Alphaproteobacteria;o_Rhodospirillales;unclassified;
Otu0861	5	3	1	0	1	0.0543478	0.136364	0.0416667	0	0.0454545	p_Proteobacteria;c_Deltaproteobacteria;o_GMD14H09;unclassified;
Otu1549	5	3	1	1	0	0.0543478	0.136364	0.0416667	0.0416667	0	p_Proteobacteria;c_Deltaproteobacteria;o_GMD14H09;unclassified;
Otu0885	5	2	1	0	2	0.0543478	0.0909091	0.0416667	0	0.0909091	p_Proteobacteria;c_Gammaproteobacteria;o_Alteromonadales;f_Alteromonadaceae;unclassified;
Otu0949	5	2	2	1	0	0.0543478	0.0909091	0.0833333	0.0416667	0	p_Proteobacteria;c_Alphaproteobacteria;o_Rhizobiales;f_Cohaesibacteraceae;g_Cohaesibacter;unclassified;
Otu1031	5	2	1	1	1	0.0543478	0.0909091	0.0416667	0.0416667	0.0454545	p_Proteobacteria;c_Alphaproteobacteria;unclassified;
Otu1617	5	2	1	2	0	0.0543478	0.0909091	0.0416667	0.0833333	0	p_Proteobacteria;c_Betaproteobacteria;o_Burkholderiales;f_Oxalobacteraceae;g_Janthinobacterium;s_lividum;
Otu0795	5	1	1	1	2	0.0543478	0.0454545	0.0416667	0.0416667	0.0909091	p_Proteobacteria;c_Deltaproteobacteria;o_Myxococcales;f_Nannocystaceae;g_Plesiocystis;unclassified;
Otu0815	5	1	0	4	0	0.0543478	0.0454545	0	0.166667	0	p_Bacteroidetes;c_BME43;unclassified;
Otu0966	5	1	2	1	1	0.0543478	0.0454545	0.0833333	0.0416667	0.0454545	unclassified;
Otu1073	5	1	3	1	0	0.0543478	0.0454545	0.125	0.0416667	0	p_Proteobacteria;c_Gammaproteobacteria;unclassified;
Otu1137	5	1	2	2	0	0.0543478	0.0454545	0.0833333	0.0833333	0	p_Proteobacteria;c_Alphaproteobacteria;unclassified;
Otu1294	5	1	0	3	1	0.0543478	0.0454545	0	0.125	0.0454545	p_Bacteroidetes;c_Cytophagia;o_Cytophagales;f_Flammeovirgaceae;unclassified;
Otu1906	5	1	3	1	0	0.0543478	0.0454545	0.125	0.0416667	0	p_Proteobacteria;c_Alphaproteobacteria;o_Rhodospirillales;f_Rhodospirillaceae;unclassified;
Otu0749	5	0	2	2	1	0.0543478	0	0.0833333	0.0833333	0.0454545	p_Proteobacteria;unclassified;
Otu0906	5	0	2	2	1	0.0543478	0	0.0833333	0.0833333	0.0454545	p_Proteobacteria;c_Gammaproteobacteria;o_Oceanospirillales;unclassified;
Otu0920	5	0	1	2	2	0.0543478	0	0.0416667	0.0833333	0.0909091	p_Bacteroidetes;c_Saprospirae;o_Saprospirales;f_Saprospiraceae;unclassified;
Otu1169	5	0	4	0	1	0.0543478	0	0.166667	0	0.0454545	p_Lentisphaerae;c_Lentisphaeria;o_Victivallales;f_Victivallaceae;unclassified;
Otu2006	5	0	0	2	3	0.0543478	0	0	0.0833333	0.136364	unclassified;
Otu0186	4	0	2	2	0	7.22826	0	14.1667	13.5417	0	p_Proteobacteria;c_Gammaproteobacteria;unclassified;
Otu2828	4	1	3	0	0	2.48913	0.227273	9.33333	0	0	p_Proteobacteria;c_Alphaproteobacteria;o_Rhodospirillales;unclassified;
Otu0458	4	1	1	0	2	1.40217	0.136364	0.0833333	0	5.63636	p_Proteobacteria;c_Gammaproteobacteria;o_Vibrionales;f_Vibrionaceae;unclassified;
Otu0617	4	1	3	0	0	0.847826	0.272727	3	0	0	p_Proteobacteria;c_Gammaproteobacteria;o_Chromatiales;f_Chromatiaceae;g_Thiococcus;unclassified;
Otu0730	4	0	0	2	2	0.641304	0	0	0.5	2.13636	p_Proteobacteria;c_Alphaproteobacteria;unclassified;
Otu4589	4	2	2	0	0	0.630435	1.5	1.04167	0	0	p_Bacteroidetes;c_Bacteroidia;o_Bacteroidales;f_SB-1;unclassified;
Otu0555	4	2	1	0	1	0.48913	1.45455	0.125	0	0.454545	p_Proteobacteria;c_Alphaproteobacteria;unclassified;
Otu1071	4	0	2	1	1	0.456522	0	0.166667	0.0416667	1.68182	p_Bacteroidetes;c_Cytophagia;o_Cytophagales;f_Amoebophilaceae;g_Ucs1325;unclassified;
Otu0479	4	1	0	2	1	0.391304	0.181818	0	0.458333	0.954545	unclassified;
Otu1455	4	0	1	3	0	0.391304	0	0.541667	0.958333	0	p_Bacteroidetes;c_Cytophagia;o_Cytophagales;unclassified;
Otu0700	4	0	2	2	0	0.369565	0	1.29167	0.125	0	p_Proteobacteria;c_Gammaproteobacteria;unclassified;
Otu1021	4	3	0	1	0	0.347826	1.40909	0	0.0416667	0	p_Bacteroidetes;unclassified;
Otu0547	4	1	0	1	2	0.336957	1.18182	0	0.0416667	0.181818	p_Proteobacteria;c_Gammaproteobacteria;o_Alteromonadales;f_Colwelliaceae;g_Thalassomonas;unclassified;
Otu1070	4	3	1	0	0	0.315217	1.27273	0.0416667	0	0	p_Bacteroidetes;c_Cytophagia;o_Cytophagales;f_Amoebophilaceae;g_Ucs1325;unclassified;
Otu1052	4	1	2	1	0	0.315217	0.0454545	0.0833333	1.08333	0	p_Proteobacteria;c_Gammaproteobacteria;o_Alteromonadales;f_Ferrimonadaceae;g_Ferrimonas;unclassified;
Otu0762	4	1	2	0	1	0.293478	0.0454545	0.75	0	0.363636	p_Proteobacteria;c_Alphaproteobacteria;o_Rhodospirillales;f_Rhodospirillaceae;g_Inquilinus;unclassified;
Otu1106	4	1	2	0	1	0.282609	0.409091	0.666667	0	0.0454545	p_WS3;c_PRR-12;o_GN03;f_KSB4;unclassified;
Otu0734	4	3	1	0	0	0.271739	1.09091	0.0416667	0	0	p_Proteobacteria;c_Alphaproteobacteria;unclassified;
Otu0702	4	1	1	1	1	0.271739	0.181818	0.0833333	0.75	0.0454545	p_Proteobacteria;c_Alphaproteobacteria;o_Rhizobiales;unclassified;
Otu1425	4	2	2	0	0	0.26087	0.909091	0.166667	0	0	unclassified;
Otu0752	4	1	0	2	1	0.228261	0.0454545	0	0.458333	0.409091	p_Proteobacteria;unclassified;
Otu1243	4	0	0	3	1	0.217391	0	0	0.791667	0.0454545	p_Bacteroidetes;c_Cytophagia;o_Cytophagales;f_Flammeovirgaceae;unclassified;
Otu0768	4	3	1	0	0	0.206522	0.818182	0.0416667	0	0	p_Proteobacteria;c_Alphaproteobacteria;o_Rhodospirillales;f_Rhodospirillaceae;g_Inquilinus;unclassified;
Otu1014	4	3	1	0	0	0.206522	0.772727	0.0833333	0	0	p_Bacteroidetes;c_Flavobacteriia;o_Flavobacteriales;f_Cryomorphaceae;g_Crocinitomix;unclassified;
Otu1995	4	2	1	1	0	0.206522	0.454545	0.0416667	0.333333	0	p_Proteobacteria;c_Alphaproteobacteria;o_Rhodospirillales;f_Rhodospirillaceae;g_Inquilinus;unclassified;
Otu0867	4	0	3	1	0	0.206522	0	0.708333	0.0833333	0	p_Proteobacteria;c_Gammaproteobacteria;o_Thiotrichales;f_Thiotrichaceae;g_Beggiatoa;unclassified;
Otu1053	4	0	2	0	2	0.206522	0	0.166667	0	0.681818	p_Proteobacteria;c_Deltaproteobacteria;o_Desulfobacterales;f_Desulfobulbaceae;unclassified;
Otu1675	4	0	3	0	1	0.206522	0	0.75	0	0.0454545	p_Proteobacteria;c_Deltaproteobacteria;o_Desulfobacterales;f_Desulfobulbaceae;g_Desulfotalea;unclassified;
Otu0360	4	2	1	1	0	0.195652	0.727273	0.0416667	0.0416667	0	p_Firmicutes;c_Clostridia;o_Clostridiales;f_Lachnospiraceae;g_Epulopiscium;unclassified;
Otu0862	4	1	1	2	0	0.195652	0.590909	0.0833333	0.125	0	p_Proteobacteria;c_Alphaproteobacteria;o_Rhizobiales;unclassified;
Otu0785	4	0	1	1	2	0.195652	0	0.125	0.0833333	0.590909	p_Proteobacteria;c_Gammaproteobacteria;unclassified;
Otu0597	4	1	1	1	1	0.184783	0.0909091	0.0416667	0.541667	0.0454545	p_Bacteroidetes;c_Flavobacteriia;o_Flavobacteriales;f_Flavobacteriaceae;unclassified;
Otu1048	4	1	3	0	0	0.184783	0.181818	0.541667	0	0	p_SAR406;c_AB16;o_noFP_H7;unclassified;
Otu4748	4	2	2	0	0	0.173913	0.454545	0.25	0	0	p_Proteobacteria;c_Alphaproteobacteria;o_Rhodospirillales;f_Rhodospirillaceae;unclassified;
Otu0611	4	1	1	0	2	0.173913	0.0454545	0.541667	0	0.0909091	p_Chlorobi;c_Ignavibacteria;o_Ignavibacteriales;f_lheB3-7;unclassified;
Otu1185	4	1	3	0	0	0.173913	0.136364	0.541667	0	0	p_Bacteroidetes;unclassified;
Otu1344	4	4	0	0	0	0.163043	0.681818	0	0	0	p_Proteobacteria;c_Alphaproteobacteria;o_Rhodobacterales;f_Rhodobacteraceae;g_Rhodovulum;unclassified;
Otu0551	4	1	0	3	0	0.163043	0.0454545	0	0.583333	0	p_Proteobacteria;c_Epsilonproteobacteria;o_Campylobacterales;unclassified;
Otu1115	4	2	1	1	0	0.152174	0.318182	0.25	0.0416667	0	p_Proteobacteria;c_Alphaproteobacteria;o_Rhizobiales;unclassified;
Otu1955	4	2	0	0	2	0.152174	0.318182	0	0	0.318182	unclassified;
Otu2053	4	2	0	2	0	0.152174	0.545455	0	0.0833333	0	p_Planctomycetes;c_Phycisphaerae;o_Phycisphaerales;unclassified;
Otu0905	4	1	1	2	0	0.152174	0.227273	0.208333	0.166667	0	p_Bacteroidetes;c_Cytophagia;o_Cytophagales;f_Flammeovirgaceae;g_Reichenbachiella;unclassified;
Otu0994	4	0	3	0	1	0.152174	0	0.291667	0	0.318182	p_Proteobacteria;c_Gammaproteobacteria;o_Alteromonadales;unclassified;
Otu0761	4	1	0	2	1	0.141304	0.0454545	0	0.0833333	0.454545	p_Proteobacteria;c_Alphaproteobacteria;o_Rhodospirillales;f_Rhodospirillaceae;g_Nisaea;unclassified;
Otu0979	4	1	2	0	1	0.141304	0.181818	0.333333	0	0.0454545	p_Planctomycetes;c_Phycisphaerae;o_Phycisphaerales;unclassified;
Otu0743	4	0	1	1	2	0.141304	0	0.0416667	0.0833333	0.454545	p_Actinobacteria;c_Actinobacteria;o_Actinomycetales;f_Corynebacteriaceae;g_Corynebacterium;unclassified;
Otu0900	4	0	2	0	2	0.141304	0	0.458333	0	0.0909091	p_Proteobacteria;c_Gammaproteobacteria;o_Alteromonadales;f_Colwelliaceae;g_Thalassomonas;unclassified;
Otu1267	4	0	1	2	1	0.141304	0	0.25	0.208333	0.0909091	p_Proteobacteria;c_Gammaproteobacteria;o_Legionellales;f_Francisellaceae;unclassified;
Otu1228	4	2	1	0	1	0.130435	0.363636	0.0833333	0	0.0909091	p_Proteobacteria;c_Alphaproteobacteria;unclassified;
Otu0810	4	1	1	1	1	0.130435	0.363636	0.0416667	0.0416667	0.0909091	p_Spirochaetes;c_Spirochaetes;o_Borreliales;f_Borreliaceae;g_Spironema;unclassified;
Otu2113	4	1	1	1	1	0.130435	0.0909091	0.125	0.25	0.0454545	p_Proteobacteria;c_Alphaproteobacteria;o_Rhizobiales;f_Methylobacteriaceae;g_Methylobacterium;s_adhaesivum;
Otu0558	4	0	1	2	1	0.130435	0	0.25	0.208333	0.0454545	unclassified;
Otu1389	4	0	2	0	2	0.130435	0	0.291667	0	0.227273	p_Bacteroidetes;c_Bacteroidia;o_Bacteroidales;unclassified;
Otu1263	4	3	1	0	0	0.119565	0.454545	0.0416667	0	0	p_Proteobacteria;c_Alphaproteobacteria;unclassified;
Otu0569	4	2	1	0	1	0.119565	0.136364	0.0833333	0	0.272727	p_Proteobacteria;c_Gammaproteobacteria;unclassified;
Otu0511	4	1	0	1	2	0.119565	0.0454545	0	0.208333	0.227273	p_Proteobacteria;c_Gammaproteobacteria;o_Oceanospirillales;unclassified;
Otu0712	4	1	2	0	1	0.119565	0.136364	0.208333	0	0.136364	p_Proteobacteria;c_Deltaproteobacteria;o_Spirobacillales;unclassified;
Otu0728	4	1	1	2	0	0.119565	0.0454545	0.0416667	0.375	0	p_Bacteroidetes;c_BME43;unclassified;
Otu1098	4	1	2	0	1	0.119565	0.0909091	0.333333	0	0.0454545	p_Acidobacteria;c_Sva0725;o_Sva0725;unclassified;
Otu1743	4	1	1	1	1	0.119565	0.0454545	0.166667	0.0416667	0.227273	p_Proteobacteria;c_Gammaproteobacteria;o_Xanthomonadales;f_Sinobacteraceae;unclassified;
Otu0934	4	0	1	1	2	0.119565	0	0.0416667	0.166667	0.272727	p_Proteobacteria;c_Gammaproteobacteria;unclassified;
Otu1373	4	0	2	0	2	0.119565	0	0.208333	0	0.272727	p_Bacteroidetes;c_Cytophagia;o_Cytophagales;f_Amoebophilaceae;unclassified;
Otu1473	4	0	2	0	2	0.119565	0	0.208333	0	0.272727	p_Proteobacteria;c_Alphaproteobacteria;o_Rhodospirillales;f_Rhodospirillaceae;g_Inquilinus;unclassified;
Otu1136	4	3	1	0	0	0.108696	0.363636	0.0833333	0	0	p_Proteobacteria;c_Alphaproteobacteria;unclassified;
Otu0646	4	1	1	1	1	0.108696	0.0454545	0.0833333	0.0416667	0.272727	p_Planctomycetes;c_Phycisphaerae;o_MSBL9;unclassified;
Otu1200	4	1	2	0	1	0.108696	0.318182	0.0833333	0	0.0454545	p_Proteobacteria;c_Gammaproteobacteria;unclassified;
Otu1653	4	1	0	1	2	0.108696	0.0454545	0	0.125	0.272727	p_Bacteroidetes;c_Saprospirae;o_Saprospirales;f_Chitinophagaceae;g_Sediminibacterium;unclassified;
Otu4547	4	1	2	1	0	0.108696	0.0454545	0.208333	0.166667	0	p_Planctomycetes;c_028H05-P-BN-P5;unclassified;
Otu1250	4	0	3	0	1	0.108696	0	0.375	0	0.0454545	p_Proteobacteria;c_Alphaproteobacteria;unclassified;
Otu1478	4	0	2	0	2	0.108696	0	0.0833333	0	0.363636	p_Proteobacteria;c_Betaproteobacteria;o_Burkholderiales;f_Comamonadaceae;g_Delftia;unclassified;
Otu0608	4	1	0	3	0	0.0978261	0.181818	0	0.208333	0	p_Proteobacteria;c_Epsilonproteobacteria;o_Campylobacterales;f_Campylobacteraceae;g_Arcobacter;unclassified;
Otu1754	4	1	0	1	2	0.0978261	0.0909091	0	0.0833333	0.227273	p_Cyanobacteria;c_4C0d-2;o_SM2F09;unclassified;
Otu0713	4	0	1	2	1	0.0978261	0	0.0416667	0.25	0.0909091	p_Bacteroidetes;c_Cytophagia;o_Cytophagales;f_Amoebophilaceae;unclassified;
Otu0725	4	0	0	4	0	0.0978261	0	0	0.375	0	unclassified;
Otu0733	4	0	1	3	0	0.0978261	0	0.0833333	0.291667	0	p_Spirochaetes;c_Spirochaetes;o_M2PT2-76;unclassified;
Otu0965	4	0	3	0	1	0.0978261	0	0.333333	0	0.0454545	unclassified;
Otu0972	4	0	2	1	1	0.0978261	0	0.291667	0.0416667	0.0454545	unclassified;
Otu1096	4	0	1	1	2	0.0978261	0	0.0416667	0.0416667	0.318182	p_Proteobacteria;c_Gammaproteobacteria;o_Alteromonadales;f_Alteromonadaceae;unclassified(67);unclassified(67);
Otu1500	4	0	3	0	1	0.0978261	0	0.166667	0	0.227273	p_Proteobacteria;c_Gammaproteobacteria;o_HOC36;unclassified;
Otu1012	4	3	1	0	0	0.0869565	0.181818	0.166667	0	0	p_Planctomycetes;c_Phycisphaerae;o_Phycisphaerales;f_Phycisphaeraceae;unclassified;
Otu1147	4	3	1	0	0	0.0869565	0.318182	0.0416667	0	0	p_Proteobacteria;c_Alphaproteobacteria;unclassified;
Otu1819	4	3	1	0	0	0.0869565	0.181818	0.166667	0	0	p_Bacteroidetes;c_Flavobacteriia;o_Flavobacteriales;f_Cryomorphaceae;unclassified;
Otu0644	4	1	1	0	2	0.0869565	0.0909091	0.0416667	0	0.227273	p_Proteobacteria;c_Deltaproteobacteria;o_Myxococcales;f_Nannocystaceae;g_Plesiocystis;unclassified;
Otu1173	4	1	1	1	1	0.0869565	0.136364	0.0416667	0.125	0.0454545	p_Cyanobacteria;unclassified;
Otu1534	4	1	0	1	2	0.0869565	0.136364	0	0.125	0.0909091	p_Proteobacteria;unclassified;
Otu0741	4	0	1	1	2	0.0869565	0	0.0416667	0.0416667	0.272727	p_Proteobacteria;c_Deltaproteobacteria;o_Desulfobacterales;f_Desulfobulbaceae;unclassified(75);unclassified(75);
Otu0775	4	0	1	3	0	0.0869565	0	0.0416667	0.291667	0	p_Proteobacteria;c_Gammaproteobacteria;o_Alteromonadales;f_OM60;unclassified;
Otu0864	4	0	2	1	1	0.0869565	0	0.0833333	0.208333	0.0454545	p_Proteobacteria;c_Deltaproteobacteria;o_Myxococcales;f_OM27;unclassified;
Otu0887	4	0	1	1	2	0.0869565	0	0.0416667	0.166667	0.136364	p_Bacteroidetes;c_Flavobacteriia;o_Flavobacteriales;f_Flavobacteriaceae;g_Lacinutrix(63);unclassified(63);
Otu0969	4	0	2	1	1	0.0869565	0	0.208333	0.0833333	0.0454545	unclassified;
Otu1024	4	0	0	2	2	0.0869565	0	0	0.166667	0.181818	p_Proteobacteria;c_Gammaproteobacteria;o_Alteromonadales;f_Alteromonadaceae;g_Marinobacter;unclassified;
Otu1064	4	0	1	2	1	0.0869565	0	0.0416667	0.0833333	0.227273	p_Proteobacteria;c_Betaproteobacteria;o_Burkholderiales;f_Oxalobacteraceae;g_Ralstonia(88);unclassified(88);
Otu1215	4	0	2	0	2	0.0869565	0	0.0833333	0	0.272727	p_Chlorobi;c_OPB56;unclassified;
Otu0961	4	3	0	0	1	0.076087	0.272727	0	0	0.0454545	p_Bacteroidetes;c_Flavobacteriia;o_Flavobacteriales;f_Flavobacteriaceae;g_Kordia(86);unclassified(86);
Otu0988	4	3	1	0	0	0.076087	0.227273	0.0833333	0	0	p_Proteobacteria;c_Deltaproteobacteria;o_NB1-j;f_JTB38;unclassified;
Otu2909	4	3	0	1	0	0.076087	0.272727	0	0.0416667	0	p_Bacteroidetes;c_Cytophagia;o_Cytophagales;f_Flammeovirgaceae;unclassified;
Otu0747	4	2	1	0	1	0.076087	0.227273	0.0416667	0	0.0454545	p_Planctomycetes;c_Phycisphaerae;o_Phycisphaerales;f_Phycisphaeraceae;unclassified;
Otu1116	4	2	2	0	0	0.076087	0.181818	0.125	0	0	p_Planctomycetes;c_Phycisphaerae;o_mle1-8;unclassified;
Otu1211	4	2	2	0	0	0.076087	0.227273	0.0833333	0	0	p_Proteobacteria;c_Gammaproteobacteria;unclassified;
Otu0990	4	1	3	0	0	0.076087	0.0454545	0.25	0	0	p_Bacteroidetes;c_Cytophagia;o_Cytophagales;f_Flammeovirgaceae;g_Flexithrix;unclassified;
Otu1040	4	1	1	2	0	0.076087	0.0909091	0.0416667	0.166667	0	p_Bacteroidetes;c_Flavobacteriia;o_Flavobacteriales;f_Cryomorphaceae;g_Fluviicola;unclassified;
Otu1099	4	1	1	2	0	0.076087	0.0454545	0.125	0.125	0	p_Actinobacteria;c_Actinobacteria;o_Actinomycetales;f_Microbacteriaceae;g_Microbacterium;s_chocolatum;
Otu1101	4	1	2	1	0	0.076087	0.0909091	0.0833333	0.125	0	p_Acidobacteria;c_Sva0725;o_Sva0725;unclassified;
Otu1487	4	1	2	1	0	0.076087	0.0909091	0.166667	0.0416667	0	p_Proteobacteria;c_Deltaproteobacteria;o_Myxococcales;unclassified;
Otu1964	4	1	0	0	3	0.076087	0.0909091	0	0	0.227273	p_Proteobacteria;c_Gammaproteobacteria;unclassified;
Otu0687	4	0	1	1	2	0.076087	0	0.0833333	0.0833333	0.136364	p_Proteobacteria;c_Gammaproteobacteria;o_Alteromonadales;f_Alteromonadaceae;g_Glaciecola;unclassified;
Otu0855	4	0	1	1	2	0.076087	0	0.0416667	0.0416667	0.227273	p_Planctomycetes;c_vadinHA49;o_DH61;unclassified;
Otu1287	4	0	1	3	0	0.076087	0	0.0833333	0.208333	0	p_Actinobacteria;c_Actinobacteria;o_Actinomycetales;f_Micrococcaceae;g_Micrococcus;s_luteus;
Otu1452	4	0	1	2	1	0.076087	0	0.0416667	0.125	0.136364	p_Proteobacteria;c_Deltaproteobacteria;o_Myxococcales;f_Nannocystaceae;g_Plesiocystis;unclassified;
Otu1785	4	0	3	1	0	0.076087	0	0.166667	0.125	0	p_Proteobacteria;c_Gammaproteobacteria;unclassified;
Otu1379	4	3	1	0	0	0.0652174	0.227273	0.0416667	0	0	p_Proteobacteria;c_Deltaproteobacteria;unclassified;
Otu0817	4	2	2	0	0	0.0652174	0.0909091	0.166667	0	0	p_Acidobacteria;c_Solibacteres;o_Solibacterales;f_PAUC26f;unclassified;
Otu1008	4	2	0	2	0	0.0652174	0.0909091	0	0.166667	0	p_Proteobacteria;c_Gammaproteobacteria;o_Oceanospirillales;f_Oceanospirillaceae;g_Oceanospirillum(84);unclassified(84);
Otu1110	4	2	0	1	1	0.0652174	0.181818	0	0.0416667	0.0454545	p_Proteobacteria;c_Alphaproteobacteria;o_Rhizobiales;unclassified;
Otu1336	4	2	0	0	2	0.0652174	0.0909091	0	0	0.181818	p_Proteobacteria;c_Alphaproteobacteria;o_Rhodobacterales;f_Rhodobacteraceae;unclassified;
Otu0767	4	1	2	1	0	0.0652174	0.0454545	0.125	0.0833333	0	p_Proteobacteria;c_Alphaproteobacteria;o_Rhodospirillales;f_Rhodospirillaceae;unclassified;
Otu0814	4	1	0	3	0	0.0652174	0.0909091	0	0.166667	0	p_Proteobacteria;c_Betaproteobacteria;o_Burkholderiales;f_Comamonadaceae;g_Variovorax;s_paradoxus;
Otu0960	4	1	3	0	0	0.0652174	0.0454545	0.208333	0	0	p_Bacteroidetes;c_Flavobacteriia;o_Flavobacteriales;f_Flavobacteriaceae;unclassified(84);unclassified(84);
Otu0984	4	1	1	0	2	0.0652174	0.136364	0.0416667	0	0.0909091	p_Proteobacteria;c_Gammaproteobacteria;o_Oceanospirillales;f_Oceanospirillaceae;g_Marinobacterium;unclassified;
Otu1055	4	1	2	1	0	0.0652174	0.0909091	0.125	0.0416667	0	p_Proteobacteria;c_Gammaproteobacteria;unclassified;
Otu1322	4	1	1	2	0	0.0652174	0.0454545	0.0833333	0.125	0	p_Proteobacteria;c_Gammaproteobacteria;unclassified;
Otu1448	4	1	2	1	0	0.0652174	0.0454545	0.166667	0.0416667	0	unclassified;
Otu1861	4	1	0	1	2	0.0652174	0.0454545	0	0.0416667	0.181818	p_Proteobacteria;c_Gammaproteobacteria;unclassified;
Otu2206	4	1	0	2	1	0.0652174	0.0454545	0	0.166667	0.0454545	p_Bacteroidetes;unclassified;
Otu2953	4	1	0	2	1	0.0652174	0.0909091	0	0.0833333	0.0909091	p_Proteobacteria;c_Gammaproteobacteria;o_Alteromonadales;unclassified;
Otu0874	4	0	3	0	1	0.0652174	0	0.208333	0	0.0454545	p_Proteobacteria;c_Alphaproteobacteria;o_Rhodobacterales;f_Hyphomonadaceae;unclassified;
Otu0891	4	0	3	1	0	0.0652174	0	0.208333	0.0416667	0	unclassified;
Otu1023	4	0	0	3	1	0.0652174	0	0	0.125	0.136364	p_Bacteroidetes;unclassified;
Otu1091	4	0	2	2	0	0.0652174	0	0.166667	0.0833333	0	p_Proteobacteria;c_Deltaproteobacteria;o_Myxococcales;f_OM27;unclassified;
Otu1108	4	0	2	2	0	0.0652174	0	0.0833333	0.166667	0	p_Proteobacteria;c_Gammaproteobacteria;unclassified;
Otu1227	4	0	0	2	2	0.0652174	0	0	0.0833333	0.181818	p_Proteobacteria;c_Gammaproteobacteria;o_Alteromonadales;f_OM60;unclassified;
Otu1767	4	0	2	0	2	0.0652174	0	0.0833333	0	0.181818	p_Proteobacteria;c_Gammaproteobacteria;unclassified;
Otu3603	4	0	2	2	0	0.0652174	0	0.125	0.125	0	p_Proteobacteria;c_Gammaproteobacteria;o_Oceanospirillales;unclassified;
Otu0954	4	3	1	0	0	0.0543478	0.136364	0.0833333	0	0	p_Proteobacteria;c_Alphaproteobacteria;o_Rhizobiales;f_Hyphomicrobiaceae;g_Parvibaculum;unclassified;
Otu1111	4	3	1	0	0	0.0543478	0.136364	0.0833333	0	0	p_Proteobacteria;c_Alphaproteobacteria;o_Rhizobiales;unclassified;
Otu1030	4	2	1	1	0	0.0543478	0.0909091	0.0833333	0.0416667	0	p_Bacteroidetes;c_Flavobacteriia;o_Flavobacteriales;f_Cryomorphaceae;g_Fluviicola;unclassified;
Otu1086	4	2	1	0	1	0.0543478	0.0909091	0.0833333	0	0.0454545	p_Proteobacteria;c_Alphaproteobacteria;o_Rhodospirillales;f_Rhodospirillaceae;unclassified;
Otu1343	4	2	1	1	0	0.0543478	0.136364	0.0416667	0.0416667	0	p_Proteobacteria;c_Alphaproteobacteria;o_Rhodobacterales;f_Rhodobacteraceae;g_Dinoroseobacter(80);unclassified(80);
Otu1811	4	2	2	0	0	0.0543478	0.0909091	0.125	0	0	p_Bacteroidetes;c_Flavobacteriia;o_Flavobacteriales;f_Cryomorphaceae;g_Fluviicola;unclassified;
Otu0833	4	1	1	0	2	0.0543478	0.0454545	0.0416667	0	0.136364	p_Proteobacteria;c_Gammaproteobacteria;o_Alteromonadales;f_Alteromonadaceae;unclassified;
Otu0991	4	1	1	0	2	0.0543478	0.0454545	0.0833333	0	0.0909091	p_Bacteroidetes;c_Cytophagia;o_Cytophagales;f_Flammeovirgaceae;g_JTB248;unclassified;
Otu1045	4	1	1	2	0	0.0543478	0.0909091	0.0416667	0.0833333	0	p_Proteobacteria;c_Alphaproteobacteria;unclassified;
Otu1092	4	1	2	0	1	0.0543478	0.0909091	0.0833333	0	0.0454545	p_Proteobacteria;c_Deltaproteobacteria;o_Myxococcales;f_Nannocystaceae;g_Plesiocystis;unclassified;
Otu1114	4	1	0	2	1	0.0543478	0.0454545	0	0.125	0.0454545	p_Proteobacteria;c_Alphaproteobacteria;o_Rhizobiales;unclassified;
Otu1175	4	1	0	2	1	0.0543478	0.0454545	0	0.0833333	0.0909091	p_Proteobacteria;c_Alphaproteobacteria;o_Sphingomonadales;f_Sphingomonadaceae;g_Sphingomonas;s_yabuuchiae;
Otu1281	4	1	2	1	0	0.0543478	0.0454545	0.125	0.0416667	0	p_Chloroflexi;c_Anaerolineae;o_S0208;unclassified;
Otu1736	4	1	1	2	0	0.0543478	0.0454545	0.0416667	0.125	0	p_Bacteroidetes;c_Rhodothermi;o_Rhodothermales;f_Balneolaceae;g_Balneola;unclassified;
Otu1825	4	1	0	1	2	0.0543478	0.0454545	0	0.0416667	0.136364	p_Bacteroidetes;c_Flavobacteriia;o_Flavobacteriales;f_Cryomorphaceae;g_Crocinitomix;unclassified;
Otu1866	4	1	1	1	1	0.0543478	0.0454545	0.0416667	0.0416667	0.0909091	p_Proteobacteria;c_Gammaproteobacteria;o_Vibrionales;f_Pseudoalteromonadaceae;g_Pseudoalteromonas;unclassified;
Otu1927	4	1	0	1	2	0.0543478	0.0454545	0	0.0416667	0.136364	p_Proteobacteria;c_Gammaproteobacteria;o_Oceanospirillales;f_Halomonadaceae;g_Halomonas;unclassified;
Otu2189	4	1	0	3	0	0.0543478	0.0454545	0	0.166667	0	p_Bacteroidetes;c_Flavobacteriia;o_Flavobacteriales;f_Flavobacteriaceae;g_Olleya(80);unclassified(80);
Otu0830	4	0	0	4	0	0.0543478	0	0	0.208333	0	p_Bacteroidetes;c_Saprospirae;o_Saprospirales;f_Saprospiraceae;unclassified;
Otu0942	4	0	2	2	0	0.0543478	0	0.125	0.0833333	0	p_Bacteroidetes;c_BME43;unclassified;
Otu0983	4	0	1	2	1	0.0543478	0	0.0416667	0.125	0.0454545	p_Planctomycetes;c_Phycisphaerae;o_Phycisphaerales;unclassified;
Otu1058	4	0	1	2	1	0.0543478	0	0.0416667	0.125	0.0454545	p_Actinobacteria;c_Actinobacteria;o_Actinomycetales;f_Actinomycetaceae;g_Actinomyces;unclassified;
Otu1161	4	0	2	1	1	0.0543478	0	0.0833333	0.0833333	0.0454545	p_Proteobacteria;c_Gammaproteobacteria;unclassified;
Otu1162	4	0	2	2	0	0.0543478	0	0.0833333	0.125	0	p_Proteobacteria;c_Gammaproteobacteria;unclassified;
Otu1327	4	0	1	2	1	0.0543478	0	0.0416667	0.0833333	0.0909091	p_Proteobacteria;c_Gammaproteobacteria;o_Chromatiales;f_Ectothiorhodospiraceae;unclassified;
Otu1477	4	0	2	1	1	0.0543478	0	0.0833333	0.0833333	0.0454545	unclassified;
Otu1490	4	0	2	2	0	0.0543478	0	0.125	0.0833333	0	p_Planctomycetes;c_C6;o_d113;unclassified;
Otu1550	4	0	1	2	1	0.0543478	0	0.0416667	0.125	0.0454545	p_Bacteroidetes;c_Saprospirae;o_Saprospirales;f_Saprospiraceae;unclassified;
Otu1553	4	0	1	2	1	0.0543478	0	0.0416667	0.125	0.0454545	p_Proteobacteria;unclassified;
Otu1644	4	0	2	1	1	0.0543478	0	0.0833333	0.0416667	0.0909091	p_Bacteroidetes;c_Cytophagia;o_Cytophagales;f_Flammeovirgaceae;unclassified;
Otu2858	4	0	2	1	1	0.0543478	0	0.125	0.0416667	0.0454545	p_Proteobacteria;c_Deltaproteobacteria;o_MIZ46;unclassified;
Otu3672	4	0	0	3	1	0.0543478	0	0	0.125	0.0909091	p_Proteobacteria;c_Gammaproteobacteria;o_Oceanospirillales;unclassified;
Otu0947	4	3	1	0	0	0.0434783	0.136364	0.0416667	0	0	p_Armatimonadetes;c_Fimbriimonadia;o_Fimbriimonadales;unclassified;
Otu1088	4	3	1	0	0	0.0434783	0.136364	0.0416667	0	0	p_Proteobacteria;c_Alphaproteobacteria;o_Rhodospirillales;f_Rhodospirillaceae;g_Inquilinus;unclassified;
Otu1395	4	3	1	0	0	0.0434783	0.136364	0.0416667	0	0	p_Proteobacteria;c_Alphaproteobacteria;o_BD7-3;unclassified;
Otu1880	4	3	1	0	0	0.0434783	0.136364	0.0416667	0	0	p_Acidobacteria;c_Solibacteres;o_Solibacterales;f_PAUC26f;unclassified;
Otu2190	4	3	0	1	0	0.0434783	0.136364	0	0.0416667	0	p_Bacteroidetes;c_Flavobacteriia;o_Flavobacteriales;f_Flavobacteriaceae;g_Muricauda;unclassified;
Otu1212	4	2	0	2	0	0.0434783	0.0909091	0	0.0833333	0	p_Proteobacteria;c_Gammaproteobacteria;o_Oceanospirillales;f_Oceanospirillaceae;unclassified;
Otu1273	4	2	1	1	0	0.0434783	0.0909091	0.0416667	0.0416667	0	p_Spirochaetes;c_Spirochaetes;o_Spirochaetales;f_Spirochaetaceae;g_31d11;unclassified;
Otu1484	4	2	1	1	0	0.0434783	0.0909091	0.0416667	0.0416667	0	p_NKB19;c_TSBW08;unclassified;
Otu1538	4	2	0	1	1	0.0434783	0.0909091	0	0.0416667	0.0454545	p_Proteobacteria;unclassified;
Otu2446	4	2	0	1	1	0.0434783	0.0909091	0	0.0416667	0.0454545	unclassified;
Otu0826	4	1	0	3	0	0.0434783	0.0454545	0	0.125	0	p_Proteobacteria;c_Betaproteobacteria;o_Burkholderiales;f_Comamonadaceae;g_Limnobacter;unclassified;
Otu0940	4	1	3	0	0	0.0434783	0.0454545	0.125	0	0	p_Bacteroidetes;c_SM1A07;unclassified;
Otu0958	4	1	1	2	0	0.0434783	0.0454545	0.0416667	0.0833333	0	unclassified;
Otu0996	4	1	2	1	0	0.0434783	0.0454545	0.0833333	0.0416667	0	p_Proteobacteria;c_Deltaproteobacteria;o_NB1-j;f_NB1-i;unclassified;
Otu1002	4	1	1	2	0	0.0434783	0.0454545	0.0416667	0.0833333	0	p_Proteobacteria;c_Gammaproteobacteria;unclassified;
Otu1078	4	1	3	0	0	0.0434783	0.0454545	0.125	0	0	p_Proteobacteria;c_Alphaproteobacteria;o_Rhodospirillales;f_Rhodospirillaceae;g_Inquilinus;unclassified;
Otu1131	4	1	2	1	0	0.0434783	0.0454545	0.0833333	0.0416667	0	p_Proteobacteria;c_Alphaproteobacteria;o_BD7-3;unclassified;
Otu1206	4	1	2	1	0	0.0434783	0.0454545	0.0833333	0.0416667	0	p_Proteobacteria;c_Gammaproteobacteria;unclassified;
Otu1207	4	1	1	2	0	0.0434783	0.0454545	0.0416667	0.0833333	0	p_Proteobacteria;c_Gammaproteobacteria;unclassified;
Otu1458	4	1	1	1	1	0.0434783	0.0454545	0.0416667	0.0416667	0.0454545	p_Proteobacteria;c_Alphaproteobacteria;o_Rhodospirillales;f_Rhodospirillaceae;unclassified;
Otu1557	4	1	2	0	1	0.0434783	0.0454545	0.0833333	0	0.0454545	p_Proteobacteria;c_Alphaproteobacteria;unclassified;
Otu1631	4	1	0	3	0	0.0434783	0.0454545	0	0.125	0	p_Proteobacteria;c_Alphaproteobacteria;o_Kiloniellales;f_Kiloniellaceae;g_Thalassospira;unclassified;
Otu1659	4	1	3	0	0	0.0434783	0.0454545	0.125	0	0	p_Proteobacteria;unclassified;
Otu1836	4	1	1	1	1	0.0434783	0.0454545	0.0416667	0.0416667	0.0454545	p_Bacteroidetes;c_Flavobacteriia;o_Flavobacteriales;f_Cryomorphaceae;g_Fluviicola;unclassified;
Otu1910	4	1	0	3	0	0.0434783	0.0454545	0	0.125	0	p_Proteobacteria;c_Gammaproteobacteria;o_Alteromonadales;f_HTCC2188;g_HTCC;unclassified;
Otu1914	4	1	1	2	0	0.0434783	0.0454545	0.0416667	0.0833333	0	p_Planctomycetes;c_Planctomycetia;o_Planctomycetales;f_Planctomycetaceae;g_Planctomyces;unclassified;
Otu2108	4	1	2	1	0	0.0434783	0.0454545	0.0833333	0.0416667	0	p_Proteobacteria;c_Deltaproteobacteria;unclassified;
Otu0806	4	0	2	1	1	0.0434783	0	0.0833333	0.0416667	0.0454545	p_Proteobacteria;c_Alphaproteobacteria;o_Rhodobacterales;f_Rhodobacteraceae;unclassified;
Otu0931	4	0	3	0	1	0.0434783	0	0.125	0	0.0454545	p_Proteobacteria;c_Alphaproteobacteria;o_Rhodobacterales;f_Rhodobacteraceae;g_Paracoccus;s_zeaxanthinifaciens;
Otu0948	4	0	3	1	0	0.0434783	0	0.125	0.0416667	0	p_Actinobacteria;c_Acidimicrobiia;o_Acidimicrobiales;f_C111;unclassified;
Otu1006	4	0	4	0	0	0.0434783	0	0.166667	0	0	p_Proteobacteria;c_Gammaproteobacteria;unclassified;
Otu1010	4	0	3	0	1	0.0434783	0	0.125	0	0.0454545	p_Proteobacteria;c_Alphaproteobacteria;unclassified;
Otu1032	4	0	3	1	0	0.0434783	0	0.125	0.0416667	0	p_Proteobacteria;c_Alphaproteobacteria;unclassified;
Otu1171	4	0	2	2	0	0.0434783	0	0.0833333	0.0833333	0	p_Spirochaetes;c_Leptospirae;o_Leptospirales;f_Leptospiraceae;g_Leptonema;unclassified;
Otu1235	4	0	4	0	0	0.0434783	0	0.166667	0	0	p_Proteobacteria;c_Alphaproteobacteria;unclassified;
Otu1248	4	0	2	1	1	0.0434783	0	0.0833333	0.0416667	0.0454545	p_Proteobacteria;c_Alphaproteobacteria;unclassified;
Otu1288	4	0	0	3	1	0.0434783	0	0	0.125	0.0454545	p_Bacteroidetes;c_Cytophagia;o_Cytophagales;f_Flammeovirgaceae;unclassified;
Otu1301	4	0	2	2	0	0.0434783	0	0.0833333	0.0833333	0	p_Bacteroidetes;c_Flavobacteriia;o_Flavobacteriales;f_Flavobacteriaceae;unclassified;
Otu1304	4	0	2	2	0	0.0434783	0	0.0833333	0.0833333	0	p_Bacteroidetes;c_BME43;unclassified;
Otu1311	4	0	0	3	1	0.0434783	0	0	0.125	0.0454545	p_Proteobacteria;c_Gammaproteobacteria;o_Alteromonadales;unclassified;
Otu1333	4	0	0	2	2	0.0434783	0	0	0.0833333	0.0909091	p_Bacteroidetes;c_Flavobacteriia;o_Flavobacteriales;f_Flavobacteriaceae;unclassified;
Otu1464	4	0	1	1	2	0.0434783	0	0.0416667	0.0416667	0.0909091	p_Proteobacteria;c_Deltaproteobacteria;o_Myxococcales;f_Nannocystaceae;g_Plesiocystis;unclassified;
Otu1512	4	0	0	3	1	0.0434783	0	0	0.125	0.0454545	p_Proteobacteria;unclassified;
Otu1556	4	0	0	3	1	0.0434783	0	0	0.125	0.0454545	p_Proteobacteria;c_Alphaproteobacteria;o_Rhizobiales;f_Phyllobacteriaceae;unclassified(75);unclassified(75);
Otu1594	4	0	0	2	2	0.0434783	0	0	0.0833333	0.0909091	p_Proteobacteria;c_Alphaproteobacteria;o_Rhizobiales;f_Phyllobacteriaceae;unclassified;
Otu1991	4	0	3	1	0	0.0434783	0	0.125	0.0416667	0	p_Proteobacteria;c_Alphaproteobacteria;o_Rhodospirillales;f_Rhodospirillaceae;unclassified;
Otu0788	3	3	0	0	0	4.70652	19.6818	0	0	0	p_Proteobacteria;c_Gammaproteobacteria;o_Oceanospirillales;unclassified;
Otu0681	3	1	0	1	1	1.55435	6.36364	0	0.0416667	0.0909091	p_Bacteroidetes;unclassified;
Otu0527	3	3	0	0	0	1.20652	5.04545	0	0	0	p_Proteobacteria;c_Gammaproteobacteria;unclassified;
Otu1440	3	1	2	0	0	1.05435	4.09091	0.291667	0	0	unclassified;
Otu0404	3	0	0	3	0	0.673913	0	0	2.58333	0	p_Planctomycetes;c_Pla3;unclassified;
Otu1656	3	1	0	1	1	0.652174	0.0909091	0	2.33333	0.0909091	p_Proteobacteria;unclassified;
Otu0480	3	0	1	1	1	0.652174	0	0.166667	2.29167	0.0454545	unclassified;
Otu0935	3	0	1	1	1	0.608696	0	1.25	0.5	0.636364	p_Proteobacteria;c_Gammaproteobacteria;unclassified;
Otu0691	3	0	1	1	1	0.565217	0	0.0416667	0.0416667	2.27273	p_Caldithrix;c_KSB1;o_MSB-5B5;unclassified;
Otu4226	3	1	1	1	0	0.467391	1.54545	0.333333	0.0416667	0	p_Bacteroidetes;c_Cytophagia;o_Cytophagales;unclassified;
Otu0556	3	0	2	0	1	0.423913	0	1.45833	0	0.181818	p_Proteobacteria;c_Gammaproteobacteria;o_Alteromonadales;f_Colwelliaceae;g_Thalassomonas;unclassified;
Otu1278	3	0	0	2	1	0.413043	0	0	1.5	0.0909091	p_Proteobacteria;c_Gammaproteobacteria;o_Marinicellales;f_Marinicellaceae;unclassified;
Otu0981	3	0	0	2	1	0.402174	0	0	1.5	0.0454545	p_Bacteroidetes;c_Bacteroidia;o_Bacteroidales;f_Marinilabiaceae;unclassified;
Otu1847	3	1	2	0	0	0.369565	0.0454545	1.375	0	0	p_Proteobacteria;c_Deltaproteobacteria;o_Desulfarculales;f_Desulfarculaceae;g_Desulfarculus;unclassified;
Otu0677	3	1	0	1	1	0.336957	0.863636	0	0.125	0.409091	p_Bacteroidetes;c_Flavobacteriia;o_Flavobacteriales;f_Cryomorphaceae;g_Brumimicrobium(68);unclassified(68);
Otu0778	3	1	1	1	0	0.326087	0.0909091	0.0416667	1.125	0	p_Proteobacteria;c_Gammaproteobacteria;o_Alteromonadales;f_Ferrimonadaceae;g_Ferrimonas;unclassified;
Otu2010	3	1	1	1	0	0.326087	0.0454545	1.16667	0.0416667	0	p_Proteobacteria;c_Gammaproteobacteria;unclassified;
Otu0967	3	0	0	2	1	0.326087	0	0	1.20833	0.0454545	p_Bacteroidetes;c_Cytophagia;o_Cytophagales;f_Cyclobacteriaceae;unclassified;
Otu1463	3	0	2	1	0	0.326087	0	0.208333	1.04167	0	p_Proteobacteria;c_Deltaproteobacteria;o_Myxococcales;f_Nannocystaceae;g_Plesiocystis;unclassified;
Otu3932	3	1	2	0	0	0.282609	0.0909091	1	0	0	p_Proteobacteria;c_Alphaproteobacteria;unclassified;
Otu0854	3	0	1	0	2	0.26087	0	0.0833333	0	1	p_Proteobacteria;c_Deltaproteobacteria;o_Myxococcales;f_0319-6G20;unclassified;
Otu0783	3	2	1	0	0	0.217391	0.681818	0.208333	0	0	p_Acidobacteria;c_Sva0725;o_Sva0725;unclassified;
Otu1181	3	1	2	0	0	0.217391	0.136364	0.708333	0	0	p_Bacteroidetes;unclassified;
Otu0395	3	0	1	1	1	0.195652	0	0.0416667	0.0833333	0.681818	p_Bacteroidetes;c_Saprospirae;o_Saprospirales;f_Saprospiraceae;unclassified;
Otu0663	3	0	3	0	0	0.195652	0	0.75	0	0	p_OP8;c_OP8_2;unclassified;
Otu0902	3	0	3	0	0	0.195652	0	0.75	0	0	p_Cyanobacteria;c_Oscillatoriophycideae;o_Oscillatoriales;f_Phormidiaceae;g_Hydrocoleum(89);unclassified(89);
Otu0583	3	1	2	0	0	0.184783	0.136364	0.583333	0	0	p_Proteobacteria;c_Deltaproteobacteria;o_Myxococcales;f_OM27;unclassified;
Otu0899	3	1	2	0	0	0.184783	0.318182	0.416667	0	0	p_Bacteroidetes;c_Cytophagia;o_Cytophagales;f_Flammeovirgaceae;g_Flexithrix;unclassified;
Otu0941	3	1	0	1	1	0.184783	0.0454545	0	0.625	0.0454545	p_Proteobacteria;c_Epsilonproteobacteria;o_Campylobacterales;f_Campylobacteraceae;g_Campylobacter;unclassified;
Otu1234	3	1	1	1	0	0.184783	0.590909	0.0833333	0.0833333	0	p_Proteobacteria;c_Alphaproteobacteria;unclassified;
Otu0834	3	1	0	1	1	0.173913	0.0454545	0	0.208333	0.454545	p_Spirochaetes;c_Spirochaetes;o_Spirochaetales;f_Spirochaetaceae;unclassified;
Otu2218	3	0	2	0	1	0.173913	0	0.625	0	0.0454545	p_Planctomycetes;c_C6;o_d113;unclassified;
Otu0625	3	1	1	1	0	0.163043	0.590909	0.0416667	0.0416667	0	p_Proteobacteria;c_Alphaproteobacteria;o_Rhodobacterales;f_Rhodobacteraceae;unclassified(74);unclassified(74);
Otu0917	3	1	0	2	0	0.163043	0.272727	0	0.375	0	p_Bacteroidetes;c_Saprospirae;o_Saprospirales;f_Saprospiraceae;unclassified;
Otu2234	3	1	2	0	0	0.163043	0.363636	0.291667	0	0	p_Bacteroidetes;c_Flavobacteriia;o_Flavobacteriales;f_Flavobacteriaceae;unclassified;
Otu0674	3	0	1	0	2	0.163043	0	0.125	0	0.545455	p_Proteobacteria;c_Gammaproteobacteria;o_Legionellales;f_Francisellaceae;unclassified;
Otu1246	3	0	3	0	0	0.163043	0	0.625	0	0	p_Proteobacteria;c_Alphaproteobacteria;unclassified;
Otu2203	3	0	1	2	0	0.163043	0	0.541667	0.0833333	0	p_Bacteroidetes;unclassified;
Otu1475	3	2	0	1	0	0.152174	0.227273	0	0.375	0	p_Proteobacteria;c_Alphaproteobacteria;o_Rhodospirillales;f_Rhodospirillaceae;g_Inquilinus;unclassified;
Otu1276	3	1	0	2	0	0.152174	0.0454545	0	0.541667	0	p_Proteobacteria;c_Gammaproteobacteria;o_Marinicellales;f_Marinicellaceae;unclassified;
Otu1483	3	1	1	0	1	0.152174	0.272727	0.291667	0	0.0454545	p_Bacteroidetes;c_Flavobacteriia;o_Flavobacteriales;f_Cryomorphaceae;unclassified;
Otu0514	3	0	2	0	1	0.152174	0	0.25	0	0.363636	p_Planctomycetes;c_Phycisphaerae;o_MSBL9;unclassified;
Otu0782	3	0	1	1	1	0.152174	0	0.166667	0.333333	0.0909091	p_Acidobacteria;c_Sva0725;o_Sva0725;unclassified;
Otu0892	3	0	0	2	1	0.152174	0	0	0.5	0.0909091	p_Chlorobi;c_OPB56;unclassified;
Otu2001	3	0	2	1	0	0.152174	0	0.541667	0.0416667	0	unclassified;
Otu0890	3	1	0	1	1	0.141304	0.181818	0	0.291667	0.0909091	p_Planctomycetes;c_Phycisphaerae;o_Phycisphaerales;unclassified;
Otu1481	3	1	0	1	1	0.141304	0.5	0	0.0416667	0.0454545	p_Bacteroidetes;c_Flavobacteriia;o_Flavobacteriales;f_Cryomorphaceae;g_Crocinitomix;unclassified;
Otu0881	3	0	2	0	1	0.141304	0	0.375	0	0.181818	p_Bacteroidetes;c_Cytophagia;o_Cytophagales;f_Amoebophilaceae;unclassified;
Otu1237	3	0	0	2	1	0.141304	0	0	0.5	0.0454545	p_Proteobacteria;c_Alphaproteobacteria;unclassified;
Otu0745	3	0	3	0	0	0.130435	0	0.5	0	0	p_Planctomycetes;c_Phycisphaerae;o_Phycisphaerales;f_Phycisphaeraceae;unclassified;
Otu1572	3	0	2	0	1	0.130435	0	0.0833333	0	0.454545	p_Proteobacteria;c_Alphaproteobacteria;unclassified;
Otu1763	3	2	1	0	0	0.119565	0.318182	0.166667	0	0	p_Proteobacteria;c_Gammaproteobacteria;unclassified;
Otu0695	3	1	0	0	2	0.119565	0.0909091	0	0	0.409091	p_Proteobacteria;c_Gammaproteobacteria;unclassified;
Otu1450	3	1	1	0	1	0.119565	0.0909091	0.291667	0	0.0909091	unclassified;
Otu1494	3	1	0	1	1	0.119565	0.272727	0	0.0416667	0.181818	p_Proteobacteria;c_Gammaproteobacteria;o_Alteromonadales;f_Colwelliaceae;g_Thalassomonas;unclassified;
Otu0664	3	0	1	1	1	0.119565	0	0.0416667	0.375	0.0454545	p_Firmicutes;c_Clostridia;o_Clostridiales;f_Peptostreptococcaceae;unclassified;
Otu1063	3	0	0	1	2	0.119565	0	0	0.208333	0.272727	p_Proteobacteria;c_Alphaproteobacteria;o_Rhodobacterales;f_Hyphomonadaceae;g_Oceanicaulis;unclassified;
Otu1153	3	0	0	3	0	0.119565	0	0	0.458333	0	p_Fibrobacteres;c_TG3;o_TG3-1;unclassified;
Otu1403	3	0	1	2	0	0.119565	0	0.0416667	0.416667	0	p_Bacteroidetes;c_Cytophagia;o_Cytophagales;f_Amoebophilaceae;g_Ucs1325;unclassified;
Otu1890	3	2	0	0	1	0.108696	0.227273	0	0	0.227273	p_Proteobacteria;c_Gammaproteobacteria;o_Alteromonadales;unclassified;
Otu0718	3	1	2	0	0	0.108696	0.272727	0.166667	0	0	p_Proteobacteria;c_Deltaproteobacteria;unclassified;
Otu0789	3	1	1	1	0	0.108696	0.363636	0.0416667	0.0416667	0	p_Proteobacteria;c_Gammaproteobacteria;o_Oceanospirillales;unclassified;
Otu1135	3	1	1	0	1	0.108696	0.363636	0.0416667	0	0.0454545	p_Bacteroidetes;unclassified;
Otu1488	3	1	2	0	0	0.108696	0.0454545	0.375	0	0	p_Proteobacteria;c_Deltaproteobacteria;o_Myxococcales;unclassified;
Otu0375	3	0	0	1	2	0.108696	0	0	0.0416667	0.409091	p_Proteobacteria;c_Gammaproteobacteria;o_Alteromonadales;unclassified;
Otu0738	3	0	2	0	1	0.108696	0	0.375	0	0.0454545	p_Proteobacteria;c_Deltaproteobacteria;o_Desulfobacterales;f_Desulfobulbaceae;g_Desulfobulbus;s_rhabdoformis(90);
Otu1026	3	0	0	3	0	0.108696	0	0	0.416667	0	p_Proteobacteria;c_Gammaproteobacteria;o_Legionellales;f_Francisellaceae;unclassified;
Otu2093	3	0	2	1	0	0.108696	0	0.291667	0.125	0	p_Proteobacteria;c_Gammaproteobacteria;o_Alteromonadales;f_Alteromonadaceae;g_Glaciecola;unclassified;
Otu0622	3	1	0	0	2	0.0978261	0.227273	0	0	0.181818	p_Proteobacteria;unclassified;
Otu0694	3	1	0	0	2	0.0978261	0.0454545	0	0	0.363636	p_Proteobacteria;c_Gammaproteobacteria;o_Oceanospirillales;f_Oceanospirillaceae;unclassified(67);unclassified(67);
Otu1009	3	1	1	0	1	0.0978261	0.181818	0.0416667	0	0.181818	p_Proteobacteria;unclassified;
Otu1435	3	1	0	2	0	0.0978261	0.0454545	0	0.333333	0	unclassified;
Otu0950	3	0	1	1	1	0.0978261	0	0.125	0.166667	0.0909091	p_Bacteroidetes;c_BME43;unclassified;
Otu1187	3	0	0	2	1	0.0978261	0	0	0.333333	0.0454545	p_Proteobacteria;c_Gammaproteobacteria;o_Alteromonadales;f_Alteromonadaceae;g_Glaciecola;unclassified;
Otu1222	3	0	1	2	0	0.0978261	0	0.0416667	0.333333	0	p_Proteobacteria;c_Alphaproteobacteria;o_Kordiimonadales;f_Kordiimonadaceae;unclassified;
Otu1797	3	3	0	0	0	0.0869565	0.363636	0	0	0	p_Proteobacteria;c_Gammaproteobacteria;unclassified;
Otu0627	3	2	1	0	0	0.0869565	0.318182	0.0416667	0	0	p_Planctomycetes;c_Planctomycetia;o_Pirellulales;f_Pirellulaceae;unclassified;
Otu0613	3	1	1	0	1	0.0869565	0.136364	0.0416667	0	0.181818	p_Bacteroidetes;c_Flavobacteriia;o_Flavobacteriales;f_Flavobacteriaceae;g_Mesonia;unclassified;
Otu0844	3	1	1	0	1	0.0869565	0.0454545	0.25	0	0.0454545	p_Proteobacteria;c_Alphaproteobacteria;o_Sphingomonadales;f_Erythrobacteraceae;unclassified(63);unclassified(63);
Otu0868	3	1	1	0	1	0.0869565	0.0909091	0.208333	0	0.0454545	p_Proteobacteria;c_Gammaproteobacteria;o_Alteromonadales;unclassified;
Otu1355	3	1	1	1	0	0.0869565	0.0454545	0.208333	0.0833333	0	p_Planctomycetes;c_Phycisphaerae;o_Phycisphaerales;unclassified;
Otu1541	3	1	2	0	0	0.0869565	0.181818	0.166667	0	0	p_Proteobacteria;unclassified;
Otu0676	3	0	1	2	0	0.0869565	0	0.125	0.208333	0	p_Proteobacteria;c_Gammaproteobacteria;o_Alteromonadales;f_Alteromonadaceae;g_Glaciecola;unclassified;
Otu1142	3	0	1	1	1	0.0869565	0	0.0833333	0.0416667	0.227273	p_Proteobacteria;c_Alphaproteobacteria;unclassified;
Otu1223	3	0	0	2	1	0.0869565	0	0	0.0833333	0.272727	p_Proteobacteria;c_Alphaproteobacteria;o_Kordiimonadales;f_Kordiimonadaceae;unclassified;
Otu1264	3	0	0	1	2	0.0869565	0	0	0.208333	0.136364	p_Proteobacteria;c_Gammaproteobacteria;o_Pseudomonadales;f_Moraxellaceae;g_Psychrobacter;s_marincola;
Otu2150	3	0	2	1	0	0.0869565	0	0.291667	0.0416667	0	p_Proteobacteria;c_Gammaproteobacteria;o_Alteromonadales;f_Alteromonadaceae;unclassified;
Otu2199	3	0	0	3	0	0.0869565	0	0	0.333333	0	p_Bacteroidetes;c_Flavobacteriia;o_Flavobacteriales;unclassified;
Otu1254	3	3	0	0	0	0.076087	0.318182	0	0	0	p_Proteobacteria;c_Alphaproteobacteria;unclassified;
Otu1260	3	3	0	0	0	0.076087	0.318182	0	0	0	p_Proteobacteria;c_Alphaproteobacteria;unclassified;
Otu0821	3	1	0	1	1	0.076087	0.0454545	0	0.208333	0.0454545	p_Firmicutes;c_Bacilli;o_Bacillales;f_Bacillaceae;g_Bacillus;unclassified(58);
Otu1143	3	1	2	0	0	0.076087	0.136364	0.166667	0	0	p_Proteobacteria;c_Alphaproteobacteria;o_BD7-3;unclassified;
Otu1277	3	1	1	0	1	0.076087	0.227273	0.0416667	0	0.0454545	p_Proteobacteria;c_Gammaproteobacteria;o_Marinicellales;f_Marinicellaceae;unclassified;
Otu1404	3	1	0	2	0	0.076087	0.0454545	0	0.25	0	p_Proteobacteria;c_Deltaproteobacteria;o_NB1-j;f_NB1-i;unclassified;
Otu1818	3	1	0	1	1	0.076087	0.227273	0	0.0416667	0.0454545	p_Bacteroidetes;c_Flavobacteriia;o_Flavobacteriales;f_Cryomorphaceae;g_Fluviicola;unclassified;
Otu2055	3	1	0	2	0	0.076087	0.227273	0	0.0833333	0	p_Proteobacteria;c_Gammaproteobacteria;o_Alteromonadales;f_Alteromonadaceae;g_Glaciecola;unclassified;
Otu2087	3	1	1	1	0	0.076087	0.0454545	0.0833333	0.166667	0	p_Bacteroidetes;c_Bacteroidia;o_Bacteroidales;unclassified;
Otu0884	3	0	1	1	1	0.076087	0	0.0416667	0.0416667	0.227273	unclassified;
Otu1156	3	0	2	0	1	0.076087	0	0.25	0	0.0454545	p_Proteobacteria;c_Gammaproteobacteria;unclassified;
Otu1274	3	0	2	0	1	0.076087	0	0.125	0	0.181818	p_Proteobacteria;c_Deltaproteobacteria;o_Desulfobacterales;f_Desulfobulbaceae;unclassified;
Otu1383	3	0	0	0	3	0.076087	0	0	0	0.318182	p_Bacteroidetes;c_Rhodothermi;o_Rhodothermales;f_Balneolaceae;g_KSA1;unclassified;
Otu1615	3	0	0	1	2	0.076087	0	0	0.0416667	0.272727	p_Proteobacteria;c_Gammaproteobacteria;o_Thiohalorhabdales;unclassified;
Otu2065	3	0	1	1	1	0.076087	0	0.208333	0.0416667	0.0454545	p_Bacteroidetes;c_Bacteroidia;o_Bacteroidales;unclassified;
Otu2118	3	0	1	1	1	0.076087	0	0.0416667	0.125	0.136364	p_Proteobacteria;c_Alphaproteobacteria;o_BD7-3;unclassified;
Otu0903	3	2	0	0	1	0.0652174	0.227273	0	0	0.0454545	p_Proteobacteria;c_Gammaproteobacteria;o_Oceanospirillales;unclassified;
Otu0889	3	1	1	1	0	0.0652174	0.181818	0.0416667	0.0416667	0	p_Planctomycetes;c_Phycisphaerae;o_Phycisphaerales;unclassified;
Otu1042	3	1	0	1	1	0.0652174	0.136364	0	0.0416667	0.0909091	p_Bacteroidetes;unclassified;
Otu1138	3	1	1	0	1	0.0652174	0.136364	0.0833333	0	0.0454545	p_Proteobacteria;c_Alphaproteobacteria;unclassified;
Otu1170	3	1	2	0	0	0.0652174	0.136364	0.125	0	0	p_Chlorobi;c_Ignavibacteria;o_Ignavibacteriales;f_lheB3-7;unclassified;
Otu1662	3	1	1	1	0	0.0652174	0.0454545	0.0416667	0.166667	0	p_Bacteroidetes;c_Cytophagia;o_Cytophagales;f_Flammeovirgaceae;unclassified;
Otu1942	3	1	1	1	0	0.0652174	0.0909091	0.125	0.0416667	0	p_Proteobacteria;c_Alphaproteobacteria;unclassified;
Otu0750	3	0	3	0	0	0.0652174	0	0.25	0	0	p_Proteobacteria;unclassified;
Otu0995	3	0	1	0	2	0.0652174	0	0.0416667	0	0.227273	p_Proteobacteria;c_Deltaproteobacteria;o_NB1-j;f_NB1-i;unclassified;
Otu1036	3	0	2	1	0	0.0652174	0	0.208333	0.0416667	0	p_Proteobacteria;c_Deltaproteobacteria;o_Desulfobacterales;f_Desulfobacteraceae;g_Desulfobacter;unclassified;
Otu1065	3	0	0	2	1	0.0652174	0	0	0.125	0.136364	p_Proteobacteria;c_Alphaproteobacteria;o_Kiloniellales;f_Kiloniellaceae;g_Thalassospira;unclassified;
Otu1167	3	0	0	1	2	0.0652174	0	0	0.0416667	0.227273	p_Bacteroidetes;unclassified;
Otu1325	3	0	0	2	1	0.0652174	0	0	0.125	0.136364	p_Planctomycetes;c_Pla3;unclassified;
Otu1382	3	0	1	1	1	0.0652174	0	0.0416667	0.166667	0.0454545	p_Proteobacteria;c_Deltaproteobacteria;o_Desulfobacterales;f_Desulfobacteraceae;g_Desulfofaba;unclassified;
Otu1427	3	0	0	1	2	0.0652174	0	0	0.0416667	0.227273	p_Proteobacteria;c_Gammaproteobacteria;o_Vibrionales;f_Vibrionaceae;unclassified;
Otu4739	3	0	3	0	0	0.0652174	0	0.25	0	0	p_Proteobacteria;c_Alphaproteobacteria;o_Rhizobiales;f_Hyphomicrobiaceae;g_Parvibaculum;unclassified;
Otu1218	3	2	0	0	1	0.0543478	0.0909091	0	0	0.136364	p_Chlorobi;c_OPB56;unclassified;
Otu1242	3	2	0	0	1	0.0543478	0.181818	0	0	0.0454545	p_Proteobacteria;c_Betaproteobacteria;o_Methylophilales;f_Methylophilaceae;g_Methylotenera;s_mobilis;
Otu1329	3	2	0	0	1	0.0543478	0.181818	0	0	0.0454545	p_Proteobacteria;c_Deltaproteobacteria;o_Bdellovibrionales;f_Bacteriovoracaceae;g_Bacteriovorax;unclassified;
Otu1426	3	2	0	0	1	0.0543478	0.0909091	0	0	0.136364	p_Proteobacteria;c_Gammaproteobacteria;o_Vibrionales;f_Vibrionaceae;unclassified(80);unclassified(80);
Otu1566	3	2	1	0	0	0.0543478	0.136364	0.0833333	0	0	p_Proteobacteria;c_Alphaproteobacteria;o_Rhizobiales;unclassified;
Otu1660	3	2	0	1	0	0.0543478	0.0909091	0	0.125	0	p_Proteobacteria;unclassified;
Otu1701	3	2	0	0	1	0.0543478	0.181818	0	0	0.0454545	p_Chlamydiae;c_Chlamydiia;o_Chlamydiales;f_Parachlamydiaceae;g_Parachlamydia(61);s_acanthamoebae(61);
Otu2106	3	2	1	0	0	0.0543478	0.181818	0.0416667	0	0	p_Proteobacteria;c_Alphaproteobacteria;o_BD7-3;unclassified;
Otu1028	3	1	1	1	0	0.0543478	0.0454545	0.125	0.0416667	0	p_Proteobacteria;c_Deltaproteobacteria;o_Desulfobacterales;f_Desulfobacteraceae;g_Desulfobacter(80);unclassified(80);
Otu1067	3	1	1	0	1	0.0543478	0.0454545	0.0416667	0	0.136364	p_Proteobacteria;c_Deltaproteobacteria;o_Desulfovibrionales;f_Desulfovibrionaceae;g_Desulfovibrio;unclassified;
Otu1195	3	1	0	1	1	0.0543478	0.0909091	0	0.0833333	0.0454545	p_Proteobacteria;c_Gammaproteobacteria;o_Alteromonadales;f_Alteromonadaceae;g_ND137;unclassified;
Otu1291	3	1	0	0	2	0.0543478	0.0454545	0	0	0.181818	p_Proteobacteria;c_Alphaproteobacteria;unclassified;
Otu1337	3	1	1	0	1	0.0543478	0.136364	0.0416667	0	0.0454545	p_Bacteroidetes;c_Cytophagia;o_Cytophagales;f_Flammeovirgaceae;g_Flexithrix;unclassified;
Otu1695	3	1	2	0	0	0.0543478	0.0909091	0.125	0	0	p_Proteobacteria;c_Deltaproteobacteria;o_Desulfobacterales;f_Desulfobacteraceae;unclassified(61);unclassified(61);
Otu1738	3	1	1	0	1	0.0543478	0.0454545	0.0833333	0	0.0909091	p_Proteobacteria;c_Deltaproteobacteria;o_Desulfobacterales;f_Desulfobacteraceae;g_Desulfobacter;unclassified;
Otu2155	3	1	1	0	1	0.0543478	0.0454545	0.125	0	0.0454545	p_Spirochaetes;c_GN05;o_IF025;unclassified;
Otu4142	3	1	2	0	0	0.0543478	0.0909091	0.125	0	0	p_Proteobacteria;c_Alphaproteobacteria;unclassified;
Otu0882	3	0	1	0	2	0.0543478	0	0.0416667	0	0.181818	p_Bacteroidetes;c_Cytophagia;o_Cytophagales;f_Amoebophilaceae;g_Ucs1325;unclassified;
Otu0904	3	0	1	1	1	0.0543478	0	0.0416667	0.0833333	0.0909091	p_Proteobacteria;c_Gammaproteobacteria;unclassified;
Otu1013	3	0	1	1	1	0.0543478	0	0.0416667	0.0833333	0.0909091	p_Planctomycetes;c_Phycisphaerae;o_Phycisphaerales;f_Phycisphaeraceae;unclassified;
Otu1033	3	0	0	2	1	0.0543478	0	0	0.166667	0.0454545	p_Proteobacteria;c_Alphaproteobacteria;unclassified;
Otu1090	3	0	2	1	0	0.0543478	0	0.0833333	0.125	0	p_Proteobacteria;c_Gammaproteobacteria;o_Alteromonadales;f_Alteromonadaceae;g_Cellvibrio;unclassified;
Otu1214	3	0	3	0	0	0.0543478	0	0.208333	0	0	p_Chlorobi;c_OPB56;unclassified;
Otu1272	3	0	0	2	1	0.0543478	0	0	0.166667	0.0454545	p_Planctomycetes;unclassified;
Otu1318	3	0	0	0	3	0.0543478	0	0	0	0.227273	p_Bacteroidetes;c_Flavobacteriia;o_Flavobacteriales;f_Flavobacteriaceae;unclassified;
Otu1367	3	0	1	1	1	0.0543478	0	0.0416667	0.0833333	0.0909091	p_Bacteroidetes;c_Cytophagia;o_Cytophagales;f_Flammeovirgaceae;g_Flexithrix;unclassified;
Otu1380	3	0	1	2	0	0.0543478	0	0.125	0.0833333	0	p_Proteobacteria;c_Deltaproteobacteria;unclassified;
Otu1402	3	0	0	1	2	0.0543478	0	0	0.0416667	0.181818	p_Proteobacteria;c_Gammaproteobacteria;o_Legionellales;unclassified;
Otu1434	3	0	1	2	0	0.0543478	0	0.0833333	0.125	0	unclassified;
Otu1447	3	0	1	1	1	0.0543478	0	0.0416667	0.0833333	0.0909091	unclassified;
Otu1467	3	0	2	0	1	0.0543478	0	0.125	0	0.0909091	p_Proteobacteria;c_Alphaproteobacteria;o_Rhodospirillales;f_Rhodospirillaceae;unclassified;
Otu1479	3	0	0	2	1	0.0543478	0	0	0.166667	0.0454545	p_Planctomycetes;c_C6;o_d113;unclassified;
Otu1482	3	0	1	2	0	0.0543478	0	0.0833333	0.125	0	p_Bacteroidetes;c_Flavobacteriia;o_Flavobacteriales;f_Cryomorphaceae;unclassified;
Otu1496	3	0	2	0	1	0.0543478	0	0.125	0	0.0909091	p_Proteobacteria;c_Gammaproteobacteria;o_HOC36;unclassified;
Otu1517	3	0	0	2	1	0.0543478	0	0	0.166667	0.0454545	p_Proteobacteria;c_Alphaproteobacteria;o_Rhizobiales;f_Phyllobacteriaceae;g_Nitratireductor;unclassified;
Otu1559	3	0	1	2	0	0.0543478	0	0.0416667	0.166667	0	p_Proteobacteria;c_Alphaproteobacteria;o_Rhizobiales;f_Phyllobacteriaceae;unclassified;
Otu1716	3	0	3	0	0	0.0543478	0	0.208333	0	0	p_Bacteroidetes;c_Cytophagia;o_Cytophagales;f_Flammeovirgaceae;g_Roseivirga;unclassified;
Otu1895	3	0	2	0	1	0.0543478	0	0.166667	0	0.0454545	p_Proteobacteria;c_Gammaproteobacteria;o_Alteromonadales;unclassified;
Otu1918	3	0	1	2	0	0.0543478	0	0.0833333	0.125	0	p_Proteobacteria;c_Alphaproteobacteria;unclassified;
Otu2061	3	0	1	1	1	0.0543478	0	0.0833333	0.0833333	0.0454545	p_Proteobacteria;c_Alphaproteobacteria;o_BD7-3;unclassified;
Otu2326	3	0	2	0	1	0.0543478	0	0.0833333	0	0.136364	p_Bacteroidetes;c_BME43;unclassified;
Otu3616	3	0	1	2	0	0.0543478	0	0.0416667	0.166667	0	p_Proteobacteria;c_Gammaproteobacteria;o_Oceanospirillales;unclassified;
Otu3821	3	0	3	0	0	0.0543478	0	0.208333	0	0	p_Proteobacteria;c_Gammaproteobacteria;unclassified;
Otu3979	3	0	1	2	0	0.0543478	0	0.0416667	0.166667	0	p_Proteobacteria;c_Alphaproteobacteria;o_Kiloniellales;unclassified;
Otu1989	3	3	0	0	0	0.0434783	0.181818	0	0	0	p_Proteobacteria;c_Alphaproteobacteria;o_Rhodospirillales;f_Rhodospirillaceae;unclassified;
Otu1003	3	2	0	0	1	0.0434783	0.0909091	0	0	0.0909091	p_Proteobacteria;c_Gammaproteobacteria;unclassified;
Otu1068	3	2	0	0	1	0.0434783	0.0909091	0	0	0.0909091	p_Proteobacteria;c_Gammaproteobacteria;o_Enterobacteriales;f_Enterobacteriaceae;unclassified;
Otu1472	3	2	1	0	0	0.0434783	0.136364	0.0416667	0	0	p_Gemmatimonadetes;c_Gemm-2;unclassified;
Otu2540	3	2	0	1	0	0.0434783	0.0909091	0	0.0833333	0	p_Proteobacteria;c_Gammaproteobacteria;o_Alteromonadales;f_Alteromonadaceae;unclassified;
Otu0964	3	1	2	0	0	0.0434783	0.0454545	0.125	0	0	p_Proteobacteria;c_Deltaproteobacteria;unclassified;
Otu0982	3	1	1	1	0	0.0434783	0.0454545	0.0416667	0.0833333	0	p_Proteobacteria;c_Gammaproteobacteria;o_Vibrionales;f_Vibrionaceae;g_Vibrio;unclassified;
Otu0998	3	1	0	0	2	0.0434783	0.0454545	0	0	0.136364	p_Proteobacteria;c_Gammaproteobacteria;unclassified;
Otu1004	3	1	1	0	1	0.0434783	0.0454545	0.0416667	0	0.0909091	p_Proteobacteria;c_Gammaproteobacteria;o_HOC36;unclassified;
Otu1016	3	1	2	0	0	0.0434783	0.0454545	0.125	0	0	p_Bacteroidetes;c_Flavobacteriia;o_Flavobacteriales;f_Cryomorphaceae;g_Cryomorpha;unclassified;
Otu1025	3	1	1	0	1	0.0434783	0.0909091	0.0416667	0	0.0454545	p_Proteobacteria;c_Gammaproteobacteria;o_Alteromonadales;f_Alteromonadaceae;g_Glaciecola(75);unclassified(75);
Otu1089	3	1	2	0	0	0.0434783	0.0909091	0.0833333	0	0	p_Proteobacteria;c_Alphaproteobacteria;o_Rhodospirillales;f_Rhodospirillaceae;g_Inquilinus;unclassified;
Otu1317	3	1	1	1	0	0.0434783	0.0454545	0.0833333	0.0416667	0	p_Proteobacteria;c_Gammaproteobacteria;o_Chromatiales;f_Ectothiorhodospiraceae;unclassified;
Otu1341	3	1	2	0	0	0.0434783	0.0454545	0.125	0	0	p_Bacteroidetes;c_Cytophagia;o_Cytophagales;f_Flammeovirgaceae;unclassified;
Otu1394	3	1	1	1	0	0.0434783	0.0454545	0.0833333	0.0416667	0	p_Proteobacteria;c_Alphaproteobacteria;o_BD7-3;unclassified;
Otu1471	3	1	2	0	0	0.0434783	0.0909091	0.0833333	0	0	p_Gemmatimonadetes;c_Gemm-2;unclassified;
Otu1480	3	1	1	0	1	0.0434783	0.0454545	0.0833333	0	0.0454545	p_Bacteroidetes;c_Flavobacteriia;o_Flavobacteriales;f_Cryomorphaceae;unclassified(75);unclassified(75);
Otu1530	3	1	0	2	0	0.0434783	0.0454545	0	0.125	0	p_Bacteroidetes;c_Saprospirae;o_Saprospirales;f_Saprospiraceae;unclassified;
Otu1579	3	1	0	2	0	0.0434783	0.0909091	0	0.0833333	0	p_Proteobacteria;c_Alphaproteobacteria;unclassified;
Otu1727	3	1	1	1	0	0.0434783	0.0909091	0.0416667	0.0416667	0	p_Proteobacteria;c_Alphaproteobacteria;unclassified;
Otu1784	3	1	0	2	0	0.0434783	0.0454545	0	0.125	0	p_Proteobacteria;c_Gammaproteobacteria;unclassified;
Otu2027	3	1	1	0	1	0.0434783	0.0454545	0.0416667	0	0.0909091	p_Planctomycetes;c_Phycisphaerae;o_Phycisphaerales;unclassified;
Otu2212	3	1	1	1	0	0.0434783	0.0454545	0.0833333	0.0416667	0	p_Bacteroidetes;c_BME43;unclassified;
Otu4246	3	1	0	2	0	0.0434783	0.0454545	0	0.125	0	p_Bacteroidetes;c_Cytophagia;o_Cytophagales;unclassified;
Otu0916	3	0	1	1	1	0.0434783	0	0.0416667	0.0833333	0.0454545	p_Bacteroidetes;c_Saprospirae;o_Saprospirales;f_Saprospiraceae;unclassified;
Otu0922	3	0	1	2	0	0.0434783	0	0.0416667	0.125	0	p_Planctomycetes;c_Pla3;unclassified;
Otu1084	3	0	1	1	1	0.0434783	0	0.0833333	0.0416667	0.0454545	p_Proteobacteria;c_Gammaproteobacteria;o_Alteromonadales;f_Alteromonadaceae;unclassified;
Otu1183	3	0	2	0	1	0.0434783	0	0.0833333	0	0.0909091	p_Proteobacteria;c_Gammaproteobacteria;o_Thiotrichales;f_Piscirickettsiaceae;unclassified;
Otu1191	3	0	2	1	0	0.0434783	0	0.125	0.0416667	0	p_Proteobacteria;c_Gammaproteobacteria;o_Alteromonadales;f_Alteromonadaceae;g_Glaciecola;unclassified;
Otu1199	3	0	2	1	0	0.0434783	0	0.0833333	0.0833333	0	p_Proteobacteria;c_Gammaproteobacteria;unclassified;
Otu1240	3	0	0	2	1	0.0434783	0	0	0.125	0.0454545	p_Firmicutes;c_Bacilli;o_Turicibacterales;f_Turicibacteraceae;g_Turicibacter;unclassified;
Otu1252	3	0	1	2	0	0.0434783	0	0.0416667	0.125	0	p_Proteobacteria;c_Alphaproteobacteria;unclassified;
Otu1358	3	0	1	1	1	0.0434783	0	0.0416667	0.0833333	0.0454545	p_Planctomycetes;c_Phycisphaerae;o_Phycisphaerales;unclassified;
Otu1423	3	0	1	1	1	0.0434783	0	0.0416667	0.0416667	0.0909091	p_Proteobacteria;c_Alphaproteobacteria;o_Rhizobiales;unclassified;
Otu1431	3	0	1	2	0	0.0434783	0	0.0833333	0.0833333	0	unclassified;
Otu1432	3	0	3	0	0	0.0434783	0	0.166667	0	0	unclassified;
Otu1498	3	0	1	1	1	0.0434783	0	0.0416667	0.0833333	0.0454545	p_Proteobacteria;c_Gammaproteobacteria;o_Alteromonadales;f_125ds10;unclassified;
Otu1510	3	0	2	1	0	0.0434783	0	0.125	0.0416667	0	p_Proteobacteria;c_Gammaproteobacteria;o_Alteromonadales;f_Alteromonadaceae;unclassified;
Otu1545	3	0	0	1	2	0.0434783	0	0	0.0416667	0.136364	p_Bacteroidetes;c_Saprospirae;o_Saprospirales;f_Saprospiraceae;unclassified;
Otu1546	3	0	0	2	1	0.0434783	0	0	0.0833333	0.0909091	p_Proteobacteria;unclassified;
Otu1587	3	0	1	1	1	0.0434783	0	0.0416667	0.0833333	0.0454545	p_Proteobacteria;c_Alphaproteobacteria;unclassified;
Otu1667	3	0	1	1	1	0.0434783	0	0.0833333	0.0416667	0.0454545	p_Planctomycetes;unclassified;
Otu1673	3	0	2	1	0	0.0434783	0	0.0833333	0.0833333	0	p_Planctomycetes;unclassified;
Otu1842	3	0	1	0	2	0.0434783	0	0.0833333	0	0.0909091	p_Acidobacteria;c_Sva0725;o_Sva0725;unclassified;
Otu1868	3	0	1	1	1	0.0434783	0	0.0833333	0.0416667	0.0454545	unclassified;
Otu2037	3	0	2	0	1	0.0434783	0	0.0833333	0	0.0909091	p_Proteobacteria;c_Gammaproteobacteria;o_Alteromonadales;f_Alteromonadaceae;g_Glaciecola;unclassified;
Otu2180	3	0	1	2	0	0.0434783	0	0.0416667	0.125	0	p_Planctomycetes;c_Phycisphaerae;o_Phycisphaerales;f_Phycisphaeraceae;unclassified;
Otu2198	3	0	1	1	1	0.0434783	0	0.0416667	0.0833333	0.0454545	p_Bacteroidetes;c_Flavobacteriia;o_Flavobacteriales;unclassified;
Otu2227	3	0	0	0	3	0.0434783	0	0	0	0.181818	p_Proteobacteria;c_Gammaproteobacteria;o_Enterobacteriales;f_Enterobacteriaceae;g_Salmonella;s_enterica;
Otu2298	3	0	1	0	2	0.0434783	0	0.0416667	0	0.136364	p_Bacteroidetes;c_Flavobacteriia;o_Flavobacteriales;f_Flavobacteriaceae;g_Lutimonas;unclassified;
Otu2478	3	0	0	1	2	0.0434783	0	0	0.0416667	0.136364	p_Proteobacteria;c_Gammaproteobacteria;o_Alteromonadales;f_Alteromonadaceae;unclassified;
Otu2832	3	0	2	0	1	0.0434783	0	0.125	0	0.0454545	p_Proteobacteria;c_Alphaproteobacteria;o_Rhodospirillales;unclassified;
Otu2946	3	0	2	1	0	0.0434783	0	0.125	0.0416667	0	p_Planctomycetes;c_Phycisphaerae;o_Phycisphaerales;unclassified;
Otu1421	3	3	0	0	0	0.0326087	0.136364	0	0	0	p_Planctomycetes;c_Planctomycetia;o_B97;unclassified;
Otu1159	3	2	1	0	0	0.0326087	0.0909091	0.0416667	0	0	p_Proteobacteria;c_Gammaproteobacteria;unclassified;
Otu1238	3	2	1	0	0	0.0326087	0.0909091	0.0416667	0	0	p_Proteobacteria;c_Alphaproteobacteria;unclassified;
Otu1282	3	2	0	1	0	0.0326087	0.0909091	0	0.0416667	0	p_Bacteroidetes;c_Flavobacteriia;o_Flavobacteriales;unclassified;
Otu1283	3	2	1	0	0	0.0326087	0.0909091	0.0416667	0	0	p_Firmicutes;c_Clostridia;o_Clostridiales;f_Peptostreptococcaceae;g_Tepidibacter;unclassified;
Otu1349	3	2	0	0	1	0.0326087	0.0909091	0	0	0.0454545	p_Proteobacteria;c_Alphaproteobacteria;o_Rhodobacterales;f_Rhodobacteraceae;unclassified(67);unclassified(67);
Otu1489	3	2	0	1	0	0.0326087	0.0909091	0	0.0416667	0	p_Proteobacteria;c_Alphaproteobacteria;o_Rhodospirillales;unclassified;
Otu1507	3	2	1	0	0	0.0326087	0.0909091	0.0416667	0	0	p_Proteobacteria;c_Gammaproteobacteria;o_Alteromonadales;f_Alteromonadaceae;unclassified;
Otu1508	3	2	0	0	1	0.0326087	0.0909091	0	0	0.0454545	p_Proteobacteria;c_Gammaproteobacteria;o_Alteromonadales;f_Alteromonadaceae;unclassified;
Otu1509	3	2	0	0	1	0.0326087	0.0909091	0	0	0.0454545	p_Proteobacteria;c_Gammaproteobacteria;o_Alteromonadales;f_Alteromonadaceae;g_Microbulbifer;unclassified;
Otu1691	3	2	1	0	0	0.0326087	0.0909091	0.0416667	0	0	p_Proteobacteria;c_Alphaproteobacteria;o_Rhodobacterales;unclassified;
Otu1788	3	2	0	0	1	0.0326087	0.0909091	0	0	0.0454545	p_Proteobacteria;c_Gammaproteobacteria;unclassified;
Otu1923	3	2	1	0	0	0.0326087	0.0909091	0.0416667	0	0	p_Proteobacteria;c_Alphaproteobacteria;o_Rhizobiales;unclassified;
Otu1958	3	2	1	0	0	0.0326087	0.0909091	0.0416667	0	0	unclassified;
Otu1997	3	2	1	0	0	0.0326087	0.0909091	0.0416667	0	0	p_Proteobacteria;c_Alphaproteobacteria;o_Rhodospirillales;f_Rhodospirillaceae;unclassified;
Otu2159	3	2	0	0	1	0.0326087	0.0909091	0	0	0.0454545	p_Bacteroidetes;c_Bacteroidia;o_Bacteroidales;f_Odoribacteraceae;g_Odoribacter(67);unclassified(67);
Otu2239	3	2	1	0	0	0.0326087	0.0909091	0.0416667	0	0	p_Actinobacteria;c_Acidimicrobiia;o_Acidimicrobiales;unclassified;
Otu2789	3	2	1	0	0	0.0326087	0.0909091	0.0416667	0	0	p_Proteobacteria;c_Alphaproteobacteria;o_BD7-3;unclassified;
Otu3756	3	2	1	0	0	0.0326087	0.0909091	0.0416667	0	0	p_Bacteroidetes;unclassified;
Otu1188	3	1	1	1	0	0.0326087	0.0454545	0.0416667	0.0416667	0	p_Proteobacteria;c_Gammaproteobacteria;o_Alteromonadales;f_Alteromonadaceae;unclassified(67);unclassified(67);
Otu1194	3	1	2	0	0	0.0326087	0.0454545	0.0833333	0	0	p_Proteobacteria;c_Gammaproteobacteria;o_Alteromonadales;f_Alteromonadaceae;g_Glaciecola;unclassified;
Otu1229	3	1	0	1	1	0.0326087	0.0454545	0	0.0416667	0.0454545	p_Proteobacteria;c_Alphaproteobacteria;unclassified;
Otu1296	3	1	1	0	1	0.0326087	0.0454545	0.0416667	0	0.0454545	p_Planctomycetes;c_Phycisphaerae;o_Phycisphaerales;f_Phycisphaeraceae;unclassified;
Otu1298	3	1	0	2	0	0.0326087	0.0454545	0	0.0833333	0	p_Planctomycetes;c_Phycisphaerae;o_Phycisphaerales;f_Phycisphaeraceae;unclassified;
Otu1299	3	1	1	1	0	0.0326087	0.0454545	0.0416667	0.0416667	0	p_Planctomycetes;c_Phycisphaerae;o_Phycisphaerales;f_Phycisphaeraceae;unclassified;
Otu1303	3	1	1	1	0	0.0326087	0.0454545	0.0416667	0.0416667	0	p_Bacteroidetes;c_BME43;unclassified;
Otu1310	3	1	1	0	1	0.0326087	0.0454545	0.0416667	0	0.0454545	p_Proteobacteria;c_Gammaproteobacteria;o_Alteromonadales;unclassified;
Otu1342	3	1	1	0	1	0.0326087	0.0454545	0.0416667	0	0.0454545	p_Proteobacteria;c_Alphaproteobacteria;o_Rhodobacterales;f_Rhodobacteraceae;g_Pseudoruegeria(67);unclassified(67);
Otu1350	3	1	0	1	1	0.0326087	0.0454545	0	0.0416667	0.0454545	p_Proteobacteria;c_Alphaproteobacteria;o_Rhodobacterales;f_Rhodobacteraceae;unclassified;
Otu1352	3	1	1	1	0	0.0326087	0.0454545	0.0416667	0.0416667	0	p_Proteobacteria;c_Alphaproteobacteria;o_Rhodobacterales;f_Rhodobacteraceae;unclassified(67);unclassified(67);
Otu1353	3	1	0	1	1	0.0326087	0.0454545	0	0.0416667	0.0454545	p_Proteobacteria;c_Alphaproteobacteria;o_Rhodobacterales;f_Rhodobacteraceae;unclassified;
Otu1405	3	1	0	1	1	0.0326087	0.0454545	0	0.0416667	0.0454545	p_Proteobacteria;c_Deltaproteobacteria;o_PB19;unclassified;
Otu1414	3	1	1	0	1	0.0326087	0.0454545	0.0416667	0	0.0454545	p_Proteobacteria;c_Alphaproteobacteria;o_Rhizobiales;f_Hyphomicrobiaceae;g_Hyphomicrobium;unclassified;
Otu1418	3	1	0	2	0	0.0326087	0.0454545	0	0.0833333	0	p_TM6;unclassified;
Otu1439	3	1	0	0	2	0.0326087	0.0454545	0	0	0.0909091	p_Proteobacteria;c_Gammaproteobacteria;o_Vibrionales;f_Vibrionaceae;unclassified;
Otu1459	3	1	0	2	0	0.0326087	0.0454545	0	0.0833333	0	p_Proteobacteria;c_Alphaproteobacteria;o_Rhodospirillales;f_Rhodospirillaceae;unclassified;
Otu1469	3	1	0	1	1	0.0326087	0.0454545	0	0.0416667	0.0454545	p_Proteobacteria;c_Alphaproteobacteria;o_Rhizobiales;unclassified;
Otu1493	3	1	1	0	1	0.0326087	0.0454545	0.0416667	0	0.0454545	p_Proteobacteria;c_Gammaproteobacteria;o_Alteromonadales;f_Colwelliaceae;g_Thalassomonas;unclassified;
Otu1533	3	1	0	2	0	0.0326087	0.0454545	0	0.0833333	0	p_Bacteroidetes;c_Saprospirae;o_Saprospirales;f_Saprospiraceae;unclassified;
Otu1548	3	1	1	0	1	0.0326087	0.0454545	0.0416667	0	0.0454545	p_Bacteroidetes;c_Saprospirae;o_Saprospirales;f_Saprospiraceae;g_Saprospira;unclassified;
Otu1561	3	1	1	1	0	0.0326087	0.0454545	0.0416667	0.0416667	0	p_Proteobacteria;c_Alphaproteobacteria;unclassified;
Otu1684	3	1	0	1	1	0.0326087	0.0454545	0	0.0416667	0.0454545	p_Cyanobacteria;c_Synechococcophycideae;o_Pseudanabaenales;f_Pseudanabaenaceae;unclassified;
Otu1790	3	1	0	1	1	0.0326087	0.0454545	0	0.0416667	0.0454545	p_Proteobacteria;c_Gammaproteobacteria;unclassified;
Otu1813	3	1	1	1	0	0.0326087	0.0454545	0.0416667	0.0416667	0	p_Acidobacteria;c_Sva0725;o_Sva0725;unclassified;
Otu1946	3	1	0	1	1	0.0326087	0.0454545	0	0.0416667	0.0454545	p_Proteobacteria;c_Alphaproteobacteria;unclassified;
Otu1987	3	1	0	1	1	0.0326087	0.0454545	0	0.0416667	0.0454545	p_Chlorobi;c_OPB56;unclassified;
Otu2094	3	1	0	2	0	0.0326087	0.0454545	0	0.0833333	0	p_Bacteroidetes;c_Saprospirae;o_Saprospirales;f_Saprospiraceae;g_Saprospira;unclassified;
Otu2125	3	1	0	1	1	0.0326087	0.0454545	0	0.0416667	0.0454545	p_Bacteroidetes;c_Saprospirae;o_Saprospirales;f_Saprospiraceae;g_Lewinella;s_cohaerens;
Otu2139	3	1	1	0	1	0.0326087	0.0454545	0.0416667	0	0.0454545	p_Proteobacteria;c_Gammaproteobacteria;o_Salinisphaerales;f_Salinisphaeraceae;g_Salinisphaera;unclassified;
Otu2194	3	1	2	0	0	0.0326087	0.0454545	0.0833333	0	0	p_Bacteroidetes;unclassified;
Otu2255	3	1	1	1	0	0.0326087	0.0454545	0.0416667	0.0416667	0	p_Proteobacteria;c_Gammaproteobacteria;o_Oceanospirillales;unclassified;
Otu2267	3	1	2	0	0	0.0326087	0.0454545	0.0833333	0	0	p_Bacteroidetes;c_Flavobacteriia;o_Flavobacteriales;f_Flavobacteriaceae;unclassified;
Otu2795	3	1	2	0	0	0.0326087	0.0454545	0.0833333	0	0	p_Proteobacteria;c_Alphaproteobacteria;o_BD7-3;unclassified;
Otu4033	3	1	2	0	0	0.0326087	0.0454545	0.0833333	0	0	p_Proteobacteria;c_Alphaproteobacteria;unclassified;
Otu4119	3	1	1	1	0	0.0326087	0.0454545	0.0416667	0.0416667	0	p_Proteobacteria;c_Alphaproteobacteria;unclassified;
Otu1155	3	0	1	2	0	0.0326087	0	0.0416667	0.0833333	0	p_Proteobacteria;c_Gammaproteobacteria;unclassified;
Otu1172	3	0	1	1	1	0.0326087	0	0.0416667	0.0416667	0.0454545	p_Proteobacteria;c_Gammaproteobacteria;o_Oceanospirillales;f_Oleiphilaceae;unclassified;
Otu1201	3	0	2	0	1	0.0326087	0	0.0833333	0	0.0454545	p_Proteobacteria;c_Gammaproteobacteria;unclassified;
Otu1209	3	0	2	0	1	0.0326087	0	0.0833333	0	0.0454545	p_Proteobacteria;c_Gammaproteobacteria;unclassified;
Otu1262	3	0	3	0	0	0.0326087	0	0.125	0	0	p_Proteobacteria;c_Alphaproteobacteria;unclassified;
Otu1290	3	0	2	0	1	0.0326087	0	0.0833333	0	0.0454545	p_Bacteroidetes;c_Flavobacteriia;o_Flavobacteriales;unclassified;
Otu1292	3	0	1	0	2	0.0326087	0	0.0416667	0	0.0909091	p_Bacteroidetes;c_Flavobacteriia;o_Flavobacteriales;unclassified;
Otu1295	3	0	0	2	1	0.0326087	0	0	0.0833333	0.0454545	p_Planctomycetes;c_Phycisphaerae;o_Phycisphaerales;f_Phycisphaeraceae;unclassified;
Otu1324	3	0	2	1	0	0.0326087	0	0.0833333	0.0416667	0	p_Planctomycetes;c_Pla3;unclassified;
Otu1326	3	0	0	2	1	0.0326087	0	0	0.0833333	0.0454545	p_Bacteroidetes;c_Flavobacteriia;o_Flavobacteriales;f_Flavobacteriaceae;unclassified(67);unclassified(67);
Otu1340	3	0	2	1	0	0.0326087	0	0.0833333	0.0416667	0	p_Bacteroidetes;c_Cytophagia;o_Cytophagales;f_Flammeovirgaceae;unclassified;
Otu1361	3	0	2	1	0	0.0326087	0	0.0833333	0.0416667	0	p_Proteobacteria;c_Gammaproteobacteria;o_HTCC2188;f_HTCC2089;unclassified;
Otu1364	3	0	2	1	0	0.0326087	0	0.0833333	0.0416667	0	p_Proteobacteria;c_Deltaproteobacteria;o_NB1-j;f_JTB38;unclassified;
Otu1365	3	0	0	2	1	0.0326087	0	0	0.0833333	0.0454545	p_Bacteroidetes;c_Cytophagia;o_Cytophagales;f_Flammeovirgaceae;unclassified;
Otu1377	3	0	1	2	0	0.0326087	0	0.0416667	0.0833333	0	p_Proteobacteria;c_Deltaproteobacteria;unclassified;
Otu1406	3	0	1	0	2	0.0326087	0	0.0416667	0	0.0909091	p_Actinobacteria;c_Actinobacteria;o_Actinomycetales;unclassified;
Otu1422	3	0	0	3	0	0.0326087	0	0	0.125	0	p_Actinobacteria;c_Thermoleophilia;o_Solirubrobacterales;f_Patulibacteraceae;unclassified;
Otu1428	3	0	0	1	2	0.0326087	0	0	0.0416667	0.0909091	p_Proteobacteria;c_Gammaproteobacteria;o_Vibrionales;f_Vibrionaceae;unclassified;
Otu1444	3	0	1	0	2	0.0326087	0	0.0416667	0	0.0909091	unclassified;
Otu1511	3	0	0	2	1	0.0326087	0	0	0.0833333	0.0454545	p_Proteobacteria;c_Gammaproteobacteria;o_Alteromonadales;f_Alteromonadaceae;unclassified;
Otu1515	3	0	0	2	1	0.0326087	0	0	0.0833333	0.0454545	p_Proteobacteria;c_Gammaproteobacteria;o_Enterobacteriales;f_Enterobacteriaceae;unclassified(67);unclassified(67);
Otu1516	3	0	1	2	0	0.0326087	0	0.0416667	0.0833333	0	p_Proteobacteria;c_Alphaproteobacteria;o_Rhizobiales;f_Phyllobacteriaceae;g_Chelativorans(67);unclassified(67);
Otu1522	3	0	2	1	0	0.0326087	0	0.0833333	0.0416667	0	p_Bacteroidetes;c_Flavobacteriia;o_Flavobacteriales;f_Cryomorphaceae;g_Fluviicola;unclassified;
Otu1524	3	0	0	2	1	0.0326087	0	0	0.0833333	0.0454545	p_Bacteroidetes;c_Saprospirae;o_Saprospirales;f_Saprospiraceae;unclassified;
Otu1537	3	0	3	0	0	0.0326087	0	0.125	0	0	p_Proteobacteria;unclassified;
Otu1544	3	0	1	2	0	0.0326087	0	0.0416667	0.0833333	0	p_Proteobacteria;unclassified;
Otu1618	3	0	0	3	0	0.0326087	0	0	0.125	0	p_Proteobacteria;unclassified;
Otu1802	3	0	1	1	1	0.0326087	0	0.0416667	0.0416667	0.0454545	unclassified;
Otu1833	3	0	2	0	1	0.0326087	0	0.0833333	0	0.0454545	p_Proteobacteria;c_Deltaproteobacteria;o_Myxococcales;f_OM27;unclassified;
Otu1864	3	0	0	2	1	0.0326087	0	0	0.0833333	0.0454545	p_Proteobacteria;c_Gammaproteobacteria;o_Vibrionales;f_Pseudoalteromonadaceae;g_Pseudoalteromonas;s_ruthenica;
Otu1874	3	0	1	1	1	0.0326087	0	0.0416667	0.0416667	0.0454545	p_Spirochaetes;c_Leptospirae;o_Leptospirales;f_Leptospiraceae;g_Leptonema;unclassified;
Otu1926	3	0	0	3	0	0.0326087	0	0	0.125	0	p_Proteobacteria;c_Alphaproteobacteria;o_Rhizobiales;unclassified;
Otu2126	3	0	0	1	2	0.0326087	0	0	0.0416667	0.0909091	p_Bacteroidetes;c_Saprospirae;o_Saprospirales;f_Saprospiraceae;unclassified;
Otu2133	3	0	2	1	0	0.0326087	0	0.0833333	0.0416667	0	p_Proteobacteria;c_Deltaproteobacteria;o_NB1-j;f_JTB38;unclassified;
Otu2177	3	0	1	1	1	0.0326087	0	0.0416667	0.0416667	0.0454545	p_Bacteroidetes;c_BME43;unclassified;
Otu2200	3	0	1	2	0	0.0326087	0	0.0416667	0.0833333	0	p_Bacteroidetes;c_Flavobacteriia;o_Flavobacteriales;unclassified;
Otu2248	3	0	0	2	1	0.0326087	0	0	0.0833333	0.0454545	p_Proteobacteria;c_Gammaproteobacteria;o_Alteromonadales;f_J115;unclassified;
Otu2306	3	0	2	1	0	0.0326087	0	0.0833333	0.0416667	0	p_Proteobacteria;c_Deltaproteobacteria;o_Myxococcales;unclassified;
Otu2325	3	0	1	0	2	0.0326087	0	0.0416667	0	0.0909091	p_Bacteroidetes;c_BME43;unclassified;
Otu2872	3	0	0	2	1	0.0326087	0	0	0.0833333	0.0454545	p_Proteobacteria;c_Alphaproteobacteria;o_Rickettsiales;f_mitochondria;unclassified;
Otu2936	3	0	2	0	1	0.0326087	0	0.0833333	0	0.0454545	p_Bacteroidetes;c_Cytophagia;o_Cytophagales;f_Flammeovirgaceae;g_JTB248;unclassified;
Otu3094	3	0	1	2	0	0.0326087	0	0.0416667	0.0833333	0	p_Proteobacteria;c_Alphaproteobacteria;o_Caulobacterales;f_Caulobacteraceae;unclassified;
Otu3146	3	0	0	1	2	0.0326087	0	0	0.0416667	0.0909091	p_Proteobacteria;c_Gammaproteobacteria;o_Legionellales;f_Coxiellaceae;unclassified;
Otu3609	3	0	1	1	1	0.0326087	0	0.0416667	0.0416667	0.0454545	p_Proteobacteria;c_Gammaproteobacteria;o_Oceanospirillales;f_Oceanospirillaceae;g_Neptunomonas;unclassified;
Otu0277	2	0	1	0	1	1.31522	0	5	0	0.0454545	p_Proteobacteria;c_Deltaproteobacteria;unclassified;
Otu0340	2	1	1	0	0	1.29348	0.818182	4.20833	0	0	p_Planctomycetes;c_Phycisphaerae;o_Phycisphaerales;unclassified;
Otu1532	2	0	2	0	0	1.1087	0	4.25	0	0	p_Proteobacteria;unclassified;
Otu0564	2	0	1	1	0	1.04348	0	3.95833	0.0416667	0	unclassified;
Otu1005	2	0	0	2	0	0.858696	0	0	3.29167	0	p_Proteobacteria;c_Gammaproteobacteria;unclassified;
Otu1486	2	1	1	0	0	0.695652	0.0454545	2.625	0	0	p_Proteobacteria;c_Alphaproteobacteria;o_Rhodospirillales;unclassified;
Otu1884	2	0	1	1	0	0.586957	0	0.0416667	2.20833	0	p_Chlorobi;c_Chlorobia;o_Chlorobiales;f_Chlorobiaceae;g_Prosthecochloris;unclassified;
Otu0600	2	1	1	0	0	0.543478	0.0454545	2.04167	0	0	p_Proteobacteria;c_Alphaproteobacteria;o_Rhodospirillales;f_Rhodospirillaceae;unclassified;
Otu1041	2	0	1	0	1	0.532609	0	2	0	0.0454545	p_Bacteroidetes;unclassified;
Otu0522	2	0	0	0	2	0.521739	0	0	0	2.18182	p_Proteobacteria;c_Gammaproteobacteria;o_Alteromonadales;f_Ferrimonadaceae;g_Ferrimonas;unclassified;
Otu2211	2	0	2	0	0	0.478261	0	1.83333	0	0	p_Bacteroidetes;unclassified;
Otu2204	2	1	1	0	0	0.434783	0.181818	1.5	0	0	p_Bacteroidetes;c_Flavobacteriia;o_Flavobacteriales;f_Flavobacteriaceae;unclassified;
Otu0773	2	0	1	1	0	0.423913	0	1.58333	0.0416667	0	p_Proteobacteria;c_Gammaproteobacteria;unclassified;
Otu1411	2	0	2	0	0	0.423913	0	1.625	0	0	p_Firmicutes;unclassified;
Otu1231	2	0	0	1	1	0.413043	0	0	0.25	1.45455	p_Proteobacteria;c_Alphaproteobacteria;unclassified;
Otu1856	2	0	2	0	0	0.391304	0	1.5	0	0	p_Chloroflexi;c_Chloroflexi;o_Chloroflexales;f_Chlorothrixaceae;unclassified;
Otu1140	2	0	2	0	0	0.358696	0	1.375	0	0	p_Proteobacteria;c_Alphaproteobacteria;o_Rhodospirillales;f_Rhodospirillaceae;g_Inquilinus;unclassified;
Otu1668	2	0	0	1	1	0.358696	0	0	0.125	1.36364	p_Proteobacteria;unclassified;
Otu1977	2	1	0	1	0	0.347826	0.0909091	0	1.25	0	p_Proteobacteria;c_Gammaproteobacteria;unclassified;
Otu2166	2	0	2	0	0	0.347826	0	1.33333	0	0	p_NKB19;unclassified;
Otu2309	2	0	0	1	1	0.336957	0	0	0.333333	1.04545	p_Proteobacteria;c_Alphaproteobacteria;o_Kiloniellales;unclassified;
Otu1648	2	1	1	0	0	0.326087	0.227273	1.04167	0	0	p_Chlamydiae;c_Chlamydiia;o_Chlamydiales;unclassified;
Otu1663	2	2	0	0	0	0.293478	1.22727	0	0	0	p_Proteobacteria;unclassified;
Otu0638	2	1	1	0	0	0.293478	0.0909091	1.04167	0	0	p_Proteobacteria;c_Alphaproteobacteria;o_Rhodobacterales;f_Rhodobacteraceae;g_Dinoroseobacter(97);unclassified(97);
Otu1707	2	0	2	0	0	0.282609	0	1.08333	0	0	p_Proteobacteria;c_Alphaproteobacteria;unclassified;
Otu0419	2	0	1	1	0	0.271739	0	0.958333	0.0833333	0	p_Firmicutes;c_Clostridia;o_Clostridiales;f_Acidaminobacteraceae;g_Fusibacter;unclassified;
Otu1015	2	0	2	0	0	0.271739	0	1.04167	0	0	p_Proteobacteria;unclassified;
Otu0716	2	0	0	1	1	0.26087	0	0	0.791667	0.227273	p_Bacteroidetes;c_Cytophagia;o_Cytophagales;f_Amoebophilaceae;g_Ucs1325;unclassified;
Otu4761	2	0	2	0	0	0.26087	0	1	0	0	p_Proteobacteria;c_Alphaproteobacteria;o_Rhodospirillales;f_Rhodospirillaceae;unclassified;
Otu1721	2	0	0	2	0	0.25	0	0	0.958333	0	p_Bacteroidetes;c_Cytophagia;o_Cytophagales;f_Flammeovirgaceae;g_Flexibacter;unclassified;
Otu1043	2	0	2	0	0	0.23913	0	0.916667	0	0	p_Bacteroidetes;unclassified;
Otu1081	2	0	1	0	1	0.23913	0	0.875	0	0.0454545	p_Proteobacteria;c_Gammaproteobacteria;unclassified;
Otu1082	2	0	0	2	0	0.23913	0	0	0.916667	0	p_Planctomycetes;c_028H05-P-BN-P5;unclassified;
Otu1321	2	0	0	1	1	0.23913	0	0	0.875	0.0454545	p_Proteobacteria;c_Gammaproteobacteria;unclassified;
Otu1591	2	1	0	1	0	0.206522	0.818182	0	0.0416667	0	p_Proteobacteria;c_Alphaproteobacteria;o_Rhizobiales;unclassified;
Otu0641	2	2	0	0	0	0.195652	0.818182	0	0	0	p_Planctomycetes;c_Phycisphaerae;o_Phycisphaerales;unclassified;
Otu1823	2	1	1	0	0	0.195652	0.0454545	0.708333	0	0	p_Proteobacteria;c_Alphaproteobacteria;o_Sphingomonadales;f_Sphingomonadaceae;g_Novosphingobium;s_resinovorum;
Otu1378	2	0	2	0	0	0.195652	0	0.75	0	0	p_Proteobacteria;c_Deltaproteobacteria;unclassified;
Otu1657	2	0	1	1	0	0.195652	0	0.208333	0.541667	0	p_Proteobacteria;unclassified;
Otu4637	2	0	1	0	1	0.184783	0	0.666667	0	0.0454545	p_Bacteroidetes;unclassified;
Otu2192	2	1	0	0	1	0.173913	0.136364	0	0	0.590909	p_Bacteroidetes;c_Flavobacteriia;o_Flavobacteriales;f_Flavobacteriaceae;g_Mesonia;unclassified;
Otu0946	2	1	0	0	1	0.163043	0.0454545	0	0	0.636364	p_Proteobacteria;c_Gammaproteobacteria;o_Vibrionales;f_Vibrionaceae;g_Aliivibrio(94);s_fischeri(94);
Otu1503	2	0	2	0	0	0.163043	0	0.625	0	0	p_Proteobacteria;c_Gammaproteobacteria;o_Alteromonadales;f_Alteromonadaceae;g_Glaciecola(94);unclassified(94);
Otu1985	2	0	2	0	0	0.163043	0	0.625	0	0	p_Chlorobi;c_OPB56;unclassified;
Otu0760	2	0	1	0	1	0.152174	0	0.333333	0	0.272727	p_Proteobacteria;c_Alphaproteobacteria;o_Rhodospirillales;f_Rhodospirillaceae;g_Inquilinus;unclassified;
Otu1429	2	1	0	0	1	0.141304	0.0454545	0	0	0.545455	p_Proteobacteria;c_Gammaproteobacteria;o_Vibrionales;f_Vibrionaceae;g_Aliivibrio;s_fischeri;
Otu1575	2	0	0	1	1	0.141304	0	0	0.333333	0.227273	p_Proteobacteria;c_Alphaproteobacteria;unclassified;
Otu1629	2	0	0	1	1	0.141304	0	0	0.0416667	0.545455	p_Proteobacteria;c_Deltaproteobacteria;o_Desulfobacterales;f_Desulfobulbaceae;g_Desulfotalea;unclassified;
Otu2080	2	0	2	0	0	0.141304	0	0.541667	0	0	p_Planctomycetes;c_Phycisphaerae;o_Phycisphaerales;unclassified;
Otu2191	2	0	1	0	1	0.141304	0	0.208333	0	0.363636	p_Bacteroidetes;c_Flavobacteriia;o_Flavobacteriales;f_Flavobacteriaceae;unclassified;
Otu4658	2	0	1	0	1	0.141304	0	0.0416667	0	0.545455	p_Bacteroidetes;c_Bacteroidia;o_Bacteroidales;f_SB-1;unclassified;
Otu2109	2	1	1	0	0	0.130435	0.318182	0.208333	0	0	p_Bacteroidetes;c_SM1A07;unclassified;
Otu1224	2	0	1	1	0	0.130435	0	0.0416667	0.458333	0	p_Proteobacteria;c_Alphaproteobacteria;o_Kordiimonadales;f_Kordiimonadaceae;unclassified;
Otu1257	2	0	1	0	1	0.130435	0	0.0833333	0	0.454545	p_Proteobacteria;c_Alphaproteobacteria;unclassified;
Otu1554	2	0	2	0	0	0.130435	0	0.5	0	0	p_Proteobacteria;c_Alphaproteobacteria;unclassified;
Otu1841	2	0	1	0	1	0.130435	0	0.0833333	0	0.454545	p_Acidobacteria;c_Sva0725;o_Sva0725;unclassified;
Otu1525	2	1	0	1	0	0.119565	0.409091	0	0.0833333	0	p_Bacteroidetes;c_Cytophagia;o_Cytophagales;f_Amoebophilaceae;g_Ucs1325;unclassified;
Otu2066	2	0	0	0	2	0.119565	0	0	0	0.5	p_Bacteroidetes;c_Bacteroidia;o_Bacteroidales;unclassified;
Otu0737	2	2	0	0	0	0.108696	0.454545	0	0	0	p_Planctomycetes;c_Phycisphaerae;o_Phycisphaerales;f_Phycisphaeraceae;unclassified;
Otu0805	2	2	0	0	0	0.108696	0.454545	0	0	0	p_Planctomycetes;c_Planctomycetia;o_Pirellulales;f_Pirellulaceae;unclassified;
Otu1219	2	0	1	0	1	0.108696	0	0.0416667	0	0.409091	p_Proteobacteria;c_Alphaproteobacteria;o_Rickettsiales;unclassified;
Otu1453	2	0	0	1	1	0.108696	0	0	0.375	0.0454545	p_Proteobacteria;c_Alphaproteobacteria;o_Rhodospirillales;f_Rhodospirillaceae;unclassified;
Otu1505	2	0	0	2	0	0.108696	0	0	0.416667	0	p_Spirochaetes;c_Spirochaetes;unclassified;
Otu1981	2	0	0	2	0	0.108696	0	0	0.416667	0	p_Proteobacteria;c_Alphaproteobacteria;o_Rhodospirillales;f_Rhodospirillaceae;g_Skermanella;unclassified;
Otu2111	2	0	0	1	1	0.108696	0	0	0.125	0.318182	p_Planctomycetes;c_Phycisphaerae;unclassified;
Otu1359	2	1	1	0	0	0.0978261	0.0454545	0.333333	0	0	p_Planctomycetes;c_Phycisphaerae;o_Phycisphaerales;unclassified;
Otu1416	2	1	1	0	0	0.0978261	0.0909091	0.291667	0	0	p_Armatimonadetes;c_Fimbriimonadia;o_Fimbriimonadales;unclassified;
Otu1095	2	0	2	0	0	0.0978261	0	0.375	0	0	p_Proteobacteria;c_Gammaproteobacteria;o_Chromatiales;f_Chromatiaceae;g_Marichromatium;unclassified;
Otu1399	2	0	0	1	1	0.0978261	0	0	0.0416667	0.363636	p_Proteobacteria;c_Alphaproteobacteria;o_Rhizobiales;f_Hyphomicrobiaceae;g_Devosia;unclassified;
Otu1694	2	0	2	0	0	0.0978261	0	0.375	0	0	p_Proteobacteria;c_Deltaproteobacteria;o_Desulfobacterales;f_Desulfobacteraceae;unclassified;
Otu3161	2	0	0	1	1	0.0978261	0	0	0.333333	0.0454545	p_Fibrobacteres;c_TG3;o_TG3-1;f_TSCOR003-O20;unclassified;
Otu3418	2	0	0	1	1	0.0978261	0	0	0.0416667	0.363636	p_Chlorobi;c_OPB56;unclassified;
Otu1216	2	1	1	0	0	0.0869565	0.0454545	0.291667	0	0	p_Chlorobi;c_OPB56;unclassified;
Otu1239	2	1	0	1	0	0.0869565	0.272727	0	0.0833333	0	p_Proteobacteria;c_Alphaproteobacteria;unclassified;
Otu1386	2	1	1	0	0	0.0869565	0.0454545	0.291667	0	0	p_Bacteroidetes;c_Cytophagia;o_Cytophagales;f_Amoebophilaceae;unclassified;
Otu0573	2	0	2	0	0	0.0869565	0	0.333333	0	0	p_Proteobacteria;c_Deltaproteobacteria;o_Desulfobacterales;f_Desulfobulbaceae;g_Desulforhopalus;unclassified;
Otu0997	2	0	1	1	0	0.0869565	0	0.0416667	0.291667	0	p_Proteobacteria;c_TA18;o_CV90;unclassified;
Otu1152	2	0	0	1	1	0.0869565	0	0	0.291667	0.0454545	p_Proteobacteria;c_Gammaproteobacteria;unclassified;
Otu1176	2	0	1	1	0	0.0869565	0	0.0416667	0.291667	0	p_Proteobacteria;c_Alphaproteobacteria;o_Sphingomonadales;f_Sphingomonadaceae;g_Sphingomonas;unclassified;
Otu1356	2	0	2	0	0	0.0869565	0	0.333333	0	0	p_Planctomycetes;c_Phycisphaerae;o_Phycisphaerales;unclassified;
Otu2097	2	0	1	1	0	0.0869565	0	0.0833333	0.25	0	p_Actinobacteria;c_Actinobacteria;o_Actinomycetales;f_Sporichthyaceae;unclassified;
Otu2508	2	0	1	1	0	0.0869565	0	0.0416667	0.291667	0	p_Proteobacteria;c_Gammaproteobacteria;o_Alteromonadales;f_Alteromonadaceae;unclassified;
Otu3196	2	0	1	1	0	0.0869565	0	0.0416667	0.291667	0	unclassified;
Otu4176	2	2	0	0	0	0.076087	0.318182	0	0	0	p_Proteobacteria;c_Alphaproteobacteria;unclassified;
Otu1547	2	1	1	0	0	0.076087	0.227273	0.0833333	0	0	p_Proteobacteria;unclassified;
Otu0938	2	0	0	1	1	0.076087	0	0	0.0416667	0.272727	p_Planctomycetes;c_Phycisphaerae;unclassified;
Otu0959	2	0	0	2	0	0.076087	0	0	0.291667	0	p_Bacteroidetes;c_Flavobacteriia;o_Flavobacteriales;f_Flavobacteriaceae;unclassified;
Otu1059	2	0	0	2	0	0.076087	0	0	0.291667	0	p_Proteobacteria;c_Alphaproteobacteria;o_Rhodobacterales;f_Hyphomonadaceae;unclassified;
Otu1126	2	0	1	1	0	0.076087	0	0.166667	0.125	0	p_Proteobacteria;c_Deltaproteobacteria;o_Myxococcales;f_OM27;unclassified;
Otu1180	2	0	2	0	0	0.076087	0	0.291667	0	0	p_Bacteroidetes;unclassified;
Otu1461	2	0	2	0	0	0.076087	0	0.291667	0	0	p_Planctomycetes;c_Phycisphaerae;o_mle1-8;unclassified;
Otu1846	2	0	1	0	1	0.076087	0	0.0416667	0	0.272727	p_Proteobacteria;c_Deltaproteobacteria;o_Desulfarculales;f_Desulfarculaceae;g_Desulfarculus;unclassified;
Otu2088	2	0	0	1	1	0.076087	0	0	0.208333	0.0909091	p_Proteobacteria;c_Alphaproteobacteria;o_BD7-3;unclassified;
Otu2226	2	0	1	0	1	0.076087	0	0.0416667	0	0.272727	p_Bacteroidetes;c_Bacteroidia;o_Bacteroidales;f_SB-1;unclassified;
Otu2315	2	0	1	1	0	0.076087	0	0.25	0.0416667	0	p_Bacteroidetes;c_BME43;unclassified;
Otu0957	2	2	0	0	0	0.0652174	0.272727	0	0	0	p_Proteobacteria;c_Gammaproteobacteria;o_Vibrionales;f_Vibrionaceae;unclassified;
Otu2555	2	2	0	0	0	0.0652174	0.272727	0	0	0	p_Proteobacteria;c_Alphaproteobacteria;o_Rhodobacterales;f_Hyphomonadaceae;unclassified;
Otu0790	2	1	0	0	1	0.0652174	0.0909091	0	0	0.181818	p_Proteobacteria;c_Gammaproteobacteria;o_Oceanospirillales;f_Oceanospirillaceae;g_Oleibacter(67);unclassified(67);
Otu0926	2	1	1	0	0	0.0652174	0.227273	0.0416667	0	0	p_Proteobacteria;c_Alphaproteobacteria;o_Rhodobacterales;f_Rhodobacteraceae;unclassified;
Otu0951	2	1	0	1	0	0.0652174	0.227273	0	0.0416667	0	p_Proteobacteria;c_Epsilonproteobacteria;o_Campylobacterales;f_Campylobacteraceae;g_Arcobacter;unclassified;
Otu1328	2	1	0	0	1	0.0652174	0.227273	0	0	0.0454545	p_Bacteroidetes;c_Flavobacteriia;o_Flavobacteriales;f_Flavobacteriaceae;unclassified;
Otu1465	2	1	0	0	1	0.0652174	0.227273	0	0	0.0454545	p_Proteobacteria;c_Alphaproteobacteria;o_Rhizobiales;f_Hyphomicrobiaceae;g_Parvibaculum;unclassified;
Otu1531	2	1	1	0	0	0.0652174	0.0909091	0.166667	0	0	p_Proteobacteria;unclassified;
Otu1607	2	1	1	0	0	0.0652174	0.227273	0.0416667	0	0	p_Proteobacteria;c_Alphaproteobacteria;unclassified;
Otu1608	2	1	0	1	0	0.0652174	0.0454545	0	0.208333	0	p_Proteobacteria;c_Alphaproteobacteria;unclassified;
Otu1625	2	1	1	0	0	0.0652174	0.0454545	0.208333	0	0	p_Proteobacteria;unclassified;
Otu2283	2	1	0	1	0	0.0652174	0.181818	0	0.0833333	0	p_Bacteroidetes;c_Flavobacteriia;o_Flavobacteriales;f_Flavobacteriaceae;unclassified;
Otu2301	2	1	1	0	0	0.0652174	0.0454545	0.208333	0	0	p_Proteobacteria;c_Deltaproteobacteria;o_Myxococcales;unclassified;
Otu1112	2	0	0	1	1	0.0652174	0	0	0.208333	0.0454545	p_Bacteroidetes;c_Flavobacteriia;o_Flavobacteriales;f_Cryomorphaceae;unclassified(67);unclassified(67);
Otu1226	2	0	0	0	2	0.0652174	0	0	0	0.272727	p_Proteobacteria;c_Deltaproteobacteria;o_Desulfuromonadales;unclassified;
Otu1370	2	0	1	1	0	0.0652174	0	0.208333	0.0416667	0	p_Bacteroidetes;c_Cytophagia;o_Cytophagales;f_Flammeovirgaceae;g_Roseivirga;unclassified;
Otu1409	2	0	2	0	0	0.0652174	0	0.25	0	0	p_Proteobacteria;c_Gammaproteobacteria;o_Thiotrichales;f_Thiotrichaceae;g_Beggiatoa;unclassified;
Otu1526	2	0	1	0	1	0.0652174	0	0.0416667	0	0.227273	p_Bacteroidetes;c_Cytophagia;o_Cytophagales;f_Amoebophilaceae;g_Ucs1325;unclassified;
Otu1901	2	0	2	0	0	0.0652174	0	0.25	0	0	p_Proteobacteria;c_Alphaproteobacteria;o_Rhodospirillales;f_Rhodospirillaceae;g_Inquilinus;unclassified;
Otu1903	2	0	1	0	1	0.0652174	0	0.125	0	0.136364	p_Proteobacteria;c_Alphaproteobacteria;o_Rhodospirillales;f_Rhodospirillaceae;unclassified;
Otu1941	2	0	2	0	0	0.0652174	0	0.25	0	0	p_Proteobacteria;c_Alphaproteobacteria;unclassified;
Otu2062	2	0	0	1	1	0.0652174	0	0	0.0416667	0.227273	p_Proteobacteria;c_Alphaproteobacteria;o_Rhodobacterales;f_Hyphomonadaceae;unclassified(84);unclassified(84);
Otu2236	2	0	0	1	1	0.0652174	0	0	0.0416667	0.227273	p_Bacteroidetes;c_Flavobacteriia;o_Flavobacteriales;f_Flavobacteriaceae;g_Salegentibacter;unclassified;
Otu0865	2	2	0	0	0	0.0543478	0.227273	0	0	0	p_Proteobacteria;c_Gammaproteobacteria;o_Oceanospirillales;f_Hahellaceae;g_Hahella;unclassified;
Otu1766	2	2	0	0	0	0.0543478	0.227273	0	0	0	p_Proteobacteria;c_Gammaproteobacteria;unclassified;
Otu0980	2	1	1	0	0	0.0543478	0.0909091	0.125	0	0	p_Bacteroidetes;c_Bacteroidia;o_Bacteroidales;f_Marinilabiaceae;unclassified;
Otu0999	2	1	0	0	1	0.0543478	0.0454545	0	0	0.181818	p_Firmicutes;c_Bacilli;o_Bacillales;f_Bacillaceae;g_Salimicrobium;unclassified;
Otu1244	2	1	0	1	0	0.0543478	0.136364	0	0.0833333	0	p_Proteobacteria;c_Epsilonproteobacteria;o_Campylobacterales;unclassified;
Otu1305	2	1	0	1	0	0.0543478	0.0909091	0	0.125	0	p_Proteobacteria;c_Epsilonproteobacteria;o_Campylobacterales;f_Campylobacteraceae;g_Arcobacter;unclassified;
Otu1348	2	1	0	0	1	0.0543478	0.0454545	0	0	0.181818	p_Proteobacteria;c_Alphaproteobacteria;o_Rhodobacterales;f_Rhodobacteraceae;unclassified;
Otu1351	2	1	1	0	0	0.0543478	0.181818	0.0416667	0	0	p_Proteobacteria;c_Alphaproteobacteria;o_Rhodobacterales;f_Rhodobacteraceae;unclassified(61);unclassified(61);
Otu1372	2	1	1	0	0	0.0543478	0.136364	0.0833333	0	0	p_Proteobacteria;c_Deltaproteobacteria;o_Desulfobacterales;f_Desulfobacteraceae;g_Desulfotignum(61);unclassified(61);
Otu1580	2	1	1	0	0	0.0543478	0.136364	0.0833333	0	0	p_Proteobacteria;c_Alphaproteobacteria;unclassified;
Otu1726	2	1	1	0	0	0.0543478	0.0454545	0.166667	0	0	p_Bacteroidetes;c_Cytophagia;o_Cytophagales;f_Flammeovirgaceae;unclassified;
Otu0797	2	0	0	0	2	0.0543478	0	0	0	0.227273	p_Actinobacteria;c_Actinobacteria;o_Actinomycetales;f_Microbacteriaceae;g_Leucobacter;unclassified;
Otu0914	2	0	1	1	0	0.0543478	0	0.0416667	0.166667	0	p_Bacteroidetes;c_Saprospirae;o_Saprospirales;f_Saprospiraceae;unclassified;
Otu1127	2	0	1	1	0	0.0543478	0	0.166667	0.0416667	0	p_Spirochaetes;c_Spirochaetes;o_Borreliales;f_Borreliaceae;g_Spironema(80);unclassified(80);
Otu1255	2	0	2	0	0	0.0543478	0	0.208333	0	0	p_Bacteroidetes;c_Cytophagia;o_Cytophagales;f_Flammeovirgaceae;unclassified;
Otu1297	2	0	0	2	0	0.0543478	0	0	0.208333	0	p_Planctomycetes;c_Phycisphaerae;o_Phycisphaerales;f_Phycisphaeraceae;unclassified;
Otu1338	2	0	0	2	0	0.0543478	0	0	0.208333	0	p_Bacteroidetes;c_Cytophagia;o_Cytophagales;f_Flammeovirgaceae;g_Roseivirga;unclassified;
Otu1438	2	0	0	1	1	0.0543478	0	0	0.0416667	0.181818	unclassified;
Otu1527	2	0	2	0	0	0.0543478	0	0.208333	0	0	p_Proteobacteria;unclassified;
Otu1551	2	0	0	0	2	0.0543478	0	0	0	0.227273	p_Firmicutes;c_Bacilli;o_Bacillales;f_Bacillaceae;g_Alkalibacillus;unclassified;
Otu1630	2	0	1	0	1	0.0543478	0	0.0833333	0	0.136364	p_Proteobacteria;c_Deltaproteobacteria;o_Desulfobacterales;f_Desulfobulbaceae;unclassified;
Otu1661	2	0	0	1	1	0.0543478	0	0	0.166667	0.0454545	p_Proteobacteria;unclassified;
Otu1677	2	0	2	0	0	0.0543478	0	0.208333	0	0	p_Proteobacteria;c_Deltaproteobacteria;o_Desulfobacterales;f_Desulfobulbaceae;unclassified;
Otu1739	2	0	1	0	1	0.0543478	0	0.125	0	0.0909091	p_Proteobacteria;c_Deltaproteobacteria;o_Desulfobacterales;f_Desulfobacteraceae;g_Desulfococcus;unclassified;
Otu1779	2	0	0	1	1	0.0543478	0	0	0.0833333	0.136364	unclassified;
Otu1925	2	0	0	1	1	0.0543478	0	0	0.125	0.0909091	p_Proteobacteria;c_Alphaproteobacteria;o_Rhizobiales;unclassified;
Otu1974	2	0	1	0	1	0.0543478	0	0.0416667	0	0.181818	p_Proteobacteria;c_Gammaproteobacteria;unclassified;
Otu1980	2	0	2	0	0	0.0543478	0	0.208333	0	0	p_Proteobacteria;c_Gammaproteobacteria;unclassified;
Otu2175	2	0	0	2	0	0.0543478	0	0	0.208333	0	p_Proteobacteria;c_Gammaproteobacteria;o_Vibrionales;unclassified;
Otu2196	2	0	1	0	1	0.0543478	0	0.0833333	0	0.136364	p_Bacteroidetes;c_Flavobacteriia;o_Flavobacteriales;unclassified;
Otu2243	2	0	1	1	0	0.0543478	0	0.125	0.0833333	0	p_Bacteroidetes;unclassified;
Otu2292	2	0	1	1	0	0.0543478	0	0.0416667	0.166667	0	p_Proteobacteria;c_Alphaproteobacteria;o_BD7-3;unclassified;
Otu1316	2	2	0	0	0	0.0434783	0.181818	0	0	0	p_Planctomycetes;c_Phycisphaerae;o_Phycisphaerales;unclassified;
Otu1768	2	2	0	0	0	0.0434783	0.181818	0	0	0	p_Proteobacteria;c_Gammaproteobacteria;unclassified;
Otu1775	2	2	0	0	0	0.0434783	0.181818	0	0	0	unclassified;
Otu0907	2	1	0	0	1	0.0434783	0.0454545	0	0	0.136364	p_Proteobacteria;c_Gammaproteobacteria;o_Oceanospirillales;unclassified;
Otu1154	2	1	0	1	0	0.0434783	0.136364	0	0.0416667	0	p_Planctomycetes;c_Phycisphaerae;o_Phycisphaerales;unclassified;
Otu1265	2	1	1	0	0	0.0434783	0.0909091	0.0833333	0	0	p_Spirochaetes;c_Spirochaetes;o_Spirochaetales;f_Spirochaetaceae;g_Spirochaeta;unclassified;
Otu1302	2	1	1	0	0	0.0434783	0.136364	0.0416667	0	0	p_Bacteroidetes;c_Flavobacteriia;o_Flavobacteriales;f_Flavobacteriaceae;unclassified;
Otu1331	2	1	0	0	1	0.0434783	0.0454545	0	0	0.136364	p_Proteobacteria;c_Deltaproteobacteria;o_Bdellovibrionales;f_Bacteriovoracaceae;g_Bacteriovorax;unclassified;
Otu1385	2	1	0	1	0	0.0434783	0.136364	0	0.0416667	0	p_Cyanobacteria;c_Oscillatoriophycideae;o_Chroococcales;unclassified;
Otu1400	2	1	1	0	0	0.0434783	0.0454545	0.125	0	0	p_Actinobacteria;c_Actinobacteria;o_Actinomycetales;f_Cellulomonadaceae;g_Demequina;unclassified;
Otu1407	2	1	1	0	0	0.0434783	0.0454545	0.125	0	0	p_Proteobacteria;c_Alphaproteobacteria;o_Rhizobiales;unclassified;
Otu1420	2	1	1	0	0	0.0434783	0.0454545	0.125	0	0	p_Planctomycetes;c_Planctomycetia;o_B97;unclassified;
Otu1457	2	1	1	0	0	0.0434783	0.0454545	0.125	0	0	p_Proteobacteria;c_Alphaproteobacteria;o_Rhodospirillales;f_Rhodospirillaceae;unclassified;
Otu1523	2	1	0	1	0	0.0434783	0.136364	0	0.0416667	0	p_Bacteroidetes;c_Saprospirae;o_Saprospirales;f_Saprospiraceae;unclassified;
Otu1735	2	1	0	1	0	0.0434783	0.0454545	0	0.125	0	p_Bacteroidetes;c_Cytophagia;o_Cytophagales;f_Amoebophilaceae;g_SC3-56;unclassified;
Otu1807	2	1	0	0	1	0.0434783	0.0454545	0	0	0.136364	p_Bacteroidetes;c_Flavobacteriia;o_Flavobacteriales;f_Weeksellaceae;g_Chryseobacterium;unclassified;
Otu1808	2	1	0	0	1	0.0434783	0.0454545	0	0	0.136364	p_Firmicutes;c_Bacilli;o_Lactobacillales;f_Streptococcaceae;g_Streptococcus;unclassified;
Otu1845	2	1	1	0	0	0.0434783	0.0454545	0.125	0	0	p_Lentisphaerae;c_Lentisphaeria;o_Victivallales;f_Victivallaceae;unclassified;
Otu1939	2	1	1	0	0	0.0434783	0.0454545	0.125	0	0	p_Proteobacteria;c_Alphaproteobacteria;o_Rhodospirillales;f_Rhodospirillaceae;unclassified;
Otu1961	2	1	1	0	0	0.0434783	0.136364	0.0416667	0	0	p_Chlorobi;c_OPB56;unclassified;
Otu1994	2	1	0	0	1	0.0434783	0.0454545	0	0	0.136364	p_Proteobacteria;c_Alphaproteobacteria;o_Rhodospirillales;f_Rhodospirillaceae;unclassified;
Otu2072	2	1	0	0	1	0.0434783	0.136364	0	0	0.0454545	p_Proteobacteria;c_Alphaproteobacteria;o_Rhodobacterales;f_Hyphomonadaceae;unclassified;
Otu2120	2	1	1	0	0	0.0434783	0.0909091	0.0833333	0	0	p_Proteobacteria;c_Gammaproteobacteria;o_HTCC2188;f_HTCC2089;unclassified;
Otu2208	2	1	0	1	0	0.0434783	0.0454545	0	0.125	0	p_Bacteroidetes;unclassified;
Otu3440	2	1	0	1	0	0.0434783	0.0909091	0	0.0833333	0	p_Bacteroidetes;c_Flavobacteriia;o_Flavobacteriales;f_Flavobacteriaceae;g_Winogradskyella;s_thalassocola;
Otu4422	2	1	1	0	0	0.0434783	0.0454545	0.125	0	0	p_Proteobacteria;unclassified;
Otu4692	2	1	1	0	0	0.0434783	0.136364	0.0416667	0	0	p_Proteobacteria;c_Alphaproteobacteria;o_Rhodospirillales;f_Rhodospirillaceae;g_Inquilinus;unclassified;
Otu0936	2	0	0	1	1	0.0434783	0	0	0.0833333	0.0909091	p_Planctomycetes;c_Pla3;unclassified;
Otu1197	2	0	1	1	0	0.0434783	0	0.0416667	0.125	0	p_Proteobacteria;c_Gammaproteobacteria;o_Alteromonadales;f_Alteromonadaceae;g_Glaciecola;unclassified;
Otu1203	2	0	1	0	1	0.0434783	0	0.0416667	0	0.136364	p_Proteobacteria;c_Gammaproteobacteria;unclassified;
Otu1245	2	0	0	2	0	0.0434783	0	0	0.166667	0	p_Proteobacteria;c_Deltaproteobacteria;o_Entotheonellales;f_Entotheonellaceae;g_Candidatus_Entotheonella;unclassified;
Otu1280	2	0	0	1	1	0.0434783	0	0	0.0416667	0.136364	p_Proteobacteria;c_Deltaproteobacteria;o_Desulfobacterales;f_Desulfobulbaceae;unclassified;
Otu1323	2	0	1	0	1	0.0434783	0	0.125	0	0.0454545	p_OP8;c_OP8_2;unclassified;
Otu1368	2	0	0	1	1	0.0434783	0	0	0.125	0.0454545	p_Bacteroidetes;c_Cytophagia;o_Cytophagales;f_Flammeovirgaceae;g_Flammeovirga;unclassified;
Otu1371	2	0	1	1	0	0.0434783	0	0.0833333	0.0833333	0	p_Bacteroidetes;c_Cytophagia;o_Cytophagales;f_Flammeovirgaceae;g_Flexithrix;unclassified;
Otu1474	2	0	0	1	1	0.0434783	0	0	0.0416667	0.136364	p_Proteobacteria;c_Alphaproteobacteria;o_Rhodospirillales;f_Rhodospirillaceae;unclassified;
Otu1576	2	0	0	1	1	0.0434783	0	0	0.125	0.0454545	p_Proteobacteria;c_Alphaproteobacteria;unclassified;
Otu1604	2	0	2	0	0	0.0434783	0	0.166667	0	0	p_Proteobacteria;c_Alphaproteobacteria;unclassified;
Otu1606	2	0	1	1	0	0.0434783	0	0.125	0.0416667	0	p_Proteobacteria;c_Alphaproteobacteria;o_Rhizobiales;unclassified;
Otu1611	2	0	1	0	1	0.0434783	0	0.0833333	0	0.0909091	p_Proteobacteria;c_Alphaproteobacteria;unclassified;
Otu1635	2	0	0	0	2	0.0434783	0	0	0	0.181818	p_Spirochaetes;c_Spirochaetes;o_Spirochaetales;f_Spirochaetaceae;g_Spirochaeta;s_thermophila(75);
Otu1793	2	0	1	1	0	0.0434783	0	0.125	0.0416667	0	p_Proteobacteria;c_Gammaproteobacteria;unclassified;
Otu1815	2	0	1	1	0	0.0434783	0	0.125	0.0416667	0	p_Acidobacteria;c_Sva0725;o_Sva0725;unclassified;
Otu1879	2	0	0	1	1	0.0434783	0	0	0.0416667	0.136364	p_Planctomycetes;c_vadinHA49;o_DH61;unclassified;
Otu1921	2	0	2	0	0	0.0434783	0	0.166667	0	0	p_Proteobacteria;c_Alphaproteobacteria;unclassified;
Otu1965	2	0	1	1	0	0.0434783	0	0.0416667	0.125	0	p_Proteobacteria;c_Gammaproteobacteria;unclassified;
Otu1998	2	0	0	1	1	0.0434783	0	0	0.125	0.0454545	p_Proteobacteria;c_Alphaproteobacteria;o_Rhizobiales;unclassified;
Otu2011	2	0	0	2	0	0.0434783	0	0	0.166667	0	p_Proteobacteria;c_Gammaproteobacteria;unclassified;
Otu2028	2	0	0	0	2	0.0434783	0	0	0	0.181818	p_Proteobacteria;c_Gammaproteobacteria;o_Vibrionales;f_Vibrionaceae;unclassified;
Otu2121	2	0	1	0	1	0.0434783	0	0.0833333	0	0.0909091	p_Proteobacteria;c_Gammaproteobacteria;o_HTCC2188;f_HTCC2089;unclassified;
Otu2135	2	0	0	2	0	0.0434783	0	0	0.166667	0	p_Proteobacteria;c_Deltaproteobacteria;unclassified;
Otu2144	2	0	1	1	0	0.0434783	0	0.0416667	0.125	0	p_Proteobacteria;c_Alphaproteobacteria;o_Rhodospirillales;unclassified;
Otu2168	2	0	2	0	0	0.0434783	0	0.166667	0	0	p_Proteobacteria;c_Deltaproteobacteria;unclassified;
Otu2209	2	0	1	1	0	0.0434783	0	0.0416667	0.125	0	p_Bacteroidetes;unclassified;
Otu2245	2	0	0	1	1	0.0434783	0	0	0.0416667	0.136364	p_Proteobacteria;c_Deltaproteobacteria;o_PB19;unclassified;
Otu2270	2	0	0	2	0	0.0434783	0	0	0.166667	0	p_Bacteroidetes;c_Flavobacteriia;o_Flavobacteriales;f_Flavobacteriaceae;g_Maribacter(75);unclassified(75);
Otu2293	2	0	1	1	0	0.0434783	0	0.0833333	0.0833333	0	p_Verrucomicrobia;c_Verruco-5;o_MSBL3;unclassified;
Otu2302	2	0	2	0	0	0.0434783	0	0.166667	0	0	p_Proteobacteria;c_Deltaproteobacteria;o_Myxococcales;unclassified;
Otu2318	2	0	0	2	0	0.0434783	0	0	0.166667	0	p_Actinobacteria;c_Actinobacteria;o_Actinomycetales;f_Nocardioidaceae;g_Friedmanniella;unclassified;
Otu2503	2	0	1	1	0	0.0434783	0	0.125	0.0416667	0	p_Proteobacteria;c_Gammaproteobacteria;o_Alteromonadales;f_Alteromonadaceae;unclassified;
Otu2970	2	0	2	0	0	0.0434783	0	0.166667	0	0	p_Planctomycetes;c_Phycisphaerae;o_Phycisphaerales;unclassified;
Otu3072	2	0	0	1	1	0.0434783	0	0	0.0833333	0.0909091	p_Bacteroidetes;c_Rhodothermi;o_Rhodothermales;f_Rhodothermaceae;unclassified;
Otu3299	2	0	0	0	2	0.0434783	0	0	0	0.181818	unclassified;
Otu3393	2	0	1	0	1	0.0434783	0	0.0416667	0	0.136364	p_Bacteroidetes;c_Flavobacteriia;o_Flavobacteriales;f_Flavobacteriaceae;unclassified;
Otu3838	2	0	0	2	0	0.0434783	0	0	0.166667	0	p_Proteobacteria;c_Gammaproteobacteria;unclassified;
Otu4328	2	0	0	2	0	0.0434783	0	0	0.166667	0	p_Bacteroidetes;c_Saprospirae;o_Saprospirales;f_Saprospiraceae;g_Saprospira;unclassified;
Otu4662	2	0	1	0	1	0.0434783	0	0.0416667	0	0.136364	p_Acidobacteria;c_Sva0725;o_Sva0725;unclassified;
Otu1528	2	2	0	0	0	0.0326087	0.136364	0	0	0	p_Proteobacteria;unclassified;
Otu1616	2	2	0	0	0	0.0326087	0.136364	0	0	0	p_Proteobacteria;unclassified;
Otu2038	2	2	0	0	0	0.0326087	0.136364	0	0	0	p_Proteobacteria;c_Gammaproteobacteria;o_Alteromonadales;f_Alteromonadaceae;g_Glaciecola;unclassified;
Otu3501	2	2	0	0	0	0.0326087	0.136364	0	0	0	p_Bacteroidetes;c_Flavobacteriia;o_Flavobacteriales;f_Flavobacteriaceae;unclassified;
Otu1179	2	1	1	0	0	0.0326087	0.0454545	0.0833333	0	0	p_Bacteroidetes;unclassified;
Otu1202	2	1	1	0	0	0.0326087	0.0909091	0.0416667	0	0	p_Proteobacteria;c_Gammaproteobacteria;unclassified;
Otu1286	2	1	1	0	0	0.0326087	0.0454545	0.0833333	0	0	p_Acidobacteria;unclassified;
Otu1307	2	1	0	0	1	0.0326087	0.0454545	0	0	0.0909091	p_Proteobacteria;c_Gammaproteobacteria;o_Alteromonadales;unclassified;
Otu1313	2	1	1	0	0	0.0326087	0.0454545	0.0833333	0	0	p_Proteobacteria;c_Gammaproteobacteria;o_Alteromonadales;unclassified;
Otu1396	2	1	1	0	0	0.0326087	0.0454545	0.0833333	0	0	p_Planctomycetes;c_Planctomycetia;o_Pirellulales;f_Pirellulaceae;unclassified;
Otu1412	2	1	1	0	0	0.0326087	0.0454545	0.0833333	0	0	p_Proteobacteria;c_Alphaproteobacteria;o_Rhodospirillales;f_Rhodospirillaceae;g_Inquilinus;unclassified;
Otu1518	2	1	1	0	0	0.0326087	0.0909091	0.0416667	0	0	p_Proteobacteria;c_Deltaproteobacteria;o_Myxococcales;f_OM27;unclassified;
Otu1540	2	1	0	0	1	0.0326087	0.0909091	0	0	0.0454545	p_Proteobacteria;unclassified;
Otu1571	2	1	1	0	0	0.0326087	0.0454545	0.0833333	0	0	p_Proteobacteria;c_Alphaproteobacteria;unclassified;
Otu1596	2	1	0	0	1	0.0326087	0.0454545	0	0	0.0909091	p_Proteobacteria;c_Alphaproteobacteria;o_Rhizobiales;f_Phyllobacteriaceae;g_Chelativorans;unclassified;
Otu1603	2	1	1	0	0	0.0326087	0.0454545	0.0833333	0	0	p_Proteobacteria;c_Alphaproteobacteria;unclassified;
Otu1658	2	1	0	0	1	0.0326087	0.0909091	0	0	0.0454545	p_Proteobacteria;unclassified;
Otu1762	2	1	0	0	1	0.0326087	0.0454545	0	0	0.0909091	p_Proteobacteria;c_Gammaproteobacteria;unclassified;
Otu1794	2	1	1	0	0	0.0326087	0.0909091	0.0416667	0	0	unclassified;
Otu1850	2	1	0	0	1	0.0326087	0.0909091	0	0	0.0454545	unclassified;
Otu1859	2	1	1	0	0	0.0326087	0.0909091	0.0416667	0	0	p_Actinobacteria;c_Thermoleophilia;o_Solirubrobacterales;unclassified;
Otu1862	2	1	0	1	0	0.0326087	0.0909091	0	0.0416667	0	p_Firmicutes;c_Clostridia;o_Clostridiales;f_Lachnospiraceae;g_Epulopiscium(67);unclassified(67);
Otu1909	2	1	1	0	0	0.0326087	0.0454545	0.0833333	0	0	p_Proteobacteria;c_Alphaproteobacteria;o_Rhodospirillales;f_Rhodospirillaceae;g_Inquilinus;unclassified;
Otu2020	2	1	0	1	0	0.0326087	0.0909091	0	0.0416667	0	p_Proteobacteria;c_Gammaproteobacteria;o_Oceanospirillales;f_Oceanospirillaceae;g_Oleibacter(67);unclassified(67);
Otu2081	2	1	0	0	1	0.0326087	0.0909091	0	0	0.0454545	p_Planctomycetes;c_Phycisphaerae;o_Phycisphaerales;unclassified;
Otu2156	2	1	0	0	1	0.0326087	0.0909091	0	0	0.0454545	p_Proteobacteria;c_Deltaproteobacteria;unclassified;
Otu2160	2	1	1	0	0	0.0326087	0.0909091	0.0416667	0	0	p_Bacteroidetes;c_Saprospirae;o_Saprospirales;f_Saprospiraceae;unclassified;
Otu2214	2	1	1	0	0	0.0326087	0.0454545	0.0833333	0	0	p_Proteobacteria;c_Deltaproteobacteria;o_Bdellovibrionales;f_Bacteriovoracaceae;g_Bacteriovorax;unclassified;
Otu2380	2	1	1	0	0	0.0326087	0.0454545	0.0833333	0	0	p_Proteobacteria;c_Gammaproteobacteria;o_Alteromonadales;f_Alteromonadaceae;g_Glaciecola;unclassified;
Otu2960	2	1	1	0	0	0.0326087	0.0909091	0.0416667	0	0	p_Proteobacteria;c_Gammaproteobacteria;o_Alteromonadales;unclassified;
Otu3089	2	1	1	0	0	0.0326087	0.0454545	0.0833333	0	0	p_Planctomycetes;unclassified;
Otu3112	2	1	1	0	0	0.0326087	0.0454545	0.0833333	0	0	p_Chloroflexi;unclassified;
Otu3401	2	1	1	0	0	0.0326087	0.0909091	0.0416667	0	0	p_Planctomycetes;c_Phycisphaerae;o_Phycisphaerales;unclassified;
Otu3684	2	1	0	1	0	0.0326087	0.0454545	0	0.0833333	0	p_Proteobacteria;c_Alphaproteobacteria;o_Kordiimonadales;f_Kordiimonadaceae;unclassified;
Otu4101	2	1	1	0	0	0.0326087	0.0454545	0.0833333	0	0	p_Proteobacteria;c_Alphaproteobacteria;unclassified;
Otu4664	2	1	0	0	1	0.0326087	0.0909091	0	0	0.0454545	p_Acidobacteria;c_Sva0725;o_Sva0725;unclassified;
Otu4794	2	1	0	1	0	0.0326087	0.0454545	0	0.0833333	0	p_Proteobacteria;c_Gammaproteobacteria;o_Vibrionales;f_Vibrionaceae;g_Vibrio;s_bacterium;
Otu4834	2	1	1	0	0	0.0326087	0.0909091	0.0416667	0	0	p_Proteobacteria;c_Deltaproteobacteria;unclassified;
Otu0825	2	0	0	1	1	0.0326087	0	0	0.0416667	0.0909091	p_Proteobacteria;c_Betaproteobacteria;o_Burkholderiales;f_Comamonadaceae;g_Comamonas;unclassified;
Otu1184	2	0	0	1	1	0.0326087	0	0	0.0833333	0.0454545	p_Bacteroidetes;unclassified;
Otu1189	2	0	0	0	2	0.0326087	0	0	0	0.136364	p_Proteobacteria;c_Gammaproteobacteria;o_Alteromonadales;f_Alteromonadaceae;unclassified(67);unclassified(67);
Otu1266	2	0	0	1	1	0.0326087	0	0	0.0833333	0.0454545	p_Spirochaetes;c_Spirochaetes;o_Spirochaetales;f_Spirochaetaceae;unclassified(67);unclassified(67);
Otu1275	2	0	1	0	1	0.0326087	0	0.0416667	0	0.0909091	p_Proteobacteria;c_Deltaproteobacteria;o_Desulfobacterales;f_Desulfobulbaceae;g_Desulfobulbus;unclassified(75);
Otu1279	2	0	0	1	1	0.0326087	0	0	0.0833333	0.0454545	p_Proteobacteria;c_Deltaproteobacteria;o_Desulfobacterales;f_Desulfobulbaceae;g_Desulfotalea(67);unclassified(67);
Otu1309	2	0	1	0	1	0.0326087	0	0.0416667	0	0.0909091	p_Bacteroidetes;c_Flavobacteriia;o_Flavobacteriales;f_Flavobacteriaceae;unclassified;
Otu1346	2	0	0	2	0	0.0326087	0	0	0.125	0	p_Proteobacteria;c_Alphaproteobacteria;o_Rhodobacterales;f_Rhodobacteraceae;unclassified;
Otu1357	2	0	0	1	1	0.0326087	0	0	0.0833333	0.0454545	p_Planctomycetes;c_Phycisphaerae;o_Phycisphaerales;unclassified;
Otu1362	2	0	0	1	1	0.0326087	0	0	0.0833333	0.0454545	p_Proteobacteria;c_Gammaproteobacteria;o_HTCC2188;f_HTCC2089;unclassified;
Otu1375	2	0	0	1	1	0.0326087	0	0	0.0416667	0.0909091	p_Proteobacteria;c_Alphaproteobacteria;o_Rhizobiales;unclassified;
Otu1376	2	0	0	1	1	0.0326087	0	0	0.0416667	0.0909091	p_Proteobacteria;c_Deltaproteobacteria;unclassified;
Otu1384	2	0	2	0	0	0.0326087	0	0.125	0	0	p_Proteobacteria;c_Deltaproteobacteria;o_Desulfobacterales;f_Desulfobacteraceae;unclassified(67);unclassified(67);
Otu1388	2	0	1	0	1	0.0326087	0	0.0833333	0	0.0454545	p_Bacteroidetes;c_Bacteroidia;o_Bacteroidales;unclassified;
Otu1436	2	0	0	1	1	0.0326087	0	0	0.0833333	0.0454545	unclassified;
Otu1437	2	0	1	0	1	0.0326087	0	0.0833333	0	0.0454545	unclassified;
Otu1451	2	0	1	1	0	0.0326087	0	0.0416667	0.0833333	0	unclassified;
Otu1454	2	0	1	0	1	0.0326087	0	0.0833333	0	0.0454545	p_Proteobacteria;c_Alphaproteobacteria;o_Rhodospirillales;f_Rhodospirillaceae;unclassified;
Otu1470	2	0	1	0	1	0.0326087	0	0.0833333	0	0.0454545	p_Gemmatimonadetes;c_Gemm-2;unclassified;
Otu1476	2	0	2	0	0	0.0326087	0	0.125	0	0	p_Proteobacteria;c_Alphaproteobacteria;o_Rhodospirillales;f_Rhodospirillaceae;g_Inquilinus;unclassified;
Otu1514	2	0	0	1	1	0.0326087	0	0	0.0833333	0.0454545	p_Proteobacteria;c_Gammaproteobacteria;o_Alteromonadales;f_Alteromonadaceae;unclassified;
Otu1520	2	0	1	0	1	0.0326087	0	0.0416667	0	0.0909091	p_Bacteroidetes;c_Bacteroidia;o_Bacteroidales;f_SB-1;unclassified;
Otu1521	2	0	0	1	1	0.0326087	0	0	0.0833333	0.0454545	p_Proteobacteria;c_Deltaproteobacteria;o_Myxococcales;f_OM27;unclassified;
Otu1535	2	0	2	0	0	0.0326087	0	0.125	0	0	p_Bacteroidetes;c_Saprospirae;o_Saprospirales;f_Saprospiraceae;unclassified(67);unclassified(67);
Otu1560	2	0	0	1	1	0.0326087	0	0	0.0416667	0.0909091	p_Proteobacteria;c_Alphaproteobacteria;o_Rhizobiales;f_Phyllobacteriaceae;unclassified;
Otu1588	2	0	0	1	1	0.0326087	0	0	0.0416667	0.0909091	p_Proteobacteria;c_Alphaproteobacteria;unclassified;
Otu1610	2	0	2	0	0	0.0326087	0	0.125	0	0	p_Proteobacteria;c_Alphaproteobacteria;unclassified;
Otu1622	2	0	1	1	0	0.0326087	0	0.0833333	0.0416667	0	p_Proteobacteria;c_Deltaproteobacteria;o_Desulfovibrionales;f_Desulfovibrionaceae;g_Desulfovibrio;unclassified;
Otu1645	2	0	0	2	0	0.0326087	0	0	0.125	0	p_Bacteroidetes;c_Cytophagia;o_Cytophagales;f_Flammeovirgaceae;unclassified;
Otu1712	2	0	1	1	0	0.0326087	0	0.0416667	0.0833333	0	p_Bacteroidetes;c_Cytophagia;o_Cytophagales;f_Flammeovirgaceae;g_Reichenbachiella;unclassified;
Otu1730	2	0	2	0	0	0.0326087	0	0.125	0	0	p_Bacteroidetes;c_Cytophagia;o_Cytophagales;f_Amoebophilaceae;unclassified;
Otu1757	2	0	0	1	1	0.0326087	0	0	0.0416667	0.0909091	unclassified;
Otu1764	2	0	0	0	2	0.0326087	0	0	0	0.136364	p_Proteobacteria;c_Gammaproteobacteria;unclassified;
Otu1769	2	0	0	0	2	0.0326087	0	0	0	0.136364	p_Proteobacteria;c_Gammaproteobacteria;unclassified;
Otu1781	2	0	0	1	1	0.0326087	0	0	0.0833333	0.0454545	p_Proteobacteria;c_Gammaproteobacteria;unclassified;
Otu1804	2	0	0	1	1	0.0326087	0	0	0.0416667	0.0909091	p_Proteobacteria;c_Alphaproteobacteria;o_Rhizobiales;f_Rhizobiaceae;unclassified;
Otu1822	2	0	0	1	1	0.0326087	0	0	0.0833333	0.0454545	p_Bacteroidetes;c_Flavobacteriia;o_Flavobacteriales;f_Cryomorphaceae;g_Fluviicola;unclassified;
Otu1828	2	0	0	1	1	0.0326087	0	0	0.0833333	0.0454545	p_Bacteroidetes;c_Flavobacteriia;o_Flavobacteriales;f_Cryomorphaceae;g_Fluviicola;unclassified;
Otu1832	2	0	0	2	0	0.0326087	0	0	0.125	0	p_Proteobacteria;c_Deltaproteobacteria;o_Myxococcales;f_OM27;unclassified;
Otu1843	2	0	0	1	1	0.0326087	0	0	0.0833333	0.0454545	p_Acidobacteria;c_Sva0725;o_Sva0725;unclassified;
Otu1855	2	0	2	0	0	0.0326087	0	0.125	0	0	unclassified;
Otu1867	2	0	0	1	1	0.0326087	0	0	0.0416667	0.0909091	unclassified;
Otu1897	2	0	1	0	1	0.0326087	0	0.0416667	0	0.0909091	p_Proteobacteria;c_Alphaproteobacteria;o_Rhodospirillales;f_Rhodospirillaceae;unclassified;
Otu1898	2	0	1	1	0	0.0326087	0	0.0416667	0.0833333	0	p_Proteobacteria;c_Alphaproteobacteria;o_Rhodospirillales;f_Rhodospirillaceae;unclassified;
Otu1913	2	0	1	1	0	0.0326087	0	0.0833333	0.0416667	0	p_Nitrospirae;c_Nitrospira;o_Nitrospirales;f_Thermodesulfovibrionaceae;unclassified;
Otu1920	2	0	0	1	1	0.0326087	0	0	0.0416667	0.0909091	p_Bacteroidetes;c_Bacteroidia;o_Bacteroidales;f_Marinilabiaceae;unclassified;
Otu1992	2	0	1	0	1	0.0326087	0	0.0833333	0	0.0454545	p_Proteobacteria;c_Alphaproteobacteria;o_Rhodospirillales;f_Rhodospirillaceae;g_Inquilinus;unclassified;
Otu1996	2	0	2	0	0	0.0326087	0	0.125	0	0	p_Proteobacteria;c_Alphaproteobacteria;o_Rhodospirillales;f_Rhodospirillaceae;unclassified;
Otu2039	2	0	1	1	0	0.0326087	0	0.0416667	0.0833333	0	p_Proteobacteria;c_Gammaproteobacteria;o_Alteromonadales;f_Alteromonadaceae;g_Glaciecola;unclassified;
Otu2050	2	0	0	1	1	0.0326087	0	0	0.0416667	0.0909091	p_Planctomycetes;c_Phycisphaerae;o_Phycisphaerales;unclassified;
Otu2057	2	0	0	0	2	0.0326087	0	0	0	0.136364	p_Proteobacteria;c_Gammaproteobacteria;o_Alteromonadales;f_Alteromonadaceae;g_Alteromonas(67);unclassified(67);
Otu2067	2	0	1	1	0	0.0326087	0	0.0416667	0.0833333	0	p_Proteobacteria;c_Gammaproteobacteria;o_Oceanospirillales;f_Saccharospirillaceae;g_Reinekea;unclassified;
Otu2071	2	0	1	0	1	0.0326087	0	0.0833333	0	0.0454545	p_Proteobacteria;c_Alphaproteobacteria;o_Rhodobacterales;f_Hyphomonadaceae;g_Maricaulis;unclassified;
Otu2078	2	0	2	0	0	0.0326087	0	0.125	0	0	p_Planctomycetes;c_Phycisphaerae;o_Phycisphaerales;unclassified;
Otu2091	2	0	1	1	0	0.0326087	0	0.0833333	0.0416667	0	p_Proteobacteria;c_Gammaproteobacteria;o_Alteromonadales;f_Alteromonadaceae;unclassified;
Otu2100	2	0	1	0	1	0.0326087	0	0.0416667	0	0.0909091	p_Cyanobacteria;c_Oscillatoriophycideae;o_Oscillatoriales;f_Phormidiaceae;g_Trichodesmium;unclassified;
Otu2116	2	0	1	0	1	0.0326087	0	0.0416667	0	0.0909091	p_Proteobacteria;c_Alphaproteobacteria;o_BD7-3;unclassified;
Otu2142	2	0	1	1	0	0.0326087	0	0.0833333	0.0416667	0	p_Proteobacteria;c_Gammaproteobacteria;o_Alteromonadales;f_Alteromonadaceae;unclassified;
Otu2145	2	0	1	0	1	0.0326087	0	0.0833333	0	0.0454545	p_Proteobacteria;c_Gammaproteobacteria;o_Alteromonadales;f_Alteromonadaceae;g_nsmpVI18;unclassified;
Otu2158	2	0	0	0	2	0.0326087	0	0	0	0.136364	p_Actinobacteria;c_Actinobacteria;o_Actinomycetales;f_Nocardiaceae;unclassified;
Otu2171	2	0	0	1	1	0.0326087	0	0	0.0833333	0.0454545	p_Proteobacteria;c_Deltaproteobacteria;unclassified;
Otu2174	2	0	2	0	0	0.0326087	0	0.125	0	0	p_Planctomycetes;c_Phycisphaerae;o_Phycisphaerales;f_Phycisphaeraceae;unclassified;
Otu2188	2	0	2	0	0	0.0326087	0	0.125	0	0	p_Bacteroidetes;c_Flavobacteriia;o_Flavobacteriales;f_Flavobacteriaceae;unclassified;
Otu2197	2	0	1	1	0	0.0326087	0	0.0833333	0.0416667	0	p_Bacteroidetes;c_Flavobacteriia;o_Flavobacteriales;unclassified;
Otu2256	2	0	0	2	0	0.0326087	0	0	0.125	0	p_Bacteroidetes;c_Cytophagia;o_Cytophagales;f_Cytophagaceae;g_Rudanella;unclassified;
Otu2261	2	0	1	0	1	0.0326087	0	0.0416667	0	0.0909091	p_Proteobacteria;c_Deltaproteobacteria;unclassified;
Otu2266	2	0	1	0	1	0.0326087	0	0.0833333	0	0.0454545	p_Bacteroidetes;c_Saprospirae;o_Saprospirales;unclassified;
Otu2279	2	0	2	0	0	0.0326087	0	0.125	0	0	p_Proteobacteria;c_Alphaproteobacteria;o_Rhodobacterales;f_Rhodobacteraceae;unclassified;
Otu3024	2	0	0	2	0	0.0326087	0	0	0.125	0	p_Proteobacteria;c_Gammaproteobacteria;o_Methylococcales;f_Methylococcaceae;g_Methylocaldum;unclassified;
Otu3130	2	0	1	1	0	0.0326087	0	0.0833333	0.0416667	0	p_Bacteroidetes;c_Cytophagia;o_Cytophagales;f_Flammeovirgaceae;unclassified;
Otu3169	2	0	2	0	0	0.0326087	0	0.125	0	0	p_Proteobacteria;c_Gammaproteobacteria;o_Legionellales;f_Legionellaceae;unclassified;
Otu3430	2	0	1	0	1	0.0326087	0	0.0416667	0	0.0909091	p_Planctomycetes;c_Pla3;unclassified;
Otu3451	2	0	0	1	1	0.0326087	0	0	0.0833333	0.0454545	p_Bacteroidetes;c_Flavobacteriia;o_Flavobacteriales;f_Flavobacteriaceae;unclassified;
Otu3553	2	0	2	0	0	0.0326087	0	0.125	0	0	p_Proteobacteria;c_Gammaproteobacteria;unclassified;
Otu3559	2	0	1	0	1	0.0326087	0	0.0833333	0	0.0454545	p_Proteobacteria;c_Gammaproteobacteria;unclassified;
Otu3836	2	0	0	1	1	0.0326087	0	0	0.0416667	0.0909091	p_Proteobacteria;c_Gammaproteobacteria;unclassified;
Otu3929	2	0	2	0	0	0.0326087	0	0.125	0	0	p_Proteobacteria;c_Alphaproteobacteria;unclassified;
Otu4089	2	0	1	1	0	0.0326087	0	0.0416667	0.0833333	0	p_Bacteroidetes;c_BME43;unclassified;
Otu4093	2	0	1	1	0	0.0326087	0	0.0833333	0.0416667	0	p_Bacteroidetes;c_BME43;unclassified;
Otu4319	2	0	1	1	0	0.0326087	0	0.0416667	0.0833333	0	p_Bacteroidetes;c_Saprospirae;o_Saprospirales;f_Saprospiraceae;unclassified;
Otu4325	2	0	0	0	2	0.0326087	0	0	0	0.136364	p_Bacteroidetes;c_Bacteroidia;o_Bacteroidales;f_Marinilabiaceae;unclassified;
Otu4402	2	0	0	2	0	0.0326087	0	0	0.125	0	p_Proteobacteria;unclassified;
Otu4593	2	0	0	1	1	0.0326087	0	0	0.0833333	0.0454545	p_Actinobacteria;c_Actinobacteria;o_Actinomycetales;f_Nocardioidaceae;unclassified;
Otu1574	2	2	0	0	0	0.0217391	0.0909091	0	0	0	p_Proteobacteria;c_Alphaproteobacteria;unclassified;
Otu1589	2	2	0	0	0	0.0217391	0.0909091	0	0	0	p_Proteobacteria;c_Alphaproteobacteria;unclassified;
Otu1599	2	2	0	0	0	0.0217391	0.0909091	0	0	0	p_Proteobacteria;c_Alphaproteobacteria;o_Rhizobiales;unclassified;
Otu1609	2	2	0	0	0	0.0217391	0.0909091	0	0	0	p_Proteobacteria;c_Alphaproteobacteria;o_Rhizobiales;unclassified;
Otu1623	2	2	0	0	0	0.0217391	0.0909091	0	0	0	p_Proteobacteria;unclassified;
Otu1646	2	2	0	0	0	0.0217391	0.0909091	0	0	0	p_Proteobacteria;unclassified;
Otu1669	2	2	0	0	0	0.0217391	0.0909091	0	0	0	p_Proteobacteria;unclassified;
Otu1685	2	2	0	0	0	0.0217391	0.0909091	0	0	0	p_Cyanobacteria;c_Synechococcophycideae;o_Pseudanabaenales;f_Pseudanabaenaceae;g_Leptolyngbya;unclassified;
Otu1705	2	2	0	0	0	0.0217391	0.0909091	0	0	0	p_Proteobacteria;c_Alphaproteobacteria;unclassified;
Otu1904	2	2	0	0	0	0.0217391	0.0909091	0	0	0	p_Proteobacteria;c_Alphaproteobacteria;o_Rhodospirillales;f_Rhodospirillaceae;g_Inquilinus;unclassified;
Otu1968	2	2	0	0	0	0.0217391	0.0909091	0	0	0	p_Proteobacteria;c_Gammaproteobacteria;unclassified;
Otu1988	2	2	0	0	0	0.0217391	0.0909091	0	0	0	p_Proteobacteria;c_Alphaproteobacteria;o_Rhodospirillales;f_Rhodospirillaceae;unclassified;
Otu2102	2	2	0	0	0	0.0217391	0.0909091	0	0	0	p_Bacteroidetes;c_Saprospirae;o_Saprospirales;f_Saprospiraceae;unclassified;
Otu2184	2	2	0	0	0	0.0217391	0.0909091	0	0	0	p_Proteobacteria;c_Gammaproteobacteria;o_Vibrionales;unclassified;
Otu2185	2	2	0	0	0	0.0217391	0.0909091	0	0	0	p_Planctomycetes;c_Phycisphaerae;o_Phycisphaerales;f_Phycisphaeraceae;unclassified;
Otu2187	2	2	0	0	0	0.0217391	0.0909091	0	0	0	p_Planctomycetes;c_Phycisphaerae;o_Phycisphaerales;f_Phycisphaeraceae;unclassified;
Otu2260	2	2	0	0	0	0.0217391	0.0909091	0	0	0	p_Proteobacteria;c_Gammaproteobacteria;o_Oceanospirillales;unclassified;
Otu2269	2	2	0	0	0	0.0217391	0.0909091	0	0	0	p_Cyanobacteria;c_Oscillatoriophycideae;o_Chroococcales;f_Xenococcaceae;unclassified;
Otu2285	2	2	0	0	0	0.0217391	0.0909091	0	0	0	p_Proteobacteria;c_Alphaproteobacteria;o_Rhodobacterales;f_Hyphomonadaceae;unclassified;
Otu2290	2	2	0	0	0	0.0217391	0.0909091	0	0	0	p_Proteobacteria;c_Alphaproteobacteria;o_BD7-3;unclassified;
Otu2299	2	2	0	0	0	0.0217391	0.0909091	0	0	0	p_Proteobacteria;c_Deltaproteobacteria;o_Myxococcales;unclassified;
Otu2568	2	2	0	0	0	0.0217391	0.0909091	0	0	0	p_Proteobacteria;c_Alphaproteobacteria;o_BD7-3;unclassified;
Otu2907	2	2	0	0	0	0.0217391	0.0909091	0	0	0	p_Bacteroidetes;c_Cytophagia;o_Cytophagales;f_Flammeovirgaceae;unclassified;
Otu2910	2	2	0	0	0	0.0217391	0.0909091	0	0	0	p_Bacteroidetes;c_Cytophagia;o_Cytophagales;f_Flammeovirgaceae;g_Flexithrix;unclassified;
Otu3637	2	2	0	0	0	0.0217391	0.0909091	0	0	0	p_Chloroflexi;c_Chloroflexi;unclassified;
Otu4052	2	2	0	0	0	0.0217391	0.0909091	0	0	0	p_Proteobacteria;c_Alphaproteobacteria;unclassified;
Otu4591	2	2	0	0	0	0.0217391	0.0909091	0	0	0	p_Actinobacteria;c_Actinobacteria;o_Actinomycetales;f_Nocardioidaceae;unclassified;
Otu0803	2	1	0	0	1	0.0217391	0.0454545	0	0	0.0454545	p_Actinobacteria;c_Actinobacteria;o_Actinomycetales;f_Microbacteriaceae;g_Leucobacter;unclassified;
Otu1232	2	1	1	0	0	0.0217391	0.0454545	0.0416667	0	0	p_Proteobacteria;c_Alphaproteobacteria;unclassified;
Otu1347	2	1	0	0	1	0.0217391	0.0454545	0	0	0.0454545	p_Proteobacteria;c_Alphaproteobacteria;o_Rhodobacterales;f_Rhodobacteraceae;unclassified;
Otu1354	2	1	1	0	0	0.0217391	0.0454545	0.0416667	0	0	p_Proteobacteria;c_Gammaproteobacteria;o_HTCC2188;f_HTCC2089;unclassified;
Otu1433	2	1	0	0	1	0.0217391	0.0454545	0	0	0.0454545	unclassified;
Otu1565	2	1	1	0	0	0.0217391	0.0454545	0.0416667	0	0	p_Proteobacteria;c_Alphaproteobacteria;o_Rhizobiales;unclassified;
Otu1584	2	1	1	0	0	0.0217391	0.0454545	0.0416667	0	0	p_Proteobacteria;c_Alphaproteobacteria;unclassified;
Otu1586	2	1	0	1	0	0.0217391	0.0454545	0	0.0416667	0	p_Proteobacteria;c_Alphaproteobacteria;unclassified;
Otu1605	2	1	0	0	1	0.0217391	0.0454545	0	0	0.0454545	p_Proteobacteria;c_Alphaproteobacteria;unclassified;
Otu1614	2	1	1	0	0	0.0217391	0.0454545	0.0416667	0	0	p_Proteobacteria;c_Deltaproteobacteria;o_Desulfovibrionales;f_Desulfovibrionaceae;g_Desulfovibrio;unclassified;
Otu1627	2	1	1	0	0	0.0217391	0.0454545	0.0416667	0	0	p_Planctomycetes;unclassified;
Otu1633	2	1	1	0	0	0.0217391	0.0454545	0.0416667	0	0	p_Spirochaetes;c_Spirochaetes;o_Spirochaetales;f_Spirochaetaceae;unclassified;
Otu1643	2	1	0	1	0	0.0217391	0.0454545	0	0.0416667	0	p_Bacteroidetes;c_Cytophagia;o_Cytophagales;f_Flammeovirgaceae;g_Flexithrix;unclassified;
Otu1693	2	1	0	0	1	0.0217391	0.0454545	0	0	0.0454545	p_Proteobacteria;c_Deltaproteobacteria;o_Desulfobacterales;f_Desulfobacteraceae;g_Desulfococcus;unclassified;
Otu1708	2	1	0	1	0	0.0217391	0.0454545	0	0.0416667	0	p_Proteobacteria;c_Alphaproteobacteria;unclassified;
Otu1711	2	1	0	1	0	0.0217391	0.0454545	0	0.0416667	0	p_Bacteroidetes;c_Cytophagia;o_Cytophagales;f_Amoebophilaceae;unclassified;
Otu1718	2	1	0	1	0	0.0217391	0.0454545	0	0.0416667	0	p_Bacteroidetes;c_Cytophagia;o_Cytophagales;f_Flammeovirgaceae;unclassified;
Otu1745	2	1	0	1	0	0.0217391	0.0454545	0	0.0416667	0	p_Proteobacteria;c_Gammaproteobacteria;unclassified;
Otu1748	2	1	1	0	0	0.0217391	0.0454545	0.0416667	0	0	p_Proteobacteria;c_Gammaproteobacteria;unclassified;
Otu1752	2	1	0	0	1	0.0217391	0.0454545	0	0	0.0454545	p_Proteobacteria;c_Gammaproteobacteria;unclassified;
Otu1765	2	1	0	0	1	0.0217391	0.0454545	0	0	0.0454545	p_Proteobacteria;c_Gammaproteobacteria;unclassified;
Otu1771	2	1	1	0	0	0.0217391	0.0454545	0.0416667	0	0	unclassified;
Otu1776	2	1	1	0	0	0.0217391	0.0454545	0.0416667	0	0	p_Proteobacteria;c_Gammaproteobacteria;unclassified;
Otu1778	2	1	0	1	0	0.0217391	0.0454545	0	0.0416667	0	unclassified;
Otu1791	2	1	1	0	0	0.0217391	0.0454545	0.0416667	0	0	p_Proteobacteria;c_Gammaproteobacteria;unclassified;
Otu1831	2	1	1	0	0	0.0217391	0.0454545	0.0416667	0	0	p_Proteobacteria;c_Deltaproteobacteria;o_Myxococcales;f_OM27;unclassified;
Otu1837	2	1	0	1	0	0.0217391	0.0454545	0	0.0416667	0	unclassified;
Otu1873	2	1	0	0	1	0.0217391	0.0454545	0	0	0.0454545	p_Proteobacteria;c_Gammaproteobacteria;o_Oceanospirillales;f_Oleiphilaceae;unclassified;
Otu1876	2	1	0	0	1	0.0217391	0.0454545	0	0	0.0454545	unclassified;
Otu1894	2	1	0	0	1	0.0217391	0.0454545	0	0	0.0454545	p_Proteobacteria;c_Gammaproteobacteria;o_Alteromonadales;unclassified;
Otu1919	2	1	0	0	1	0.0217391	0.0454545	0	0	0.0454545	p_Proteobacteria;c_Alphaproteobacteria;unclassified;
Otu1929	2	1	1	0	0	0.0217391	0.0454545	0.0416667	0	0	p_Proteobacteria;c_Gammaproteobacteria;o_Oceanospirillales;f_Halomonadaceae;g_Candidatus_Portiera;unclassified;
Otu1934	2	1	1	0	0	0.0217391	0.0454545	0.0416667	0	0	p_Proteobacteria;c_Gammaproteobacteria;o_Alteromonadales;unclassified;
Otu1960	2	1	1	0	0	0.0217391	0.0454545	0.0416667	0	0	unclassified;
Otu1967	2	1	1	0	0	0.0217391	0.0454545	0.0416667	0	0	p_Proteobacteria;c_Gammaproteobacteria;unclassified;
Otu1982	2	1	1	0	0	0.0217391	0.0454545	0.0416667	0	0	unclassified;
Otu1984	2	1	0	1	0	0.0217391	0.0454545	0	0.0416667	0	unclassified;
Otu2008	2	1	0	1	0	0.0217391	0.0454545	0	0.0416667	0	p_Proteobacteria;c_Gammaproteobacteria;unclassified;
Otu2009	2	1	0	0	1	0.0217391	0.0454545	0	0	0.0454545	p_Proteobacteria;c_Gammaproteobacteria;unclassified;
Otu2024	2	1	0	0	1	0.0217391	0.0454545	0	0	0.0454545	p_Proteobacteria;c_Gammaproteobacteria;o_Oceanospirillales;f_Oceanospirillaceae;unclassified;
Otu2030	2	1	0	0	1	0.0217391	0.0454545	0	0	0.0454545	p_Proteobacteria;c_Gammaproteobacteria;o_Vibrionales;f_Vibrionaceae;unclassified;
Otu2036	2	1	0	0	1	0.0217391	0.0454545	0	0	0.0454545	p_Proteobacteria;c_Gammaproteobacteria;o_Alteromonadales;f_Alteromonadaceae;unclassified;
Otu2041	2	1	1	0	0	0.0217391	0.0454545	0.0416667	0	0	p_Proteobacteria;c_Gammaproteobacteria;o_Alteromonadales;f_Alteromonadaceae;unclassified;
Otu2048	2	1	1	0	0	0.0217391	0.0454545	0.0416667	0	0	p_Planctomycetes;c_Phycisphaerae;o_Phycisphaerales;unclassified;
Otu2052	2	1	0	1	0	0.0217391	0.0454545	0	0.0416667	0	p_Planctomycetes;c_Phycisphaerae;o_Phycisphaerales;unclassified;
Otu2079	2	1	1	0	0	0.0217391	0.0454545	0.0416667	0	0	p_Planctomycetes;c_Phycisphaerae;o_Phycisphaerales;unclassified;
Otu2095	2	1	0	1	0	0.0217391	0.0454545	0	0.0416667	0	p_Bacteroidetes;c_Saprospirae;o_Saprospirales;f_Saprospiraceae;unclassified;
Otu2101	2	1	1	0	0	0.0217391	0.0454545	0.0416667	0	0	p_Cyanobacteria;c_Oscillatoriophycideae;o_Oscillatoriales;f_Phormidiaceae;g_Oscillatoria;s_spongeliae;
Otu2104	2	1	0	0	1	0.0217391	0.0454545	0	0	0.0454545	p_Bacteroidetes;c_Saprospirae;o_Saprospirales;f_Saprospiraceae;unclassified;
Otu2130	2	1	0	1	0	0.0217391	0.0454545	0	0.0416667	0	p_Bacteroidetes;c_Saprospirae;o_Saprospirales;f_Saprospiraceae;unclassified;
Otu2136	2	1	0	1	0	0.0217391	0.0454545	0	0.0416667	0	p_Proteobacteria;c_Gammaproteobacteria;o_Alteromonadales;f_Alteromonadaceae;unclassified;
Otu2147	2	1	0	1	0	0.0217391	0.0454545	0	0.0416667	0	p_Proteobacteria;c_Gammaproteobacteria;o_Chromatiales;f_Chromatiaceae;unclassified;
Otu2173	2	1	0	0	1	0.0217391	0.0454545	0	0	0.0454545	p_Proteobacteria;c_Alphaproteobacteria;o_Rhodospirillales;unclassified;
Otu2235	2	1	0	0	1	0.0217391	0.0454545	0	0	0.0454545	p_Bacteroidetes;c_Flavobacteriia;o_Flavobacteriales;f_Flavobacteriaceae;g_Kordia;unclassified;
Otu2254	2	1	0	0	1	0.0217391	0.0454545	0	0	0.0454545	p_Proteobacteria;c_Gammaproteobacteria;o_Oceanospirillales;unclassified;
Otu2271	2	1	1	0	0	0.0217391	0.0454545	0.0416667	0	0	p_Proteobacteria;c_Alphaproteobacteria;o_Kordiimonadales;f_Kordiimonadaceae;unclassified;
Otu2276	2	1	1	0	0	0.0217391	0.0454545	0.0416667	0	0	p_Proteobacteria;c_Alphaproteobacteria;o_Rhodobacterales;f_Rhodobacteraceae;unclassified;
Otu2281	2	1	0	1	0	0.0217391	0.0454545	0	0.0416667	0	p_Proteobacteria;c_Alphaproteobacteria;o_Rhodobacterales;f_Rhodobacteraceae;g_Dinoroseobacter;unclassified;
Otu2288	2	1	1	0	0	0.0217391	0.0454545	0.0416667	0	0	p_Proteobacteria;c_Alphaproteobacteria;o_BD7-3;unclassified;
Otu2314	2	1	1	0	0	0.0217391	0.0454545	0.0416667	0	0	p_Bacteroidetes;c_BME43;unclassified;
Otu2320	2	1	1	0	0	0.0217391	0.0454545	0.0416667	0	0	p_Proteobacteria;c_Gammaproteobacteria;o_Oceanospirillales;f_Hahellaceae;unclassified;
Otu2366	2	1	0	0	1	0.0217391	0.0454545	0	0	0.0454545	p_Proteobacteria;c_Gammaproteobacteria;o_Vibrionales;unclassified;
Otu2796	2	1	1	0	0	0.0217391	0.0454545	0.0416667	0	0	p_Proteobacteria;c_Alphaproteobacteria;o_BD7-3;unclassified;
Otu2893	2	1	0	1	0	0.0217391	0.0454545	0	0.0416667	0	p_BRC1;c_PRR-11;unclassified;
Otu2997	2	1	0	0	1	0.0217391	0.0454545	0	0	0.0454545	p_Proteobacteria;c_Deltaproteobacteria;o_NB1-j;f_JTB38;unclassified;
Otu3476	2	1	1	0	0	0.0217391	0.0454545	0.0416667	0	0	p_Proteobacteria;c_Deltaproteobacteria;o_Myxococcales;f_OM27;unclassified;
Otu3508	2	1	0	1	0	0.0217391	0.0454545	0	0.0416667	0	p_Proteobacteria;c_Gammaproteobacteria;o_Thiotrichales;f_Piscirickettsiaceae;unclassified;
Otu3809	2	1	1	0	0	0.0217391	0.0454545	0.0416667	0	0	p_Proteobacteria;c_Gammaproteobacteria;unclassified;
Otu3848	2	1	0	1	0	0.0217391	0.0454545	0	0.0416667	0	p_Proteobacteria;c_Gammaproteobacteria;unclassified;
Otu3926	2	1	1	0	0	0.0217391	0.0454545	0.0416667	0	0	p_Proteobacteria;c_Alphaproteobacteria;unclassified;
Otu4003	2	1	1	0	0	0.0217391	0.0454545	0.0416667	0	0	p_Bacteroidetes;c_Flavobacteriia;o_Flavobacteriales;unclassified;
Otu4032	2	1	0	1	0	0.0217391	0.0454545	0	0.0416667	0	p_Proteobacteria;c_Alphaproteobacteria;unclassified;
Otu4130	2	1	1	0	0	0.0217391	0.0454545	0.0416667	0	0	p_Proteobacteria;c_Alphaproteobacteria;unclassified;
Otu4182	2	1	1	0	0	0.0217391	0.0454545	0.0416667	0	0	p_Proteobacteria;c_Alphaproteobacteria;unclassified;
Otu4262	2	1	1	0	0	0.0217391	0.0454545	0.0416667	0	0	p_Proteobacteria;c_Gammaproteobacteria;o_Thiotrichales;unclassified;
Otu4290	2	1	1	0	0	0.0217391	0.0454545	0.0416667	0	0	p_Proteobacteria;c_Alphaproteobacteria;o_Rhizobiales;f_Hyphomicrobiaceae;g_Parvibaculum;unclassified;
Otu4322	2	1	0	0	1	0.0217391	0.0454545	0	0	0.0454545	p_Bacteroidetes;c_Bacteroidia;o_Bacteroidales;f_Marinilabiaceae;unclassified;
Otu4517	2	1	1	0	0	0.0217391	0.0454545	0.0416667	0	0	p_Bacteroidetes;c_Flavobacteriia;o_Flavobacteriales;f_Cryomorphaceae;unclassified;
Otu4548	2	1	0	0	1	0.0217391	0.0454545	0	0	0.0454545	p_Bacteroidetes;c_Flavobacteriia;o_Flavobacteriales;f_Cryomorphaceae;g_Crocinitomix;unclassified;
Otu4650	2	1	1	0	0	0.0217391	0.0454545	0.0416667	0	0	p_Spirochaetes;c_Spirochaetes;unclassified;
Otu4681	2	1	0	0	1	0.0217391	0.0454545	0	0	0.0454545	p_Acidobacteria;c_Sva0725;o_Sva0725;unclassified;
Otu4713	2	1	0	1	0	0.0217391	0.0454545	0	0.0416667	0	p_Proteobacteria;c_Alphaproteobacteria;o_Rhodospirillales;f_Rhodospirillaceae;g_Inquilinus;unclassified;
Otu1221	2	0	0	1	1	0.0217391	0	0	0.0416667	0.0454545	p_Proteobacteria;c_Alphaproteobacteria;o_Rhizobiales;f_Rhizobiaceae;g_Agrobacterium;unclassified;
Otu1334	2	0	0	1	1	0.0217391	0	0	0.0416667	0.0454545	p_Bacteroidetes;c_Flavobacteriia;o_Flavobacteriales;f_Flavobacteriaceae;g_Polaribacter(67);unclassified(67);
Otu1573	2	0	0	2	0	0.0217391	0	0	0.0833333	0	p_Firmicutes;c_Bacilli;o_Gemellales;f_Gemellaceae;g_Gemella;unclassified;
Otu1581	2	0	0	1	1	0.0217391	0	0	0.0416667	0.0454545	p_Proteobacteria;c_Gammaproteobacteria;o_Alteromonadales;f_Colwelliaceae;g_Thalassomonas;unclassified;
Otu1585	2	0	0	2	0	0.0217391	0	0	0.0833333	0	p_Proteobacteria;c_Alphaproteobacteria;unclassified;
Otu1595	2	0	2	0	0	0.0217391	0	0.0833333	0	0	p_Proteobacteria;c_Alphaproteobacteria;o_Rhizobiales;f_Phyllobacteriaceae;unclassified;
Otu1601	2	0	0	1	1	0.0217391	0	0	0.0416667	0.0454545	p_Proteobacteria;c_Alphaproteobacteria;o_Rhizobiales;unclassified;
Otu1612	2	0	0	0	2	0.0217391	0	0	0	0.0909091	p_Proteobacteria;c_Alphaproteobacteria;unclassified;
Otu1626	2	0	1	0	1	0.0217391	0	0.0416667	0	0.0454545	p_Planctomycetes;unclassified;
Otu1634	2	0	2	0	0	0.0217391	0	0.0833333	0	0	p_Spirochaetes;c_Spirochaetes;o_Spirochaetales;f_Spirochaetaceae;unclassified;
Otu1647	2	0	0	1	1	0.0217391	0	0	0.0416667	0.0454545	p_Chlamydiae;c_Chlamydiia;o_Chlamydiales;unclassified;
Otu1650	2	0	0	1	1	0.0217391	0	0	0.0416667	0.0454545	p_Bacteroidetes;c_Rhodothermi;o_Rhodothermales;f_Rhodothermaceae;unclassified;
[truncated: 2,804 more rows]
