# Supplementary material for: Bacterial community dynamics are linked to patterns of coral heat tolerance
Source: Nat Commun. 2017 Feb 10;8:14213. doi: 10.1038/ncomms14213 (PMC5309854; doi:10.1038/ncomms14213)
Supplement: Supplementary Data 3 — IndicSpecies analysis of indicator OTUs/bacterial taxa associated with coral samples (Acropora hyacinthus) from the HV and MV pools from the short-term heat stress experiment. The association statistic indicates the strength of association for the respective OTU with the tested sample group (P values corrected at 10 % FDR). The representative sequence for each OTU is provided, together with closest match to NCBI's GenBank nr database. [file ncomms14213-s4.xlsx]

## Sheet: Indic Species
Supplementary Data 3			IndicSpecies analysis of indicator OTUs/bacterial taxa associated with coral samples (Acropora hyacinthus) from the HV and MV pools from the short-term heat stress experiment. The association statistic indicates the strength of association for the respective OTU with the tested sample group (P values corrected at 10 % FDR). The representative sequence for each OTU is provided, together with close…
OTU	sum of reads HV (n = 46)	sum of reads MV (n = 46)	Mean reads / sample HV	Mean reads / sample MV	Association statistic	p-value	Lowest taxonomic level from greengenes classification	Notes	Reference	Total score	Query cover	E value	Identity	Genbank accession number	sequence length	OTU reference sequence
Group: HV pool - all samples
Otu0025	4051	183	88.0652	3.97826	0.829	0.001	Rhodospirillaceae (Genus: Inquilinus)	hypersaline microbial mat , uncultured bacterium [JN480811]	Kirk et al. 2013	492	1	2e-135	0.97	DQ330989.1	296	GGATTAGATACCCTGGTAGTCCACGCCGTAAACGATGTGCGCTAGCCGTCGGGCAGCATGCTGTTCGGTGGTGTAAGCTAACGCGTTAAGCGCACCGCCTGGGGAGTACGGCCGCAAGGTTAAAACTCAAAGGAATTGACGGGGGCCCGCACAAGCGGTGGAGCATGTGGTTTAATTCGAAGCAACGCGCAGAACCTTACCAGCTCTTGACATGCCCGTTATCGCCATTGGAGACGATGGCTTCGGTTCGGCCGGACGGGGCACAGGTGCTGCATGGCTGTCGTCAGCTCGTGCCG
Otu0033	695	45	15.1087	0.978261	0.795	0.001	unclassified Phyllobacteriaceae(61)	gut of Ciona intestinalis, uncultured bacterium [KF799912]	Dishaw et al. 2014	542	0.98	2e-150	1	KF799912.1	296	GGATTAGATACCCTGGTAGTCCACGCCGTAAACGATGGAAGCTAGCCGTCGGGCAGTATACTGTTCGGTGGCGCAGTTAACGCATTAAGCTTCCCGCCTGGGGAGTACGGTCGCAAGATTAAAACTCAAAGGAATTGACGGGGGCCCGCACAAGCGGTGGAGCATGTGGTTTAATTCGAAGCAACGCGCAGAACCTTACCAGCCCTTGACATCCCGATCGCGGTTTCCAGAGATGGATTCCTTCAGTTAGGCTGGATCGGTGACAGGTGCTGCATGGCTGTCGTCAGCTCGTGCCG
Otu0064	506	59	11	1.28261	0.786	0.001	unclassified Hyphomicrobiaceae (66)	Orbicella franski & juvenile Acroporid, uncultured bacterium [GU118769,GQ301439]	Sunagawa et al. 2010; Littman et al. 2009	520	0.98	7e-144	0.99	GU118528.1 ; GQ301439.1	296	GGATTAGATACCCTGGTAGTCCACGCCGTAAACGATGAGGGCTAGTTGTCGGGCAGCATGCTGTTCGGTGACGCAGCTAACGCATTAAGCCCTCCGCCTGGGGAGTACGGTCGCAAGATTAAAACTCAAAGGAATTGACGGGGGCCCGCACAAGCGGTGGAGCATGTGGTTTAATTCGAAGCAACGCGAAGAACCTTACCAGCCCTTGACATCGGGATCGCGCGGACCAGAGATGGACCGCTTCAGTTCGGCTGGATCCATGACAGGTGTTGCATGGCTGTCGTCAGCTCGTGCCG
Otu0022	2414	52	52.4783	1.13043	0.784	0.003	unclassified Deltaproteobacteria	microbial mat, uncultured bacterium [DQ424622]	Baumgartner et al. 2009	499	0.98	9e-138	0.97	DQ424622.1	296	GGATTAGATACCCTGGTAGTCCACGCCGTAAACGATGAGCACTAGTTGTTGTGGGTATTGACCCCTGCAGTGACGACGCTAACGCATTAAGTGCTCCGCCTGGGGACTACGGCCGCAAGGCTAAAACTCAAAGGAATTGACGGGGGCCCGCACAAGCGGTGGAGTATGTGGTTTAATTCGACGACGCGCAGAACCTTACCCGGTCTTGACATTGAGGGAAAGTCCGTAGAAATGCGGACCCCCACCTTCGGGTGGCCCAAAAACAGGTGCTGCATGGCTGTCGTCAGCTCGTGCCG
Otu0049	1488	22	32.3478	0.478261	0.777	0.001	unclassified Alphaproteobacteria	Stomatolite on Bahamas, uncultured bacterium [EU917958]	Havemann and Foster 2008	531	0.98	3e-147	0.99	EU917958.1	296	GGATTAGATACCCTGGTAGTCCACGCCGTAAACGATGAGGGCTAGTTGTCAGGCGGCATGCCGTTTGGTGACGCAGCTAACGCATTAAGCCCTCCGCCTGGGGAGTACGGTCGCAAGATTAAAACTCAAAGGAATTGACGGGGGCCCGCACAAGCGGTGGAGCATGTGGTTTAATTCGAAGCAACGCGAAGAACCTTACCAGCCCTTGACATCGGGATCGCGCGGACCAGAGATGGACCGTTTCAGTTCGGCTGGATCCATGACAGGTGTTGCATGGCTGTCGTCAGCTCGTGCCG
Otu0124	263	5	5.71739	0.108696	0.759	0.001	unclassified Rhizobiales	Stomatolite on Bahamas, uncultured bacterium [FJ912518]	Baumgartner et al. 2009	542	0.98	2e-150	1	FJ912518.1	296	GGATTAGATACCCTGGTAGTCCACGCCGTAAACGATGAGGGCTAGTTGTCGGGCGGCATGCCGTTCGGTGACGCAGCTAACGCATTAAGCCCTCCGCCTGGGGAGTACGGTCGCAAGATTAAAACTCAAAGGAATTGACGGGGGCCCGCACAAGCGGTGGAGCATGTGGTTTAATTCGAAGCAACGCGAAGAACCTTACCAGCCCTTGACATCGGGGTCGCGGTTTCCAGAGATGGATTCCTTCAGTTCGGCTGGACCCCAGACAGGTGTTGCATGGCTGTCGTCAGCTCGTGCCG
Otu0107	83	2	1.80435	0.0434783	0.747	0.001	unclassified Flammeovirgaceae	Orbicella faveolata, O. franski, uncultured bacterum [JQ516509, GU118847]	Kimes et al. 2013, Sungawa et al. 2010	529	1	1e-146	1	JQ516509.1 ; GU118847.1	286	GGATTAGATACCCTGGTAGTCCACGCTGTAAACGATGCTCACTCGATGTTGGCGATAGACAGTCAGCGTCTTAGCGAAAGCGTTAAGTGAGCCACCTGGGGAGTACGCTCGCAAGAGTGAAACTCAAAGGAATTGACGGGGGTCCGCACAAGCGGTGGAGCATGTGGTTTAATTCGATGATACGCGAGGAACCTTACCTGGGCTAGAATGTGATCGGCGGTCACAGAGATGTGACTTTCTTCGGACGAGAAACAAGGTGCTGCATGGCTGTCGTCAGCTCGTGCCG
Otu0058	183	3	3.97826	0.0652174	0.743	0.015	Rhodospirillaceae (Genus: Inquilinus)	hypersaline microbial mat , uncultured bacterium [JN516195]	Kirk et al. 2013	505	0.98	2e-139	0.98	JN516195.1	297	GGATTAGATACCCTGGTAGTCCACGCCGTAAACGATGTGCGCTAGCCGTCGGTCAGCATGCTGTTCGGTGGCGTAAGCTAACGCGTTAAGCGCACCGCCTGGGGAGTACGGCCGCAAGGTTAAAACTCAAAGGAATTGACGGGGGCCCGCACAAGCGGTGGAGCATGTGGTTTAATTCGAAGCAACGCGCAGAACCTTACCAGCCCTTGACATGCCCGTTAAGGTCGCCGGAGACGGCGTCCGTCGGTTCGGCCGGACGGGACACAGGTGCTGCATGGCTGTCGTCAGCTCGTGCCG
Otu0244	270	14	5.86957	0.304348	0.727	0.002	unclassified Flammeovirgaceae	Stromatolite from Western Australia, uncultured bacterium [AY852139]	Papineau et al. 2005	508	1	2e-140	0.99	AY852139.1	287	GGATTAGATACCCTGGTAGTCCACGCTGTAAACGATGCTCACTCGATGTATGCGATATACGGTATGCGTCTTAGCGAAAGCGTTAAGTGAGCCACCTGGGGAGTACGCGCGCAAGCGTGAAACTCAAAGGAATTGACGGGGGTCCGCACAAGCGGTGGAGCATGTGGTTTAATTCGATGATACGCGAGGAACCTTACCTGGGCTCGAATTCCTACTGACAGGCACAGAGATGTGCTGTTCTTCGGACAGTAGGGAAGGTGCTGCATGGCTGTCGTCAGCTCGTGCCG
Otu0097	224	10	4.86957	0.217391	0.721	0.008	unclassified Spirochaetes	O. faveolata healthy tissue & hypersaline microbial mat, unculured bacterium [FJ203356, JN535139]	Kirk et al. 2013, Sunagawa et al. 2009	529	1	1e-146	0.99	FJ203356.1 ; JN535139.1	291	GGATTAGATACCCTGGTAGTCCACGCTGTAAACGATGTGCACTAGGTGTTGGGCCGTTGAAGGTTCAGTGCCGTAGCTAACGCGTTAAGTGCACCGCCTGGGGAGTATGCTCGCAAGAGTGAAACTCAAAGGAATTGACGGGGGCCCGCACAAGCGGTGGAGCATGTGGTTTAATTCGATGATACGCGAGGAACCTTACCAGGGCTTGACATATACAGGAATGTGCATGAGAGTGCGCAGCCCTTCGGGGTCTGTATACAGGTGCTGCATGGCTGTCGTCAGCTCGTGCCG
Otu0352	197	13	4.28261	0.282609	0.708	0.005	unclassified Alphaproteobacteria	O. franski, uncultured bacterium [GU118735]	Sunagawa et al. 2010	521	0.98	2e-144	0.99	GU118735.1	291	GGATTAGATACCCTGGTAGTCCACGCCCTAAACGATGTGCGCTGGATGTCGGGAACACAGGTTCTCGGTGTCGGAGCTAACGTGTTAAGCGCACCGCCTGGGGAGTACGGCCGCAAGGTTAAAACTCAAAGGAATTGACGGGGGCCCGCACAAGCGGTGGAGCATGTGGTTTAATTCGAAGCAACGCGCAGAACCTTACCAGCTCTTGACATGGCAGTTGCGGTACCGGGAGACTGGTACTTCCTTCGGGGACTGTCACAGGTGCTGCATGGCTGTCGTCAGCTCGTGCCG
Otu0309	94	3	2.04348	0.0652174	0.702	0.001	unclassified Alphaproteobacteria	O. faveolata healthy tissue, uncultured bacterium [FJ203516]	Sunagawa et al. 2009	542	0.98	2e-150	1	FJ203516.1	296	GGATTAGATACCCTGGTAGTCCACGCCGTAAACGATGAGTGCTAGTTGTCAGGAAGTTTACTTCTTGGTGACGCAGCTAACGCATTAAGCACTCCGCCTGGGGAGTACGGTCGCAAGATTAAAACTCAAAGGAATTGACGGGGGCCCGCACAAGCGGTGGAGCATGTGGTTTAATTCGAAGCAACGCGCAGAACCTTACCAGCCCTTGACTTCCTGGTCGCGATTTCCAGAGATGGATTTCTTCAGTTCGGCTGGACCAGTGACAGGTGCTGCATGGCTGTCGTCAGCTCGTGCCG
Otu0066	882	50	19.1739	1.08696	0.695	0.013	Spirochaetaceae (Genus HAW-RM37)	O. faveolata, uncultured bacterium [GU118677]	Sunagawa et al. 2010	532	1	9e-148	0.99	GU118677.1	291	GGATTAGATACCCTGGTAGTCCACGCCGTAAACGATGTGCACTAGGCGTTGGGGTGTTGAAACCTCAGTGCCGGAGCTAACGTGGTAAGTGCACCGCCTGGGGAGTATGCCGGCAACGGTGAAACTCAAAGGAATTGACGGGGGCCCGCACAAGCGGTGGAGCATGTGGTTTAATTCGACGATACGCGAGGAACCTTACCAGGGCTTGACATCACCCGGAAGTGGTCAGAGATGACTATGCTCTTCGGAGCCGGGTGACAGGTGCTGCATGGCTGTCGTCAGCTCGTGCCG
Otu0181	48	3	1.04348	0.0652174	0.676	0.002	unclassified Rhizobiales	settlement substrate of abalone larvae, uncultured bacterium [EU367121]	Ma et al. 2008	464	0.98	3e-127	0.95	EU367121.1	296	GGATTAGATACCCTGGTAGTCCACGCCGTAAACGATGGATGCTAGCCGTTGGACAGCATGCTGTTCAGTGGCGCAGCTAACGCATTAAGCATCCCGCCTGGGGAGTACGGTCGCAAGATTAAAACTCAAAGGAATTGACGGGGGCCCGCACAAGCGGTGGAGCATGTGGTTTAATTCGAAGCAACGCGCAGAACCTTACCAGCTCTTGACATGTACTGGTCGCGGATAGGGAGACCTATCTTTCAGTTCGGCTGGACCAGGGACAGGTGCTGCATGGCTGTCGTCAGCTCGTGCCG
Otu0099	99	2	2.15217	0.0434783	0.675	0.002	unclassified Rhizobiales	O. franski, uncultured bacterium [GU118769]	Sunagawa et al. 2010	521	0.99	2e-144	0.99	GU118769.1	296	GGATTAGATACCCTGGTAGTCCACGCCGTAAACGATGAGGGCTAGTTGTCGGGCAGCATGCTGTTCGGTGACGCAGCTAACGCATTAAGCCCTCCGCCTGGGGAGTACGGTCGCAAGATTAAAACTCAAAGGAATTGACGGGGGCCCGCACAAGCGGTGGAGCATGTGGTTTAATTCGAAGCAACGCGAAGAACCTTACCAGCCCTTGACATCGGGATCGCGCGGACCAGAGATGGACCGCTTCAGTTCGGCTGGATCCATGACAGGTGTTGCATGGCTGTCGTCAGCTCGTGTTG
Otu0274	284	23	6.17391	0.5	0.669	0.001	Rhodospirillaceae (Genus: Inquilinus)	Acropora cervicornis, uncultured bacterium [GU117977]	Sunagawa et al. 2010	532	0.98	9e-148	0.99	GU117977.1	297	GGATTAGATACCCTGGTAGTCCACGCCGTAAACGATGTGCGCTAGCCGTCGGTCAGCATGCTGTTCGGTGGCGTAAGCTAACGCGTTAAGCGCACCGCCTGGGGAGTACGGCCGCAAGGTTAAAACTCAAAGGAATTGACGGGGGCCCGCACAAGCGGTGGAGCATGTGGTTTAATTCGAAGCAACGCGCAGAACCTTACCAGCCCTTGACATGTCCCTTTCGGGCCCTGGAGACGGGGTCTTTCGGTTCGGCCGGGGGGAGCACAGGTGCTGCATGGCTGTCGTCAGCTCGTGCCG
Otu0144	120	12	2.6087	0.26087	0.667	0.013	unclassified Phyllobacteriaceae(88)	intestinal tract of marine fish, uncultured bacterium [HM630171]	unpublished	542	0.98	2e-150	1	HM630171.1	296	GGATTAGATACCCTGGTAGTCCACGCCGTAAACGATGGAAGCTAGCCGTCGGGCGGCATGCCGTTCGGTGGCGCAGTTAACGCATTAAGCTTCCCGCCTGGGGAGTACGGTCGCAAGATTAAAACTCAAAGGAATTGACGGGGGCCCGCACAAGCGGTGGAGCATGTGGTTTAATTCGAGGCAACGCGAAGAACCTTACCAGCCCTTGACATCCCGGTCGCGGATCGCAGAGATGCTTTCCTTCAGTTCGGCTGGACCGGTGACAGGTGCTGCATGGCTGTCGTCAGCTCGTGCCG
Otu0103	144	10	3.13043	0.217391	0.666	0.015	OM60 (Genus Congregibacter)	hypersaline microbial mat , uncultured bacterium [JN537323]	Kirk et al. 2013	514	0.98	3e-142	0.99	JN537323.1	293	GGATTAGATACCCTGGTAGTCCACGCCGTAAACGATGTCGACTAGCCGTTGGGGAACTTGAGTCCTTGGTGGCGCAGTTAACGCTTTAAGTCGACCGCCTGGGGAGTACGGCCGCAAGGTTAAAACTCAAATGAATTGACGGGGGCCCGCACAAGCGGTGGAGCATGTGGTTTAATTCGATGCAACGCGAAGAACCTTACCAGGCCTTGACATCCTTGGAATTCTGCAGAGATGCGGAAGTGCCTTCGGGAATCAAGTGACAGGTGCTGCATGGCTGTCGTCAGCTCGTGCCG
Otu0819	461	58	10.0217	1.26087	0.649	0.002	Hyphomicrobiaceae (Genus Hyphomicrobium (56))	intertidal thrombolites from Bahamas, uncultured bacterium [GQ483849]	Myshrall et al. 2010	532	0.98	9e-148	0.99	GQ483849.1	294	GGATTAGATACCCTGGTAGTCCACGCCGTAAACGATGAGAGCTAGCCGTCAGCAGGCATGCCTGTTGGTGGCGCAGTTAACGCATTAAGCTCTCCGCCTGGGGAGTACGGCCGCAAGGCTAAAACTCAAAGGAATTGACGGGGGCCCGCACAAGCGGTGGAGCATGTGGTTTAATTCGAAGCAACGCGAAGAACCTTACCAGCTCTTGACATTCACTGACTGTTTCCAGAGATGGATTCGTCCTAGCAATAGGCAGTGGGACAGGTGCTGCATGGCTGTCGTCAGCTCGTGCCG
Otu0084	431	51	9.36957	1.1087	0.64	0.02	unclassified Phycisphaerales	hypersaline microbial mat, uncultured bacterium [JN519875]	Kirk et al. 2013	542	0.99	1e-150	0.99	JN519875.1	298	GGATTAGATACCCTGGTAGTCCACGCCGTAAACGATGCGCACTGGGTCGGTGGTCCTTCGACGGATTGCCGGCCGTAGAGAAATTGTTAAGTGCGCCGCCTGGGGAGTACGGTCGCAAGGCTAAAACTCAAAGGAATTGACGGGGGCTCACACAAGCGGTGGAGCATGTTGCTTAATTCGAAGCAACGCGAAGAACCTTACCTGGGCTTGACATGCACGGATTAGCTCTTGGAAACATGAGTGACGCCCTCGGGTGGAACGTGCACAGGTGCTGCATGGCTGTCGTCAGCTCGTGCCG
Otu0205	197	26	4.28261	0.565217	0.636	0.004	Erythrobacteraceae (Genus Lutibacterium)	coalbed in China, uncultured bacterium [JF417782]	unpublished	532	0.98	9e-148	0.99	JF417782.1	297	GGATTAGATACCCTGGTAGTCCACGCCGTAAACGATGATAACTAGCTGTTCGGGTTCATAGAACTTGAGTGGCGCAGCTAACGCATTAAGTTATCCGCCTGGGGAGTACGGTCGCAAGATTAAAACTCAAAGGAATTGACGGGGGCCTGCACAAGCGGTGGAGCATGTGGTTTAATTCGAAGCAACGCGCAGAACCTTACCAGCGTTTGACATCCTTGTCGCGGATTTCAGAGATGATTTCCTTCAGTTCGGCTGGACAAGTGACAGGTGCTGCATGGCTGTCGTCAGCTCGTGCCG
Otu0134	51	0	1.1087	0	0.623	0.007	unclassified Spirochaetaceae	hypersaline microbial mat, uncultured bacterium [JN495921]	Kirk et al. 2013	510	1	4e-141	0.98	JN495921.1	291	GGATTAGATACCCTGGTAGTCCACGCCGTAAACGATGTGCACTAGGCGTCGGGGTGTTGAAACCCCGGTGCCGGAGCTAACGTGGTAAGTGCACCGCCTGGGGAGTATGCCGGCAACGGTGAAACTCAAAGGAATTGACGGGGGCCCGCACAAGCGGTGGAGCATGTGGTTTAATTCGATGATACGCGAGGAACCTTACCAGGGTTTGACATACACGGGGAGTCGTGAGAGATCACGGCGCTCTTCGGAGCTCGTGTACCGGTGCTGCATGGCTGTCGTCAGCTCGTGCCG
Otu0143	2195	51	47.7174	1.1087	0.615	0.006	Rhodospirillaceae (Genus: Inquilinus)	biofilms in a full-scale vermifilter, uncultured bacterium [HQ114102]	Liu et al. 2013	470	0.98	7e-129	0.96	HQ114102.1	296	GGATTAGATACCCTGGTAGTCCACGCCGTAAACGATGTGCGCTAGCCGTCGGGCAGCATGCTGTTCGGTGGCGGAGCTAACGCATTAAGCGCACCGCCTGGGGAGTACGGCCGCAAGGTTAAAACTCAAAGGAATTGACGGGGGCCCGCACAAGCGGTGGAGCATGTGGTTTAATTCGAAGCAACGCGCAGAACCTTACCAGCTCTTGACATGGGGGTCGCGGGCCGGAGAGATCCGGTCTTTCAGTTCGGCTGGACCCCGCACAGGTGCTGCATGGCTGTCGTCAGCTCGTGCCG
Otu0499	732	22	15.913	0.478261	0.608	0.003	unclassified Alphaproteobacteria	Montipora sp., uncultured bacterium [FJ809311]	Raina et al. 2009	516	0.99	9e-143	0.98	FJ809311.1	296	GGATTAGATACCCTGGTAGTCCACGCCGTAAACGATGAGGGCCAGTTGTCGGGCAGCATGCTGTTCGGTGACGCAGTTAACGCATTAAGCCCTCCGCCTGGGGAGTACGGTCGCAAGATTAAAACTCAAAGGAATTGACGGGGGCCCGCACAAGCGGTGGAGCATGTGGTTTAATTCGAAGCAACGCGAAGAACCTTACCAGCCCTTGACATCTTGGTCGCGGATCGTGGAGACACTTTCCTTCAGTTCGGCTGGACCAATGACAGGTGTTGCATGGCTGTCGTCAGCTCGTGTTG
Otu0359	760	6	16.5217	0.130435	0.605	0.022	unclassified Flammeovirgaceae	biofilm of shallow hydrothermal vent in Papua New Guinea & hypersaline microbial mat, uncultured bacterium [JN881629, JN531158]	Meyer-Dombard et al. 2013; Kirk et al. 2013	501	1	3e-138	0.98	JN881629.1 ; JN531158.1	286	GGATTAGATACCCTGGTAGTCCACGCTGTAAACGATGATCACTCGCTGTTGGCGATACAATGTCAGTGGCCAAGCGAAAGCATTAAGTGATCCACCTGGGGAGTACGCTCGCAAGAGTGAAACTCAAAGGAATTGACGGGGGTCCGCACAAGCGGTGGAGCATGTGGTTTAATTCGATGATACGCGAGGAACCTTACCTGGGCTAGAATGTGAGCGCTATTCCCAGAGATGGGAAGTTCTTCGGACGTGAAACAAGGTGCTGCATGGCTGTCGTCAGCTCGTGCCG
Otu0631	505	4	10.9783	0.0869565	0.552	0.025	unclassified Alphaproteobacteria	hypersaline microbial mat , uncultured bacterium [JN471185]	Kirk et al. 2013	497	0.98	3e-137	0.97	JN471185.1	296	GGATTAGATACCCTGGTAGTCCACGCCGTAAACGATGAGTGCTAGTTGTCGGGCAGCATGCTGTTCGGTGACGCAGCTAACGCATTAAGCACTCCGCCTGGGGAGTACGGCCGCAAGGTTAAAACTCAAAGGAATTGACGGGGGCCCGCACAAGCGGTGGAGCATGTGGTTTAATTCGAAGCAACGCGCAGAACCTTACCAACCCTTGACATCTGAGTCGCGGTTTCCAGAGATGGATTCCTTCAGTTCGGCTGGACTCAAGACAGGTGTTGCATGGCTGTCGTCAGCTCGTGCCG
Otu0878	57	0	1.23913	0	0.532	0.013	unclassified Hyphomonadaceae	hypersaline microbial mat , uncultured bacterium [JN515002]	Kirk et al. 2013	499	0.98	9e-138	0.98	JN515002.1	295	GGATTAGATACCCTGGTAGTCCACGCCGTAAACGATGAGTGCTAGTTGTCAGCAGGCATGCCTGTTGGTGACGCAGCTAACGCATTAAGCACTCCGCCTGGGGAGTACGGCCGCAAGGTTAAAACTCAAAGAAATTGACGGGGGCCCGCACAAGCGGTGGAGCATGTGGTTTAATTCGAAGCAACGCGCAGAACCTTACCTACGCTTGACATGCCCGGTTTGGTCGCCAGAGATGGCTTCCTTCATTTAGTTGGCCGGTGCACAGGTGCTGCATGGCTGTCGTCAGCTCGTGCCG
Otu0276	30	1	0.652174	0.0217391	0.523	0.032	unclassified Myxococcales	Microbial mat at Bahamas, uncultured bacterium [DQ424732]	Baumgartner et al. 2009	529	0.98	1e-146	0.99	DQ424732.1	298	GGATTAGATACCCTGGTAGTCCACGCCGTAAACGATGAGCACTAGTTGTTGCGGGTATTGACCCCTGCAGTGACGACGCTAACGCATTAAGTGCTCCGCCTGGGGACTACGGCCGCAAGGCTAAAACTCAAAGGAATTGACGGGGGCCCGCACAAGCGGTGGAGTATGTGGTTTAATTCGACGCAACGCGCAGAACCTTACCCGGCCTTGACATCGAGGGAAAGCCTTATGAAAGTAAGGCCCTCACCTTCGGGTGACCCAAAGACAGGTGCTGCATGGCTGTCGTCAGCTCGTGCCG
Otu0488	47	0	1.02174	0	0.489	0.034	unclassified Rhodospirillaceae	hypersaline microbial mat , uncultured bacterium [JN480811, DQ330989]	Kirk et al. 2013, Ley et al. 2006	481	0.98	3e-132	0.96	JN480811.1, DQ330989.1	296	GGATTAGATACCCTGGTAGTCCACGCCGTAAACGATGTGCGCTAGCCGTCGGTCAGCATGCTGTTCGGTGGCGTAAGCTAACGCGTTAAGCGCACCGCCTGGGGAGTACGGCCGCAAGGTTAAAACTCAAAGGAATTGACGGGGGCCCGCACAAGCGGTGGAGCATGTGGTTTAATTCGAAGCAACGCGCAGAACCTTACCAGCTCTTGACATGCCCGTTATCGCCATTGGAGACGATGGCTTCGGTTCGGCCGGACGGGGCACAGGTGCTGCATGGCTGTCGTCAGCTCGTGCCG
Group: MV pool - all samples
**no significant OTUs**
Group: HV pool - 20 h heat stress
**no significant OTUs**
	sum of reads HV (n = 10)	sum of reads MV (n = 10)	Mean reads / sample HV	Mean reads / sample MV	Association statistic	p-value	Lowest taxonomic level from greengenes classification	Notes	Reference	Total score	Query cover	E value	Identity	Genbank accession number	sequence length	OTU reference sequence
Group: MV pool - 20 h heat stress
Otu0312	28	196	2.8	19.6	0.835	0.001	unclassified Vibrionaceae (79)	O. faveolata & hemolymph of oyster Crassostrea gigas, Vibrio sp. [FJ202558, JX912478]	Sunagawa et al. 2009; Defer et al. 2013	536	0.98	7e-149	1	FJ202558.1 ; JX912478.1	293	GGATTAGATACCCTGGTAGTCCACGCCGTAAACGATGTCTACTTGGAGGTTGTTCCCTTGAGGAGTGGCTTTCGGAGCTAACGCGTTAAGTAGACCGCCTGGGGAGTACGGTCGCAAGATTAAAACTCAAATGAATTGACGGGGGCCCGCACAAGCGGTGGAGCATGTGGTTTAATTCGATGCAACGCGAAGAACCTTACCTACTCTTGACATCCAGAGAAGCCGGAAGAGATTCTGGTGTGCCTTCGGGAGCTCTGAGACAGGTGCTGCATGGCTGTCGTCAGCTCGTGCCG
Otu0236	36	361	3.6	36.1	0.814	0.001	Saprospiraceae (Genus Saprospira)	Atlantic-Namibian upwelling area, uncultured bacterium [JF451307]	unpublished	516	1	9e-143	0.99	JF451307.1	288	GGATTAGATACCCTGGTAGTCCACGCCCTAAACGATGCTAACTGGTTATTTGTACAAGATGCAAGTAACTGAGGGAAACCATTAAGTTAGCCACCTGGGGAGTACGTTCGCAAGAATGAAACTCAAAGGAATTGACGGGGGTCCGCACAAGCGGTGGAGCATGTGGTTTAATTCGATGATACGCGAGGAACCTTACCTAGGCTCGAACGCTACTAGACGTATGCTGAAAGGTATATTCTCTTCGGAGCTGGTAGTGAGGTGCTGCATGGTTGTCGTCAGCTCGTGCCG
Otu0272	2	31	0.2	3.1	0.685	0.001	unclassified Gammaproteobacteria	O. faveolata diseased tissue & Mediterranean mussel Chamelea gallina, Vibrio sp. [FJ203130, HF541976]	Sunagawa et al. 2009; Tarazona et al. 2014	525	0.98	2e-145	0.99	HF541976.1 ; FJ203130.1	293	GGATTAGATACCCTGGTAGTCCACGCCGTAAACGATGTCTACTTGGAGGTTGTTCCCTTGAGGAGTGGCTTTCGGAGCTAACGCGTTAAGTAGACCGCCTGGGGAGTACGGCCGCAAGGTTAAAACTCAAATGAATTGACGGGGGCCCGCACAAGCGGTGGAGCATGTGGTTTAATTCGATGCAACGCGAAGAACCTTACCTACTCTTGACATCCAGAGAACTTAGCAGAGATGCTTTGGTGCCTTCGGGAACTCTGAGACAGGTGCTGCATGGCTGTCGTCAGCTCGTGCCG
Otu0120	192	386	19.2	38.6	0.683	0.001	Ferrimonadaceae (Genus Ferrimonas)	heat-stressed marine sponge Rhopaloeides odorabile & marine sediments of Tokyo Bay, Ferrimonas futtsuensis [EU183898; NR_041388]	Nakagawa etal. 2006; Webster et al. 2008	536	0.98	7e-149	1	EU183898.1 ; NR_041388.1	293	GGATTAGATACCCTGGTAGTCCACGCTGTAAACGATGTCTATTAGGAGTCTGTGCCCTTGAGGCGTGGGTTCCAAAGCTAACGCATTAAATAGACCGCCTGGGGAGTACGGCCGCAAGGTTAAAACTCAAATGAATTGACGGGGGCCCGCACAAGCGGTGGAGCATGTGGTTTAATTCGATGCAACGCGAAGAACCTTACCATCCCTTGACATCCACGGAAGCTTTGAGAGATCGAAGTGTGCCTTCGGGAACCGTGAGACAGGTGCTGCATGGCTGTCGTCAGCTCGTGCCG
Otu0722	21	136	2.1	13.6	0.648	0.002	unclassified Proteobacteria	digestive tract of sea urchin Paracentrotus lividus, uncultured bacterium [AY770703]	Meziti et al. 2007	505	0.98	2e-139	0.98	AY770703.1	291	GGATTAGATACCCTGGTAGTCCACGCCGTAAACGATGGATACTAACTGTTGGGCCTTAAGGGCTTAGTGGTGAAGCTAACGCGATAAGTATCCCGCCTGGGGAGTACGGCCGCAAGGTTAAAACTCAAAGGAATTGACGGGGACCCGCACAAGCGGTGGAGCATGTTGTTTAATTCGATGCAACGCGAAGAACCTTACCTAGACTTGATCCTCATCGTAGATTATGTAATGTAATCGTCAGTTCGGCTGGATGAGTGACAGATGCTGCACGGCTGTCGTCAGCTCGTGCCG
Otu0160	7	386	0.7	38.6	0.626	0.002	Ferrimonadaceae (Genus Ferrimonas)	Eunicea fusca, Ferrimonas sp. [KC545309]	unpublished	536	0.98	7e-149	1	KC545309.1	293	GGATTAGATACCCTGGTAGTCCACGCCGTAAACGATGTCTATTAGGAGTCTGTGCCCTTGAGGCGTGGGTTCCAAAGCTAACGCATTAAATAGACCGCCTGGGGAGTACGGCCGCAAGGTTAAAACTCAAATGAATTGACGGGGGCCCGCACAAGCGGTGGAGCATGTGGTTTAATTCGATGCAACGCGAAGAACCTTACCATCTCTTGACATCCACGGAAGCTTGAGGAGACTCGAGTGTGCCTTCGGGAACCGTGAGACAGGTGCTGCATGGCTGTCGTCAGCTCGTGCCG
Otu0655	1	25	0.1	2.5	0.602	0.002	Saprospiraceae (Genus Saprospira)	marine barnacle debris, Aureispira maritima [NR_041537]	Josoya et al. 2007	483	1	9e-133	0.97	NR_041537.1	288	GGATTAGATACCCTGGTAGTCCACGCCCTAAACGATGCTAACTGGTCATTTGTTGATAAGGCAAGTGACTGAGGGAAACCATTAAGTTAGCCACCTGGGGAGTACGTTCGCAAGAATGAAACTCAAAGGAATTGACGGGGGTCCGCACAAGCGGTGGAGCATGTGGTTTAATTCGATGATACGCGAGGAACCTTACCTGGGCTCGAACGCTACTAGACCGATCTTGAAAGGGATCTTCTCTTCGGAGCTGGTAGTGAGGTGCTGCATGGTTGTCGTCAGCTCGTGCCG
Otu0913	8	27	0.8	2.7	0.592	0.003	unclassified Saprospiraceae	gut of galatheid crab Shinkaia crosnieri, uncultured bacterium [AB980104]	Watsuji et al. 2015	433	1	9e-118	0.94	AB980104.1	287	GGATTAGATACCCTGGTAGTCCACGCCCTAAACGATGCTTACTGGATATTTGGATTTATTTGAGTATCTGAGGGAAACCATTAAGTAAGCCACCTGGGGAGTACGTTCGCAAGAATGAAACTCAAAGGAATTGACGGGGGTCCGCACAAGCGGTGGAGCATGTGGTTTAATTCGATGATACGCGAGGAACCTTACCTGGGCTCGAACGCTACCGGCTGATCAGGGAAACCTGATTTTCCTTCGGGACTGGTAGTGAGGTGCTGCATGGTTGTCGTCAGCTCGTGCCG
Otu0225	6	27	0.6	2.7	0.572	0.001	Oceanospirillaceae (Genus Oleibacter (85))	surface seawater of the Arctic Ocean, Thalassolituus oleivorans [CP006829]	Dong et al. 2014	2080	1	7e-144	0.99	CP006829.1	293	GGATTAGATACCCTGGTAGTCCACGCCGTAAACGATGTCTACTAGTTGTTGGGAGACTTGATCTCTTAGTAACGAAGCTAACGCGATAAGTAGACCGCCTGGGGAGTACGGCCGCAAGGTTAAAACTCAAATGAATTGACGGGGGCCCGCACAAGCGGTGGAGCATGTGGTTTAATTCGAAGCAACGCGAAGAACCTTACCTACTCTTGACATCCAGAGAACTTAGCAGAGATGCTTTGGTGCCTTCGGGAACTCTGAGACAGGTGCTGCATGGCTGTCGTCAGCTCGTGTTG
Otu0752	1	20	0.1	2	0.535	0.004	unclassified Proteobacteria	sea urchin Paracentrotus lividus, uncultured bacterium [AY770703]	Meziti et al. 2007	505	0.98	2e-139	0.98	AY770703.1	291	GGATTAGATACCCTGGTAGTCCACGCCGTAAACGATGGATACTAACTGTTGGGCCTTAAGGGCTTAGTGGTGAAGCTAACGCGATAAGTATCCCGCCTGGGGAGTACGGCCGCAAGGTTAAAACTCAAAGGAATTGACGGGGACCCGCACAAGCGGTGGAGCATGTTGTTTAATTCGATGCAACGCGAAGAACCTTACCTAGACTTGATCCTCATCGTAGATTATGTAATGTAATCGTCAGTTCGGCTGGATGAGTGACAGATGCTGCACGGCTGTCGTCAGCTCGTGCCG
