# Supplementary material for: Bacterial community dynamics are linked to patterns of coral heat tolerance
Source: Nat Commun. 2017 Feb 10;8:14213. doi: 10.1038/ncomms14213 (PMC5309854; doi:10.1038/ncomms14213)
Supplement: Supplementary Data 4 — SIMilarity PERcentage (SIMPER) analysis of bacterial communities associated with coral colonies from the HV and MV pools during a short-term heat stress experiment. [file ncomms14213-s5.xlsx]

## Sheet: Simper
Supplementary Data 4				SIMilarity PERcentage (SIMPER) analysis of bacterial communities associated with coral colonies from the HV and MV pools during a short-term heat stress experiment.
	HV_HV_05C	MV_HV_05C	HV_HV_20C	MV_HV_20C	HV_HV_05H	MV_HV_05H	HV_HV_20H	MV_HV_20H	MV_MV_05C	HV_MV_05C	MV_MV_20C	HV_MV_20C	MV_MV_05H	HV_MV_05H	MV_MV_20H	HV_MV_20H
HV_HV_05C
MV_HV_05C	54
HV_HV_20C	55.66	55.5
MV_HV_20C	53.9	53.08	49.41
HV_HV_05H	54.55	55.09	55.5	55.31
MV_HV_05H	57.75	55.74	54.89	53.34	58.44
HV_HV_20H	60.12	61.44	48.89	50.71	59.6	58.68
MV_HV_20H	56.5	56.8	52.72	51.51	57.26	57.45	52.24
MV_MV_05C	59.7	56.27	48.65	50.46	60.74	53.86	52.91	57.52
HV_MV_05C	59.63	57.56	50.17	52.45	60.9	55.82	54.28	57.32	45.26
MV_MV_20C	60.49	58.24	47.17	49.84	61.41	55.55	50.01	55.08	43.99	47.48
HV_MV_20C	60.9	58.56	48.54	52.31	61.41	55.84	53.14	57.49	46.94	49.79	45.81
MV_MV_05H	59.09	57.01	51.59	51.72	59.27	54.11	53.42	56.02	48.08	50.62	48.93	49.29
HV_MV_05H	58.56	56.8	52.32	51.93	58.81	55.43	54.2	56.93	48.63	50.56	49.72	51.6	50.55
MV_MV_20H	63.51	62.48	49.93	52.97	62.93	58.63	45.26	54.83	49.09	51.63	46.7	50.69	51.19	52.99
HV_MV_20H	65.96	66.64	52.25	55.49	64.86	62.33	44.84	56.91	54.23	55.15	51.92	54.74	55.62	56.27	43.46
SAMPLE ID CODE:		ORIGIN_DESTINATION_TIME-TREATMENT
