# Supplementary material for: Bacterial community dynamics are linked to patterns of coral heat tolerance
Source: Nat Commun. 2017 Feb 10;8:14213. doi: 10.1038/ncomms14213 (PMC5309854; doi:10.1038/ncomms14213)
Supplement: Supplementary Data 5 — Significantly differentially abundant metagenomic traits between HV and MV pools (per sample data provided) determined using linear discriminant analysis (LDA) effect size method with a cut off > 2.0 for pathway levels 1-3, and with LDA > 1.5 for individual KEGG Orthology functions. [file ncomms14213-s6.xlsx]

## Sheet: metagen function Lev1-3 LDA
Supplementary Data 5	Significantly differentially abundant metagenomic traits between HV and MV pools (per sample data provided) determined using linear discriminant analysis (LDA) effect size method with a cut off > 2.0 for pathway levels 1-3, and with LDA > 1.5 for individual KEGG Orthology functions.
sample number	mean LDA	singificant group presentation	group mean	P value	TOTAL COUNT	HV count	MV count	A01_05C_058	A03_05C_002	A05_05C_060	A07_05C_026	A09_05C_034	A11_05C_030	B01_05C_010	B03_05C_032	B05_05C_008	B07_05C_054	B09_05C_006	B11_05C_004	C01_05C_050	C03_05H_072	C05_05H_014	C07_05H_074	C09_05H_038	C11_05H_046	D01_05H_042	D03_05H_022	D05_05H_044	D07_05H_018	D09_05H_016	D11_05H_064	E01_05H_040	E03_20C_078	E05_20C_086	E07_20C_088	E09_20C_140	E11_20C_082	F01_20C_138	F03_20C_084	F05_20C_136	F07_20C_134	F09_20C_132	F11_20C_080	G01_20H_142	G03_20H_090	G05_20H_098	G07_20H_100	G09_20H_094	G11_20H_150
destination pool								HV	HV	HV	HV	HV	HV	HV	HV	HV	HV	HV	HV	HV	HV	HV	HV	HV	HV	HV	HV	HV	HV	HV	HV	HV	HV	HV	HV	HV	HV	HV	HV	HV	HV	HV	HV	HV	HV	HV	HV	HV	HV
treatment								c	c	c	c	c	c	c	c	c	c	c	c	c	h	h	h	h	h	h	h	h	h	h	h	h	c	c	c	c	c	c	c	c	c	c	c	h	h	h	h	h	h
time-treatreatment								05C	05C	05C	05C	05C	05C	05C	05C	05C	05C	05C	05C	05C	05H	05H	05H	05H	05H	05H	05H	05H	05H	05H	05H	05H	20C	20C	20C	20C	20C	20C	20C	20C	20C	20C	20C	20H	20H	20H	20H	20H	20H
Cellular_Processes	4.70692	MV	3.4285	3.85865e-07	19330701	10020022	9310679	228455	177242	234769	246360	230291	166626	240372	222102	269272	203938	236364	181163	249064	240087	192444	244207	208797	224232	128170	269737	196184	236478	284915	249207	229151	206044	203963	209616	207628	193263	204960	193760	228879	205316	198170	253016	223251	169292	223839	201839	182571	187950
Cellular_Processes.Cell_Communication	0			-	251	189	62	15	3	0	0	0	0	21	0	0	18	6	0	0	0	6	0	9	0	0	48	0	0	12	0	0	0	0	0	0	0	3	0	0	0	6	0	0	0	3	0	0	30
Cellular_Processes.Cell_Communication.Adherens_junction	0			-	83	63	20	5	1	0	0	0	0	7	0	0	6	2	0	0	0	2	0	3	0	0	16	0	0	4	0	0	0	0	0	0	0	1	0	0	0	2	0	0	0	1	0	0	10
Cellular_Processes.Cell_Communication.Focal_adhesion	0			-	85	63	22	5	1	0	0	0	0	7	0	0	6	2	0	0	0	2	0	3	0	0	16	0	0	4	0	0	0	0	0	0	0	1	0	0	0	2	0	0	0	1	0	0	10
Cellular_Processes.Cell_Communication.Tight_junction	0			-	83	63	20	5	1	0	0	0	0	7	0	0	6	2	0	0	0	2	0	3	0	0	16	0	0	4	0	0	0	0	0	0	0	1	0	0	0	2	0	0	0	1	0	0	10
Cellular_Processes.Cell_Growth_and_Death	3.78151	HV	2.6247	1.82471e-07	2353908	1386374	967534	43759	24454	45665	27788	39136	13903	36756	29337	35809	33081	31660	30046	38237	49513	31620	42383	31331	25335	9985	41808	17094	30838	39025	47062	33779	30499	24449	20226	36639	19977	29116	16434	27480	25814	29123	32660	25259	20032	29037	21664	16663	35908
Cellular_Processes.Cell_Growth_and_Death.Apoptosis	2.42209	HV	2.09894	1.23871e-06	93636	62715	30921	2780	1175	2705	845	2053	297	1490	1579	1265	1446	1082	1125	2223	3738	1209	2680	1515	787	282	2108	376	1248	1786	2516	1961	1562	844	603	2098	603	1315	243	1136	1067	1611	1118	727	817	1275	801	417	1868
Cellular_Processes.Cell_Growth_and_Death.Cell_cycle___Caulobacter	3.69191	HV	2.36626	1.01665e-06	1954599	1119618	834981	32530	19616	34480	23825	29214	12597	30067	23346	29595	26583	25712	24983	29775	35586	25559	32144	24648	21166	9135	33195	15346	25656	30823	37468	26589	24027	21089	17501	27619	17580	23451	14877	23323	21312	22565	27385	22027	16927	23655	18375	14555	26768
Cellular_Processes.Cell_Growth_and_Death.Meiosis___yeast	2.75683	HV	2.28792	5.98011e-08	203312	135035	68277	5504	2282	5648	2263	5692	709	3491	2812	3567	3403	3686	2136	3993	6362	3144	4850	3501	2478	282	4287	967	2498	4425	4483	3234	3206	1426	1512	4641	1143	2898	1034	1833	2208	3205	2833	1655	1431	2736	1604	1261	4985
Cellular_Processes.Cell_Growth_and_Death.p53_signaling_pathway	2.46482	HV	2.11529	3.55392e-07	102361	69006	33355	2945	1381	2832	855	2177	300	1708	1600	1382	1649	1180	1802	2246	3827	1708	2709	1667	904	286	2218	405	1436	1991	2595	1995	1704	1090	610	2281	651	1452	280	1188	1227	1742	1324	850	857	1371	884	430	2287
Cellular_Processes.Cell_Motility	4.63057	MV	3.47767	2.77274e-07	15786360	8000482	7785878	169870	139845	173208	204296	174995	142095	187496	181083	214796	156605	187317	137120	197120	175111	147202	189169	162992	184229	109953	211248	169002	191610	228180	183004	183517	162319	167545	179474	156387	161211	162037	167903	187620	166135	155626	203507	184065	139026	180166	169151	155102	135900
Cellular_Processes.Cell_Motility.Bacterial_chemotaxis	3.96341	MV	2.85345	5.49887e-06	3352407	1683967	1668440	33674	28329	33773	52471	39834	29778	39246	37939	48362	32461	44334	29909	40389	35045	31195	38523	33660	39866	22720	43042	38043	39601	40791	30297	38000	34390	36896	40355	33044	34492	34482	39015	38015	35393	34402	41858	37150	29688	36598	36885	32258	28991
Cellular_Processes.Cell_Motility.Bacterial_motility_proteins	4.35802	MV	3.25234	3.85865e-07	8324322	4171735	4152587	85962	72232	85547	105401	88931	76974	95121	95919	110022	80333	96695	67844	103008	86435	74974	96780	84237	97770	59712	109123	90328	99948	124360	91011	96942	82764	87950	96002	77635	87104	83899	90425	101142	86215	77622	103788	98748	76100	95055	90280	85601	68236
Cellular_Processes.Cell_Motility.Cytoskeleton_proteins	3.32632			-	862017	478009	384008	12569	8964	13869	10767	11851	6683	12024	9599	12351	11497	11406	11992	11392	12975	11558	11985	10693	9691	4605	13274	7259	11009	14149	15400	10310	10124	9426	7575	11332	8094	10285	6824	9906	9878	9955	12048	9924	7123	10559	7995	6642	10224
Cellular_Processes.Cell_Motility.Flagellar_assembly	3.93684	MV	2.73417	3.13996e-07	3247531	1666708	1580823	37660	30319	40019	35657	34379	28660	41098	37626	44061	32308	34880	27375	42331	40656	29473	41881	34399	36902	22916	45793	33372	41052	48876	46296	38265	35041	33273	35542	34376	31521	33370	31639	38557	34649	33645	45813	38243	26115	37953	33991	30601	28439
Cellular_Processes.Cell_Motility.Regulation_of_actin_cytoskeleton	0			-	83	63	20	5	1	0	0	0	0	7	0	0	6	2	0	0	0	2	0	3	0	0	16	0	0	4	0	0	0	0	0	0	0	1	0	0	0	2	0	0	0	1	0	0	10
Cellular_Processes.Transport_and_Catabolism	3.48114			-	1190182	632977	557205	14811	12940	15896	14276	16160	10628	16099	11682	18667	14234	17381	13997	13707	15463	13616	12655	14465	14668	8232	16633	10088	14030	17698	19141	11855	13226	11969	9916	14602	12075	13804	9423	13779	13367	13415	16849	13927	10234	14633	11024	10806	16112
Cellular_Processes.Transport_and_Catabolism.Endocytosis	1.61593			-	13126	5634	7492	121	81	48	156	45	232	25	195	27	99	67	84	104	138	50	5	177	237	120	58	163	181	96	54	108	157	104	46	120	291	163	84	301	249	73	98	252	69	297	69	47	72
Cellular_Processes.Transport_and_Catabolism.Lysosome	2.4671			-	107183	51408	55775	605	1221	462	3154	869	1366	1932	536	1512	915	1163	1102	654	404	1018	76	1232	1727	933	1820	537	1431	2174	302	527	812	608	479	853	1125	957	527	1642	1039	559	1770	1739	927	1014	730	1226	2020
Cellular_Processes.Transport_and_Catabolism.Peroxisome	3.43029			-	1069790	575872	493918	14080	11637	15386	10966	15246	9030	14135	10951	17128	13214	16149	12811	12949	14921	12546	12574	13053	12704	7179	14739	9388	12418	15424	18785	11220	12257	11257	9391	13629	10659	12683	8812	11836	12079	12781	14981	11936	9238	13321	10225	9533	14010
Cellular_Processes.Transport_and_Catabolism.Phagosome	0			-	83	63	20	5	1	0	0	0	0	7	0	0	6	2	0	0	0	2	0	3	0	0	16	0	0	4	0	0	0	0	0	0	0	1	0	0	0	2	0	0	0	1	0	0	10
Environmental_Information_Processing	5.17831			-	60623843	34131622	26492221	1082116	555894	929690	696006	908400	414342	777663	885340	817358	710143	769138	700718	1065821	1262469	683351	1106851	759216	632696	362265	1016484	551864	777796	988345	866717	992463	694421	612377	638075	834523	537398	666986	536385	695251	639265	643843	737466	587385	567485	714335	612976	477679	764266
Environmental_Information_Processing.Membrane_Transport	5.0996	HV	3.67292	0.0010106	49948725	28625452	21323273	953101	457901	805652	558318	780604	318297	653306	757765	683741	601694	645971	593078	928143	1124955	575495	970427	643809	510910	282044	874809	442481	650250	832745	739883	860042	584819	497800	522359	720367	425298	555353	426854	566627	526657	541818	610432	468576	460896	593471	500298	371328	658335
Environmental_Information_Processing.Membrane_Transport.ABC_transporters	4.5515	HV	3.33579	6.61388e-06	13867890	8149199	5718691	282750	127562	245722	150610	232906	79319	190800	209612	203902	174550	190835	170303	265066	342249	167027	280716	185482	140577	76819	252934	116914	180418	225195	226472	241468	173087	135451	139054	220211	111404	159642	111178	147998	148155	169048	180268	120533	127987	165152	136977	99379	198290
Environmental_Information_Processing.Membrane_Transport.Bacterial_secretion_system	3.96868			-	3659800	1950497	1709303	53879	33036	47997	43869	47733	27082	37820	50897	42339	40020	42538	40179	58563	59132	38885	59969	41368	39708	19119	52736	36940	43876	59174	48853	56261	37014	41658	42176	38441	36534	38912	37164	46561	38094	32954	35316	40681	34349	42408	39883	29993	41450
Environmental_Information_Processing.Membrane_Transport.Phosphotransferase_system__PTS_	3.04632			-	433652	232902	200750	6935	3767	5938	4958	6055	4735	5803	5878	6638	4591	6278	4614	7192	7891	3883	7222	5270	4153	7053	7183	3947	5180	6185	4783	6288	4077	3628	4277	5423	3602	4110	3468	4332	4028	3850	4642	3952	4818	4720	3892	5092	4468
Environmental_Information_Processing.Membrane_Transport.Secretion_system	4.36075	MV	3.16417	5.92138e-06	8596080	4404226	4191854	109118	74536	97059	97272	97547	75604	86057	114642	95398	86333	90875	81792	126685	114992	81475	123960	90424	97449	57406	114705	92704	104778	132861	101903	122506	83729	94503	100261	82712	91049	87075	90732	113894	90497	72153	88986	102149	81388	98937	92670	78068	79991
Environmental_Information_Processing.Membrane_Transport.Transporters	4.78141	HV	3.63544	1.50705e-06	23391303	13888628	9502675	500419	219000	408936	261609	396363	131557	332826	376736	335464	296200	315445	296190	470637	600691	284225	498560	321265	229023	121647	447251	191976	315998	409330	357872	433519	286912	222560	236591	373580	182709	265614	184312	253842	245883	263813	301220	201261	212354	282254	226876	158796	334136
Environmental_Information_Processing.Signal_Transduction	4.42705	MV	3.20059	8.67108e-07	10023713	5156878	4866835	119761	90665	115260	130295	118663	89630	117515	119925	127085	101011	115722	99413	129873	127269	99997	128371	107296	113710	75420	133400	104096	120218	142445	118155	124933	102394	108131	110444	106121	104771	104163	104310	120495	105283	94679	120404	111447	99916	112620	106648	99470	97529
Environmental_Information_Processing.Signal_Transduction.Calcium_signaling_pathway	0.514034			-	1043	463	580	11	2	4	2	0	14	4	17	2	1	1	7	3	2	2	0	28	7	19	3	14	10	13	1	14	33	20	2	2	38	2	1	7	14	11	5	38	5	4	4	7	1
Environmental_Information_Processing.Signal_Transduction.MAPK_signaling_pathway	0			-	6	6	0	0	0	0	0	0	0	0	0	0	2	0	0	0	0	0	0	2	0	0	0	0	0	0	0	0	0	0	0	0	0	0	0	0	0	0	0	0	0	0	0	0	0
Environmental_Information_Processing.Signal_Transduction.MAPK_signaling_pathway___yeast	2.57093			-	146967	78380	68587	2268	2058	2081	1691	2028	1279	1691	1788	1257	1848	1671	1843	1884	2352	1812	1903	1796	1730	849	1899	1299	1754	2231	1822	1924	1652	1585	1244	1883	1606	1769	1153	1934	1899	1483	1375	1740	1249	1916	1441	1128	1861
Environmental_Information_Processing.Signal_Transduction.Notch_signaling_pathway	0			-	4	4	0	0	0	0	0	0	0	0	0	0	0	0	0	0	0	0	0	0	0	0	0	0	0	0	0	0	0	0	0	0	0	0	0	0	0	0	0	0	0	0	0	0	0
Environmental_Information_Processing.Signal_Transduction.Phosphatidylinositol_signaling_system	3.02128			-	419312	226182	193130	5902	3952	5577	5501	5159	3268	5476	4981	5068	5002	4348	5289	5492	5857	5498	5481	4801	4698	2436	5980	3865	5604	6282	5590	5413	4844	4783	4068	5007	4492	4746	3912	5304	4680	4144	5705	5069	4131	5045	4310	3660	4781
Environmental_Information_Processing.Signal_Transduction.Two_component_system	4.40325	MV	3.19286	8.33172e-07	9456368	4851832	4604536	111580	84653	107597	123101	111476	85069	110344	113139	120758	94156	109702	92274	122494	119058	92685	120987	100667	107275	72116	125518	98918	112850	133919	110742	117582	95865	101743	105130	99229	98635	97646	99244	113250	98690	89041	113319	104600	94531	105655	100893	94675	90886
Environmental_Information_Processing.Signal_Transduction.VEGF_signaling_pathway	0			-	9	7	2	0	0	1	0	0	0	0	0	0	2	0	0	0	0	0	0	2	0	0	0	0	0	0	0	0	0	0	0	0	0	0	0	0	0	0	0	0	0	0	0	0	0
Environmental_Information_Processing.Signal_Transduction.Wnt_signaling_pathway	0			-	4	4	0	0	0	0	0	0	0	0	0	0	0	0	0	0	0	0	0	0	0	0	0	0	0	0	0	0	0	0	0	0	0	0	0	0	0	0	0	0	0	0	0	0	0
Environmental_Information_Processing.Signaling_Molecules_and_Interaction	3.21487			-	651405	349292	302113	9254	7328	8778	7393	9133	6415	6842	7650	6532	7438	7445	8227	7805	10245	7859	8053	8111	8076	4801	8275	5287	7328	13155	8679	7488	7208	6446	5272	8035	7329	7470	5221	8129	7325	7346	6630	7362	6673	8244	6030	6881	8402
Environmental_Information_Processing.Signaling_Molecules_and_Interaction.Bacterial_toxins	2.74081			-	222471	120656	101815	3343	2473	3294	2847	3375	1964	2336	2908	2178	2289	2856	2770	3136	3727	2545	3551	2766	2400	1689	3218	1759	2260	5483	3414	3003	1878	2138	2268	2604	1995	2275	1965	2360	2136	1977	1951	2101	2193	2503	2195	2628	2597
Environmental_Information_Processing.Signaling_Molecules_and_Interaction.CAM_ligands	0			-	2	0	2	0	0	0	0	0	0	0	0	0	0	0	0	0	0	0	0	0	0	0	0	0	0	0	0	0	0	0	0	0	0	0	0	0	0	0	0	0	0	0	0	0	0
Environmental_Information_Processing.Signaling_Molecules_and_Interaction.Cellular_antigens	2.99002			-	379912	200395	179517	4940	4161	4908	3940	4970	3897	3591	4126	3588	4515	4219	4230	4038	5585	4485	3940	4633	5147	2408	4124	3200	4125	6941	4845	3894	4784	3898	2799	4693	4868	4650	3075	5243	4606	4945	3583	4722	4044	5088	3656	3858	5088
Environmental_Information_Processing.Signaling_Molecules_and_Interaction.ECM_receptor_interaction	0			-	2	0	2	0	0	0	0	0	0	0	0	0	0	0	0	0	0	0	0	0	0	0	0	0	0	0	0	0	0	0	0	0	0	0	0	0	0	0	0	0	0	0	0	0	0
Environmental_Information_Processing.Signaling_Molecules_and_Interaction.Ion_channels	2.10023			-	48955	28207	20748	967	692	576	606	788	554	912	616	766	633	370	1227	631	926	826	562	711	528	704	931	328	943	731	420	591	546	410	204	738	466	543	181	526	582	424	1096	537	436	652	178	395	715
Environmental_Information_Processing.Signaling_Molecules_and_Interaction.Neuroactive_ligand_receptor_interaction	0			-	63	34	29	4	2	0	0	0	0	3	0	0	1	0	0	0	7	3	0	1	1	0	2	0	0	0	0	0	0	0	1	0	0	2	0	0	1	0	0	2	0	1	1	0	2
Genetic_Information_Processing	5.19344	MV	3.48762	2.39335e-05	62056486	33321784	28734702	830330	627775	796359	737200	776979	511924	853190	700088	832476	774813	761029	802801	781635	834408	781544	770581	729650	705845	386523	915774	561215	789349	980223	868773	751697	688200	671547	592924	736640	619741	698032	555752	721275	679439	634952	854956	720484	568764	744704	624133	558072	728521
Genetic_Information_Processing.Folding__Sorting_and_Degradation	4.38718	MV	2.8705	2.79474e-06	9537938	5060946	4476992	121787	96386	116712	111652	114532	82080	131311	106527	128664	116879	113302	110564	117494	118790	114810	112790	109288	109128	62097	138998	89170	122822	144578	125589	113487	106592	101055	92482	108971	98215	106806	88368	113578	104986	95179	134744	113750	89380	115182	96174	88268	104469
Genetic_Information_Processing.Folding__Sorting_and_Degradation.Chaperones_and_folding_catalysts	4.01699	MV	2.54509	3.73786e-05	4056299	2147221	1909078	52048	41589	48431	46098	48846	35568	54650	46232	54039	48288	47567	45644	50825	50782	47998	48544	46113	46525	27462	58734	37722	52410	66293	48652	49253	44299	42448	39489	45205	41897	44584	37631	48883	43976	39010	55394	48528	39283	48551	41088	39772	42924
Genetic_Information_Processing.Folding__Sorting_and_Degradation.Proteasome	2.4233			-	107098	58151	48947	1398	1119	1125	1425	1291	900	1646	1167	1288	1378	1141	1715	1169	1277	1520	1132	1267	1221	614	1628	950	1454	1719	1901	1185	1271	1064	965	1332	1044	1196	976	1171	1174	1151	2101	1245	908	1281	964	960	1271
Genetic_Information_Processing.Folding__Sorting_and_Degradation.Protein_export	3.66819	MV	2.20608	0.000369628	1833803	976652	857151	22868	19202	23851	23888	22039	15400	24151	18906	23867	23050	23581	24222	21347	22583	23383	20549	21666	21264	11064	25613	16290	21427	28088	28466	20486	20149	20145	16875	20946	18830	21248	16154	21633	20709	19385	23640	22079	16883	22088	18382	17087	22064
Genetic_Information_Processing.Folding__Sorting_and_Degradation.Protein_processing_in_endoplasmic_reticulum	2.842	HV	2.09532	0.000118214	266248	159428	106820	4420	2677	3384	3970	4174	1585	6421	2894	6527	4181	4159	3532	3706	3795	4148	3267	3532	2869	1105	6381	1874	4941	4495	2686	3230	3386	2196	2045	3885	1990	3048	1974	2338	2678	2633	6857	2832	2168	3450	2161	2164	3908
Genetic_Information_Processing.Folding__Sorting_and_Degradation.RNA_degradation	3.63831			-	1738550	937574	800976	23382	17948	22255	20515	21457	14260	25299	19370	23912	21776	20300	22335	21517	23459	22300	21369	20514	19676	10859	26273	15522	23025	27438	23690	20761	19939	18756	16345	21097	17220	19611	15411	19916	18927	18231	25689	20111	15960	20847	17500	15635	20607
Genetic_Information_Processing.Folding__Sorting_and_Degradation.Sulfur_relay_system	3.58715	MV	2.41131	2.39829e-06	1445123	742154	702969	17126	13252	17246	15172	16015	13367	18295	16785	18234	17313	15931	12498	17957	16457	14883	17033	15539	16496	10354	19560	15405	18348	16166	19319	17439	16709	15278	15347	15901	16129	16263	14837	18416	16466	14288	19727	17815	13507	17942	14932	12114	13311
Genetic_Information_Processing.Folding__Sorting_and_Degradation.Ubiquitin_system	2.45457	MV	2.35813	1.14479e-06	90817	39766	51051	545	599	420	584	710	1000	849	1173	797	893	623	618	973	437	578	896	657	1077	639	809	1407	1217	379	875	1133	839	1168	1416	605	1105	856	1385	1221	1056	481	1336	1140	671	1023	1147	536	384
Genetic_Information_Processing.Replication_and_Repair	4.81607	MV	3.0242	0.00132981	26160735	14094903	12065832	349148	265167	342752	320226	328029	214446	363251	289983	352454	332569	321938	349902	324213	347997	336417	322597	311105	296810	158049	387382	233621	331294	420165	384600	310898	290691	284370	246654	313020	258991	296194	231072	298853	286825	271719	364481	302594	235188	315119	262104	232719	314434
Genetic_Information_Processing.Replication_and_Repair.Base_excision_repair	3.57376			-	1532631	843573	689058	22559	14805	21499	17023	21256	12031	21184	18361	19976	19362	18708	20490	20361	23639	19511	21117	18515	17527	8286	23362	13050	19754	26589	26231	19855	17266	16289	14318	19602	14985	17365	12993	17712	16708	15470	22641	17137	13541	18901	15099	13357	18254
Genetic_Information_Processing.Replication_and_Repair.Chromosome	4.11174	MV	2.58247	3.86669e-05	5081776	2703685	2378091	65526	50604	66491	61942	60586	42773	64678	56572	64380	62802	60639	64997	62879	65943	64558	63070	58923	56981	31957	70887	46979	61465	84165	70849	59973	56202	56504	49774	58645	51156	57629	46947	58337	55344	54890	63118	59044	47511	60321	52829	47375	56886
Genetic_Information_Processing.Replication_and_Repair.DNA_repair_and_recombination_proteins	4.33983	MV	2.69903	1.8102e-05	8665876	4638667	4027209	113110	87157	111900	103220	108603	71602	119826	95610	116141	108967	106799	112748	106006	112232	108693	105619	101648	99314	52257	126601	78585	109155	138081	128021	102151	94890	94477	83055	102098	85989	97161	77650	99243	94931	87956	121096	100317	76837	104282	87691	77169	101929
Genetic_Information_Processing.Replication_and_Repair.DNA_replication	3.64132	MV	2.0663	0.00198589	1738879	932508	806371	22252	17709	22413	22186	21001	14306	25071	18130	23678	22438	21456	24333	20312	21534	23071	19969	20757	19798	10759	25461	15542	21820	26202	24950	19654	19547	19168	16277	20636	17312	19813	15502	19624	19197	18367	24413	20402	15685	20625	17575	15540	22035
Genetic_Information_Processing.Replication_and_Repair.DNA_replication_proteins	3.88284			-	3040737	1634151	1406586	38992	31172	39314	39518	37218	24899	44224	31803	42176	39143	37450	41542	35713	37797	40235	35164	35927	34747	18568	44999	27058	38695	46851	42833	34399	34183	33391	28451	36211	30148	34568	27068	34396	33350	32268	43297	35571	27534	35966	30694	27130	37461
Genetic_Information_Processing.Replication_and_Repair.Homologous_recombination	3.8073	MV	2.28667	0.000428586	2528872	1348362	1180510	31457	26394	31588	31674	29836	21387	36246	26257	35146	32903	31165	34264	29136	29967	33049	28391	29991	28511	16284	37177	22970	31886	38817	35898	27967	28117	27596	23814	29474	24880	28790	22663	27818	27625	26790	36325	29583	22464	30267	25461	22822	30437
Genetic_Information_Processing.Replication_and_Repair.Mismatch_repair	3.74307			-	2237458	1216558	1020900	30906	23208	29321	29036	28675	18298	31685	25184	30893	28627	28134	31120	28361	30747	29169	27815	27346	25387	13788	34265	19509	29145	35533	32392	26940	24893	23889	20182	27148	22324	25331	19053	26032	24811	22711	31817	26081	20333	27207	21527	19668	27995
Genetic_Information_Processing.Replication_and_Repair.Non_homologous_end_joining	2.80805	HV	2.26194	4.36349e-07	229350	152373	76977	6761	2600	4434	2345	4906	1130	2900	4814	3257	3231	2982	3807	6029	8272	2976	6163	3725	2174	730	5569	1129	3857	5546	5306	5457	2848	1686	1429	4129	1857	2744	749	3137	2531	2232	3700	2085	1971	3447	1290	1037	4171
Genetic_Information_Processing.Replication_and_Repair.Nucleotide_excision_repair	3.44045	HV	2.12995	0.000265559	1105156	625026	480130	17585	11518	15792	13282	15948	8020	17437	13252	16807	15096	14605	16601	15416	17866	15155	15289	14273	12371	5420	19061	8799	15517	18381	18120	14502	12745	11370	9354	15077	10340	12793	8447	12554	12328	11035	18074	12374	9312	14103	9938	8621	15266
Genetic_Information_Processing.Transcription	4.38203	MV	2.63706	4.27895e-05	9628561	5200611	4427950	143376	96651	124447	107145	129034	78688	121496	124005	121932	112764	116277	116756	138767	157702	111365	139915	113262	107903	66739	144087	88945	122769	152757	128185	133642	105171	101219	95540	117862	94406	104767	85950	114013	103690	94816	122625	104580	91499	114084	97144	84102	115725
Genetic_Information_Processing.Transcription.Basal_transcription_factors	1.10576			-	5199	2796	2403	56	31	23	60	26	37	229	34	45	113	107	238	31	38	68	5	67	70	13	120	75	32	19	287	56	31	10	19	123	21	49	14	17	90	25	200	49	4	60	17	1	23
Genetic_Information_Processing.Transcription.RNA_polymerase	3.03885			-	441836	239916	201920	5824	4443	6019	5207	5521	3362	6864	4631	6493	5771	5544	5689	5329	5686	5847	5308	5200	4945	2427	6835	3790	5721	7019	6764	5149	5030	4786	4164	5432	4270	5071	3898	4961	4739	4657	6771	5146	4048	5294	4491	4068	5128
Genetic_Information_Processing.Transcription.Spliceosome	0			-	10	10	0	0	0	0	0	0	0	0	0	0	0	0	0	0	0	0	0	0	0	0	8	0	0	0	0	0	2	0	0	0	0	0	0	0	0	0	0	0	0	0	0	0	0
Genetic_Information_Processing.Transcription.Transcription_factors	4.19569			-	6199099	3329959	2869140	95455	61192	80789	67351	79431	51998	71962	85607	72374	66889	69258	71946	95980	108876	66947	97934	72750	65964	49306	90996	59921	77043	96657	78886	92171	66790	65252	64594	75113	60946	65490	56918	74028	65832	59830	70345	64697	62170	71977	63999	55091	72267
Genetic_Information_Processing.Transcription.Transcription_machinery	3.86344			-	2982417	1627930	1354487	42041	30985	37616	34527	44056	23291	42441	33733	43020	39991	41368	38883	37427	43102	38503	36668	35245	36924	14993	46128	25159	39973	49062	42248	36266	33318	31171	26763	37194	29169	34157	25120	35007	33029	30304	45309	34688	25277	36753	28637	24942	38307
Genetic_Information_Processing.Translation	4.62478	MV	2.93711	0.00112866	16729252	8965324	7763928	216019	169571	212448	198177	205384	136710	237132	179573	229426	212601	209512	225579	201161	209919	218952	195279	195995	192004	99638	245307	149479	212464	262723	230399	193670	185746	184903	158248	196787	168129	190265	150362	194831	183938	173238	233106	199560	152697	200319	168711	152983	193893
Genetic_Information_Processing.Translation.Aminoacyl_tRNA_biosynthesis	3.93525			-	3482693	1945184	1537509	51467	34462	51388	41189	47899	24200	54808	38330	53597	47843	46776	49708	46088	52674	48495	46571	42831	38941	16756	57453	28820	46534	54410	56032	42933	41502	38120	31798	46339	32153	41203	29060	39043	38339	39724	54134	39789	29908	42260	33852	28238	43269
Genetic_Information_Processing.Translation.mRNA_surveillance_pathway	0			-	104	99	5	4	2	6	2	0	0	6	0	0	2	2	0	2	0	6	0	0	0	0	26	0	0	0	0	0	0	0	0	3	0	0	0	0	0	1	0	2	0	3	0	0	0
Genetic_Information_Processing.Translation.Ribosome	4.18383			-	6186238	3364674	2821564	81761	63311	82663	76363	76950	48175	94476	64255	87721	81646	77447	88767	72692	78678	85763	72098	74126	69649	34245	94482	52815	80024	98218	92144	70608	70548	68592	56697	75908	60540	71371	53793	69553	68102	65154	92788	72806	55676	74459	62004	55754	76005
Genetic_Information_Processing.Translation.Ribosome_Biogenesis	4.11829	MV	2.8944	4.02032e-07	4933936	2532012	2401924	57204	49876	53994	54784	55493	46272	57850	54632	57572	56412	57622	59403	57369	54932	57564	53677	54415	58500	35042	62472	48202	58879	76734	56983	56485	50952	54961	49223	50781	54048	53932	47856	61611	54408	47063	56995	61186	47822	58377	51516	49088	49874
Genetic_Information_Processing.Translation.Ribosome_biogenesis_in_eukaryotes	2.74617	MV	2.32201	3.25367e-06	203095	101033	102062	2042	2096	1829	2105	2158	2032	2264	2130	2148	2288	2326	2326	2066	1731	2250	1792	2154	2592	1382	2299	1986	2338	3651	2182	2139	2004	2191	2033	1844	2334	2143	2002	2652	2165	1768	2338	2685	1995	2413	2132	2171	1735
Genetic_Information_Processing.Translation.RNA_transport	2.99394	MV	2.15661	9.52604e-06	359587	179964	179623	3342	3650	2633	4413	3675	3305	4750	3695	5662	4381	5146	4482	4013	2283	4379	3114	3866	4325	2663	4857	4007	4570	4890	2078	3695	3333	4093	4032	3204	3650	3757	3986	3883	3741	3219	4506	4385	3178	4086	3818	3367	4619
Genetic_Information_Processing.Translation.Translation_factors	3.5924			-	1563599	842358	721241	20199	16174	19935	19321	19209	12726	22978	16531	22726	20029	20193	20893	18931	19621	20495	18027	18603	17997	9550	23718	13649	20119	24820	20980	17810	17407	16946	14465	18708	15404	17859	13665	18089	17183	16309	22345	18707	14118	18721	15389	14365	18391
Human_Diseases	4.10661			-	5206517	2866287	2340230	84121	54124	79392	54635	71133	42266	64473	68851	61738	60552	55434	54780	79111	96602	57565	83996	63332	55855	37224	78251	45918	65252	85672	78266	75769	62189	53052	49907	68540	51619	58589	43419	64532	56956	56609	62467	56403	51392	63743	52191	46572	63934
Human_Diseases.Cancers	3.29313	HV	2.18345	1.50705e-06	764696	448495	316201	14838	8340	14077	8103	11995	4719	10396	10289	9471	10315	8812	10667	12607	17564	10654	14107	10152	7855	3719	12927	5595	9746	13719	13592	11734	10285	8161	6626	11837	6754	9425	5416	8949	8402	10263	9441	7919	7080	9566	7469	5971	11305
Human_Diseases.Cancers.Bladder_cancer	2.23438			-	67470	36076	31394	940	803	955	372	746	468	518	885	612	761	553	1135	937	1103	1081	1195	622	576	445	742	647	736	1440	1253	948	724	986	876	653	606	751	785	643	526	814	682	655	785	687	887	751	583
Human_Diseases.Cancers.Chronic_myeloid_leukemia	0			-	4	4	0	0	0	0	0	0	0	0	0	0	0	0	0	0	0	0	0	0	0	0	0	0	0	0	0	0	0	0	0	0	0	0	0	0	0	0	0	0	0	0	0	0	0
Human_Diseases.Cancers.Colorectal_cancer	2.41731			8.67108e-07	92160	62071	30089	2762	1171	2692	837	2025	243	1452	1570	1261	1404	1067	1068	2218	3729	1199	2676	1488	783	282	2067	370	1234	1771	2509	1952	1551	837	594	2088	596	1284	237	1132	1042	1603	1117	716	815	1267	796	416	1842
Human_Diseases.Cancers.Pathways_in_cancer	2.88654	HV	2.26833	7.09781e-07	302533	175174	127359	5568	3183	5215	3447	4612	2004	4213	3917	3799	4075	3596	4232	4726	6366	4187	5118	4021	3248	1496	5059	2289	3888	5254	4915	4417	4005	3169	2578	4548	2776	3695	2197	3587	3417	3923	3821	3274	2740	3806	2893	2402	4440
Human_Diseases.Cancers.Prostate_cancer	2.40586			-	102635	55634	47001	1386	1111	1085	1411	1267	872	1634	1148	1286	1356	1117	1531	1161	1241	1496	1126	1241	1207	614	1612	930	1450	1699	791	1165	1255	1054	939	1294	1034	1168	964	1159	1146	1141	1581	1227	908	1249	958	960	1259
Human_Diseases.Cancers.Renal_cell_carcinoma	2.43627			-	107729	57464	50265	1420	901	1437	1199	1320	889	1127	1199	1252	1315	1412	1633	1347	1396	1492	1316	1292	1258	600	1380	989	1204	1784	1615	1300	1199	1278	1045	1166	1146	1243	996	1296	1229	1179	1123	1331	1017	1290	1139	1026	1339
Human_Diseases.Cancers.Small_cell_lung_cancer	2.41732			8.67108e-07	92165	62072	30093	2762	1171	2693	837	2025	243	1452	1570	1261	1404	1067	1068	2218	3729	1199	2676	1488	783	282	2067	370	1234	1771	2509	1952	1551	837	594	2088	596	1284	237	1132	1042	1603	1117	716	815	1267	796	416	1842
Human_Diseases.Cardiovascular_Diseases	2.51904	HV	2.28333	4.27895e-05	123510	76599	46911	2996	1593	2780	1148	2314	735	1633	1910	1412	1642	1380	1203	2361	3880	1476	2689	1856	1273	517	2273	625	1506	2658	2586	2166	1835	1102	750	2253	1208	1641	529	1703	1411	1781	1276	1152	1348	1799	1094	945	2043
Human_Diseases.Cardiovascular_Diseases.Arrhythmogenic_right_ventricular_cardiomyopathy__ARVC_	0			-	83	63	20	5	1	0	0	0	0	7	0	0	6	2	0	0	0	2	0	3	0	0	16	0	0	4	0	0	0	0	0	0	0	1	0	0	0	2	0	0	0	1	0	0	10
Human_Diseases.Cardiovascular_Diseases.Dilated_cardiomyopathy__DCM_	0			-	83	63	20	5	1	0	0	0	0	7	0	0	6	2	0	0	0	2	0	3	0	0	16	0	0	4	0	0	0	0	0	0	0	1	0	0	0	2	0	0	0	1	0	0	10
Human_Diseases.Cardiovascular_Diseases.Hypertrophic_cardiomyopathy__HCM_	1.96426			-	31101	14339	16762	219	419	88	311	289	492	160	340	151	220	307	135	143	151	271	13	359	490	235	158	255	272	875	77	214	284	265	156	165	612	354	292	571	369	172	159	436	533	529	298	529	171
Human_Diseases.Cardiovascular_Diseases.Viral_myocarditis	2.41773			8.67108e-07	92243	62134	30109	2767	1172	2692	837	2025	243	1459	1570	1261	1410	1069	1068	2218	3729	1201	2676	1491	783	282	2083	370	1234	1775	2509	1952	1551	837	594	2088	596	1285	237	1132	1042	1605	1117	716	815	1268	796	416	1852
Human_Diseases.Immune_System_Diseases	2.70243	MV	2.18029	9.22796e-08	175656	84431	91225	1736	1744	1069	1801	1858	1857	1841	2030	1836	1662	1965	2269	1861	1592	1722	1441	1734	2236	1500	1857	1934	2160	1982	1504	1952	1520	1953	1833	1432	2161	1716	1883	2356	1998	1098	2186	2232	1747	2060	1827	1804	1540
Human_Diseases.Immune_System_Diseases.Primary_immunodeficiency	2.70202	MV	2.1872	9.22796e-08	175347	84230	91117	1732	1738	1063	1801	1840	1857	1839	2030	1836	1652	1956	2269	1861	1591	1696	1439	1721	2235	1500	1841	1934	2158	1972	1498	1951	1516	1953	1833	1427	2161	1698	1882	2356	1995	1090	2186	2220	1747	2057	1826	1804	1540
Human_Diseases.Immune_System_Diseases.Systemic_lupus_erythematosus	0			-	309	201	108	4	6	6	0	18	0	2	0	0	10	9	0	0	1	26	2	13	1	0	16	0	2	10	6	1	4	0	0	5	0	18	1	0	3	8	0	12	0	3	1	0	0
Human_Diseases.Infectious_Diseases	3.73415	MV	2.41814	1.51741e-05	2082380	1094691	987689	29006	20647	26574	22714	26085	19326	23581	27036	24714	21720	22099	20197	30196	32672	20120	30765	23493	22810	18551	29045	20651	25727	30921	26078	29182	21988	21368	22019	23910	21128	21710	19600	25895	22190	19509	23752	22779	21050	23989	21311	20041	22511
Human_Diseases.Infectious_Diseases.African_trypanosomiasis	2.28964			-	78752	43811	34941	1432	849	1231	766	1154	815	798	1138	604	839	778	855	1244	1565	786	1233	1123	1005	584	1134	489	952	1686	1223	1237	847	598	494	1033	1003	886	443	1335	920	498	606	990	963	1094	595	785	1289
Human_Diseases.Infectious_Diseases.Amoebiasis	2.11652	HV	2.49797	2.65501e-05	48137	30667	17470	1200	484	706	751	1088	265	487	825	710	711	853	548	1006	1666	587	1015	731	537	104	1092	163	624	1634	604	931	592	330	314	720	350	600	206	486	434	694	546	361	464	732	443	539	765
Human_Diseases.Infectious_Diseases.Bacterial_invasion_of_epithelial_cells	0.997887			-	3901	2368	1533	43	27	52	19	59	8	121	5	370	60	299	12	113	34	42	1	140	25	12	131	7	28	85	6	18	8	14	2	25	13	61	3	7	38	41	35	24	56	43	31	9	105
Human_Diseases.Infectious_Diseases.Chagas_disease__American_trypanosomiasis_	2.4037			-	100524	53834	46690	1588	1243	1267	980	1193	1168	906	1423	621	924	825	827	1292	1666	1008	1234	1433	1192	804	1198	668	1078	2513	1288	1387	1077	766	592	1141	1490	1147	687	1634	1128	640	682	1196	1450	1556	863	1259	1399
Human_Diseases.Infectious_Diseases.Epithelial_cell_signaling_in_Helicobacter_pylori_infection	2.67771	MV	2.20446	0.000257606	171023	85460	85563	1831	1327	1729	2223	2185	1521	2446	2060	2607	1756	2151	1340	2223	1587	1520	2118	1618	2016	1380	2264	2224	2356	1027	1272	2165	1710	1892	2245	1840	1741	1654	2151	1942	1851	1322	2493	1868	1549	1817	1910	1379	1501
Human_Diseases.Infectious_Diseases.Influenza_A	2.41796			8.33172e-07	92306	62168	30138	2771	1174	2692	837	2025	243	1462	1570	1261	1411	1069	1068	2218	3736	1204	2676	1492	784	282	2085	370	1234	1775	2509	1952	1551	837	595	2088	596	1287	237	1132	1043	1605	1117	718	815	1269	797	416	1854
Human_Diseases.Infectious_Diseases.Leishmaniasis	0			-	3	1	2	0	0	1	0	0	0	0	0	0	0	0	0	0	0	0	0	0	0	0	0	0	0	0	0	0	0	0	0	0	0	0	0	0	0	0	0	0	0	0	0	0	0
Human_Diseases.Infectious_Diseases.Pathogenic_Escherichia_coli_infection	0			-	83	63	20	5	1	0	0	0	0	7	0	0	6	2	0	0	0	2	0	3	0	0	16	0	0	4	0	0	0	0	0	0	0	1	0	0	0	2	0	0	0	1	0	0	10
Human_Diseases.Infectious_Diseases.Pertussis	2.56091			-	147487	80277	67210	2291	1476	2185	2225	1975	1325	1692	1693	1853	1832	1769	2013	2003	2389	1901	1985	1913	1571	1081	2028	1156	1586	3027	1841	1804	1676	1400	1292	1900	1404	1741	1140	1565	1521	1706	1323	1580	1475	1781	1410	1561	2284
Human_Diseases.Infectious_Diseases.Shigellosis	0			-	83	63	20	5	1	0	0	0	0	7	0	0	6	2	0	0	0	2	0	3	0	0	16	0	0	4	0	0	0	0	0	0	0	1	0	0	0	2	0	0	0	1	0	0	10
Human_Diseases.Infectious_Diseases.Staphylococcus_aureus_infection	1.27117			-	7064	3668	3396	62	27	36	212	200	59	82	59	149	86	278	126	66	78	59	9	67	151	29	82	142	83	34	20	85	40	25	14	87	44	51	53	37	179	26	104	56	148	45	34	195	25
Human_Diseases.Infectious_Diseases.Toxoplasmosis	2.41988			7.69096e-07	92587	62497	30090	2762	1171	2696	837	2025	243	1452	1570	1261	1406	1067	1068	2218	3729	1199	2676	1490	785	282	2067	370	1234	1771	2786	1952	1551	837	594	2088	596	1285	237	1132	1042	1603	1244	716	815	1274	796	416	1842
Human_Diseases.Infectious_Diseases.Tuberculosis	3.18588	HV	2.20269	4.36349e-07	599589	350484	249105	10559	6392	9951	7162	9292	3847	10102	7542	10262	8063	7847	7017	9475	12445	7463	9979	7943	6209	3234	11698	4290	8677	10325	9991	8645	7647	5673	5056	8989	5140	7076	4255	6782	6291	7031	10270	6150	5567	7427	5443	4926	7840
Human_Diseases.Infectious_Diseases.Vibrio_cholerae_infection	1.92627	MV	2.35557	2.31172e-05	23143	8425	14718	24	233	49	80	101	218	27	373	38	31	43	56	282	34	102	421	54	138	242	53	472	169	32	11	406	97	435	638	16	277	121	621	232	127	43	34	132	302	72	500	220	49
Human_Diseases.Infectious_Diseases.Vibrio_cholerae_pathogenic_cycle	3.35926	MV	2.60198	2.44717e-07	717698	310905	406793	4433	6242	3979	6622	4788	9614	3992	8778	4978	4589	5116	5267	8056	3743	4245	7418	5483	8397	10517	5181	10300	7706	7004	4527	8600	5192	8561	10183	3983	8474	5799	9567	9611	7616	4296	5298	8988	7446	6877	8489	8336	3538
Human_Diseases.Metabolic_Diseases	2.93804	HV	2.25858	7.65851e-06	339009	196799	142210	5759	3623	4962	3946	4848	2621	5892	4127	6096	4545	4101	4471	5050	6195	4503	4897	4612	3681	2359	6549	2647	5360	5499	5066	4533	4489	2982	2540	5052	3040	3970	2301	3741	3780	4094	6700	3647	3045	4309	2692	2702	4623
Human_Diseases.Metabolic_Diseases.Type_I_diabetes_mellitus	2.74949	HV	2.14313	3.27248e-07	213508	128878	84630	4116	2353	3308	2500	3268	1537	4143	2867	4281	2986	2564	2697	3607	4488	2826	3473	3092	2226	1396	4655	1484	3744	3588	3261	3200	2968	1695	1493	3508	1818	2539	1256	2392	2328	2548	4755	2209	1856	2854	1529	1462	3004
Human_Diseases.Metabolic_Diseases.Type_II_diabetes_mellitus	2.49513			-	125501	67921	57580	1643	1270	1654	1446	1580	1084	1749	1260	1815	1559	1537	1774	1443	1707	1677	1424	1520	1455	963	1894	1163	1616	1911	1805	1333	1521	1287	1047	1544	1222	1431	1045	1349	1452	1546	1945	1438	1189	1455	1163	1240	1619
Human_Diseases.Neurodegenerative_Diseases	3.63129			-	1721266	965272	755994	29786	18177	29930	16923	24033	13008	21130	23459	18209	20668	17077	15973	27036	34699	19090	30097	21485	18000	10578	25600	14466	20753	30893	29440	26202	22072	17486	16139	24056	17328	20127	13690	21888	19175	19864	19112	18674	17122	22020	17798	15109	21912
Human_Diseases.Neurodegenerative_Diseases.Alzheimers_disease	3.14951			-	571925	313089	258836	9163	6073	8999	5503	7322	4168	7011	7683	6265	6748	5811	5277	8865	10509	6350	9683	6771	5671	3509	8303	5391	6781	8929	8648	8755	7030	6270	6146	7368	5552	6515	5311	6873	6203	6372	6199	6040	5702	6938	6482	4964	7075
Human_Diseases.Neurodegenerative_Diseases.Amyotrophic_lateral_sclerosis__ALS_	2.73033			-	208617	123219	85398	4273	2318	4301	2154	3528	1772	2931	2848	2429	2629	2228	2107	3334	5091	2225	3668	3118	2484	1257	3566	1220	2777	4163	4167	2993	2914	1616	1150	3681	2205	2605	865	2879	2583	2667	2696	2325	1750	3031	1563	1598	3229
Human_Diseases.Neurodegenerative_Diseases.Huntingtons_disease	3.1215			-	533626	298009	235617	8970	5530	9089	5395	7361	4092	6417	7124	5414	6410	5116	5145	8057	10329	6108	9054	6520	5674	3293	7707	4454	6378	10189	9195	7882	6764	5472	4981	7218	5451	6202	4316	6780	5863	6040	5990	5910	5429	6803	5549	4957	6568
Human_Diseases.Neurodegenerative_Diseases.Parkinsons_disease	2.97506	HV	2.11937	0.00173987	372415	214597	157818	7135	3971	7116	3429	5517	2417	4625	5479	3944	4637	3597	3211	6575	8613	4195	7475	4625	3651	2004	5836	3093	4536	6713	6747	6361	5086	3841	3691	5524	3560	4492	2993	4827	4108	4601	4046	3906	3837	4737	3933	3047	4520
Human_Diseases.Neurodegenerative_Diseases.Prion_diseases	2.00278			-	34683	16358	18325	245	285	425	442	305	559	146	325	157	244	325	233	205	157	212	217	451	520	515	188	308	281	899	683	211	278	287	171	265	560	313	205	529	418	184	181	493	404	511	271	543	520
Metabolism	5.68734	HV	3.6795	4.4254e-05	197636084	109613704	88022380	3019790	1995711	2923776	2256191	2760157	1506933	2812265	2357450	2866306	2482496	2550899	2490347	2802635	3253582	2454525	2861578	2441786	2176605	1200264	3135115	1689663	2546066	3146612	3309916	2595359	2283561	2085314	1827535	2599563	1862090	2265234	1633701	2262231	2150529	2164283	2834715	2148619	1808840	2389315	1918927	1666470	2538601
Metabolism.Amino_Acid_Metabolism	5.0396	HV	2.99369	0.000172586	44476703	24662029	19814674	694121	453119	652401	486866	615879	331544	615430	549462	622115	553937	560728	570426	644979	760661	553664	663332	549709	480870	264898	694958	384550	568836	711884	715032	607911	516007	479086	418854	588474	424155	508766	374370	509279	483426	488389	608337	472845	416567	540260	444731	373692	572027
Metabolism.Amino_Acid_Metabolism.Alanine__aspartate_and_glutamate_metabolism	3.96968			-	3789013	2072459	1716554	56476	39336	51017	44873	49512	30396	53980	46095	51088	46868	44912	49421	52165	59139	47677	52378	45409	40951	24784	59363	33434	50117	58536	51338	50376	42953	40535	35742	48020	37043	42665	32802	43889	41504	38282	52726	41838	35935	46126	37361	33262	45431
Metabolism.Amino_Acid_Metabolism.Amino_acid_related_enzymes	4.08796			-	4984420	2726732	2257688	71359	51052	67540	59841	64568	39273	72657	57022	70728	63650	62340	64918	65588	73517	63772	65083	60155	55390	30871	77853	43002	64994	78750	71890	61990	57385	53116	45756	62924	48598	56940	42364	57366	54401	53171	71698	56677	46204	60707	49109	44281	61045
Metabolism.Amino_Acid_Metabolism.Arginine_and_proline_metabolism	4.11627			-	5312732	2942867	2369865	85278	52376	78098	57941	73795	39262	74496	68655	70732	65293	62235	65051	79321	94886	64115	83295	65191	57749	30866	84232	47571	70332	82525	77048	76324	63277	56325	52158	72449	50446	59820	46292	61453	57821	58250	72399	55645	49063	63727	54131	42929	66800
Metabolism.Amino_Acid_Metabolism.Cysteine_and_methionine_metabolism	3.8942			-	3203688	1758195	1445493	45935	31397	45742	37371	43394	25163	45729	36684	44741	41403	41263	41442	41899	47823	41830	43425	38883	36099	19741	48817	27554	40326	55822	47486	39865	36671	34089	30340	41775	30213	36791	27644	35256	34453	35102	43871	35285	29272	38930	32165	29272	38500
Metabolism.Amino_Acid_Metabolism.Glycine__serine_and_threonine_metabolism	4.03463	HV	2.53812	2.39335e-05	4324736	2451891	1872845	76022	44959	66457	47065	62854	29584	59547	58837	57565	54966	52144	54981	69802	88535	53681	74051	55108	44091	25058	71702	35887	56853	72460	63266	67712	52675	46170	41717	61830	39089	49514	35135	49288	46397	49291	56074	42959	41114	52804	44433	35031	56674
Metabolism.Amino_Acid_Metabolism.Histidine_metabolism	3.76583	HV	2.41416	3.25367e-06	2323303	1322232	1001071	39823	25068	34313	27832	33547	16278	33952	30061	33392	30861	29862	33604	35396	43692	31549	36005	30754	24459	12236	39330	18533	31054	40032	34419	33466	28017	23971	20677	32958	21262	27335	18144	25493	25343	26515	32839	23981	20781	29055	22211	18011	33207
Metabolism.Amino_Acid_Metabolism.Lysine_biosynthesis	3.75495			-	2310037	1261261	1048776	31972	23642	30672	28601	30062	18475	34224	25432	33476	29220	29450	29850	28909	32691	29679	28321	27890	26199	14134	35504	19576	29787	37276	32617	27688	26702	24375	20701	29186	23260	26409	19635	26688	25181	25011	33923	26348	21980	28219	22602	21298	28423
Metabolism.Amino_Acid_Metabolism.Lysine_degradation	3.75974			-	2338597	1300039	1038558	37246	23229	37882	20893	34141	15658	28639	29752	34239	28212	33027	28379	37020	41827	27099	38469	28796	24502	12379	34430	21242	27422	33207	52789	33397	25589	27258	22924	29818	22813	26919	20252	27904	25489	25069	30129	24129	22608	28107	24130	17692	31341
Metabolism.Amino_Acid_Metabolism.Phenylalanine__tyrosine_and_tryptophan_biosynthesis	3.82675			-	2697177	1460017	1237160	36595	27367	34280	33260	33621	21559	39068	30164	39354	33676	34048	35863	34260	36940	34753	33238	32241	29841	16178	42020	23737	34812	44169	35851	32802	29930	29159	25553	32327	26156	30398	23951	29951	29013	28079	38581	29983	24857	32599	27245	24409	32672
Metabolism.Amino_Acid_Metabolism.Phenylalanine_metabolism	3.60982	HV	2.34875	3.64444e-06	1597707	923226	674481	29909	16224	25389	16610	24575	11822	22265	21842	22774	20580	20456	20779	26632	34655	20315	27247	21053	16805	11433	27678	12390	21010	27841	25530	24345	19451	15825	13273	23119	14616	18607	11347	18037	17179	18773	21139	15764	16591	20073	14824	14076	23464
Metabolism.Amino_Acid_Metabolism.Tryptophan_metabolism	3.85207			-	2891356	1606758	1284598	46333	28872	46898	24924	41873	20614	35577	36958	40069	33984	37766	36891	44696	51928	34622	47086	35990	30880	16055	41734	25885	34655	44677	62152	40630	32132	33417	27769	37808	28302	33190	24429	34244	31798	31191	37238	29875	27526	35106	29429	22416	39244
Metabolism.Amino_Acid_Metabolism.Tyrosine_metabolism	3.67358	HV	2.27685	2.56491e-05	1879032	1067577	811455	32675	19387	29824	19770	28104	13344	24921	24682	25592	22854	23122	25676	29859	37158	24060	31597	23770	19763	12043	30742	14938	24504	31681	32464	27742	21815	19724	16785	25850	17452	21363	14596	21877	19823	21184	25254	19255	18701	22129	17864	16172	26201
Metabolism.Amino_Acid_Metabolism.Valine__leucine_and_isoleucine_biosynthesis	3.82621			-	2717352	1511340	1206012	41008	28388	39553	31599	37333	20152	39617	31533	39096	34978	34360	35813	37022	45131	35105	37849	33759	30864	14331	43261	22886	35233	45663	41700	34794	33452	28504	25042	37097	24991	31858	22323	30571	29966	33098	39670	29708	23281	33042	26699	22163	35212
Metabolism.Amino_Acid_Metabolism.Valine__leucine_and_isoleucine_degradation	4.00395			-	4107553	2257435	1850118	63490	41822	64736	36286	58500	29964	50758	51745	59269	47392	55743	47758	62410	72739	45407	65288	50710	43277	24789	58292	37915	47737	59245	86482	56780	45958	46618	40417	53313	39914	46957	35456	47262	45058	45373	52796	41398	38654	49636	42528	32680	53813
Metabolism.Biosynthesis_of_Other_Secondary_Metabolites	3.95389	HV	2.48353	4.56514e-06	3600061	2038546	1561515	60274	38283	49356	46515	52707	26667	54443	45649	53636	47132	47135	49609	54235	65674	47029	52936	46072	40311	19640	63051	28780	49439	63186	53700	50439	41368	36163	31284	47427	32270	41278	27486	41001	39358	38066	55405	38650	31491	44743	33416	27742	48790
Metabolism.Biosynthesis_of_Other_Secondary_Metabolites.beta_Lactam_resistance	2.27334			-	73551	38679	34872	924	1204	1144	812	1102	977	789	508	564	900	839	627	444	924	904	479	1081	999	633	723	420	526	2033	1473	392	880	444	340	776	804	951	374	732	858	1064	748	908	706	996	673	934	1491
Metabolism.Biosynthesis_of_Other_Secondary_Metabolites.Betalain_biosynthesis	1.88183			-	28203	17763	10440	689	283	382	258	625	111	417	423	420	468	496	991	574	753	661	489	349	417	25	578	149	560	553	211	510	277	453	150	432	218	334	95	466	400	251	383	423	200	341	192	113	314
Metabolism.Biosynthesis_of_Other_Secondary_Metabolites.Butirosin_and_neomycin_biosynthesis	2.59478	HV	2.32718	0.00271199	157397	90175	67222	2673	2070	2131	2179	2068	964	3024	1961	2540	2044	2035	2336	2291	2697	2160	2260	2115	1611	641	3204	1077	2280	3450	2336	2094	1778	1420	1263	2123	1252	1751	1052	1671	1575	1526	2928	1686	1188	2029	1350	1181	1666
Metabolism.Biosynthesis_of_Other_Secondary_Metabolites.Caffeine_metabolism	1.83918	HV	2.49865	3.85865e-07	22824	16778	6046	932	264	446	304	480	31	308	688	339	343	277	357	916	1190	292	900	452	112	8	773	84	449	696	218	825	311	125	166	461	128	277	58	345	224	212	226	158	224	356	128	32	435
Metabolism.Biosynthesis_of_Other_Secondary_Metabolites.Clavulanic_acid_biosynthesis	0			-	2	1	1	0	0	0	0	0	0	0	0	0	0	0	1	0	0	0	0	0	0	0	0	0	0	0	0	0	0	0	0	0	0	0	0	0	0	0	0	0	0	0	0	0	0
Metabolism.Biosynthesis_of_Other_Secondary_Metabolites.Flavone_and_flavonol_biosynthesis	1.39458			-	8093	3346	4747	33	14	10	312	50	97	68	47	24	35	50	97	94	32	26	1	42	202	13	86	66	122	31	10	56	46	79	44	33	122	57	44	269	128	26	58	229	42	58	32	38	58
Metabolism.Biosynthesis_of_Other_Secondary_Metabolites.Flavonoid_biosynthesis	2.32983			-	83103	48920	34183	1351	638	1222	983	1799	389	1634	855	2152	1346	1804	1330	1237	1623	1320	1207	1035	1055	337	1624	678	1286	976	1052	1017	1055	954	843	1261	557	1048	764	707	891	1179	1669	752	680	847	757	512	986
Metabolism.Biosynthesis_of_Other_Secondary_Metabolites.Indole_alkaloid_biosynthesis	1.80573	HV	2.76056	9.39018e-07	21851	15202	6649	671	275	380	173	577	24	411	378	400	454	454	897	483	744	643	489	337	217	12	565	84	441	535	201	458	237	376	109	406	100	288	53	197	283	230	330	200	158	307	173	75	304
Metabolism.Biosynthesis_of_Other_Secondary_Metabolites.Isoflavonoid_biosynthesis	0.255292			-	719	360	359	20	0	3	0	1	0	65	0	3	80	6	2	1	1	6	0	5	0	0	14	0	0	3	0	1	0	0	0	61	0	23	0	0	0	8	1	8	0	28	1	0	6
Metabolism.Biosynthesis_of_Other_Secondary_Metabolites.Isoquinoline_alkaloid_biosynthesis	2.9065	HV	2.246	7.43411e-08	305837	186138	119699	6568	3138	5175	3660	5332	1709	5650	4579	5430	4267	4447	4217	5951	7355	4211	5993	4367	3160	1335	6629	2143	4823	5337	3981	5380	3676	2987	2600	4826	2388	3547	2085	3508	3332	3024	4782	2876	2783	3791	2729	1938	4804
Metabolism.Biosynthesis_of_Other_Secondary_Metabolites.Novobiocin_biosynthesis	3.1507	HV	2.06825	0.000100722	562601	320133	242468	9819	6153	7365	7194	7537	4469	8416	7627	8512	7425	6885	7035	8916	10748	6909	8259	7514	5822	3591	10431	4276	8046	10064	6986	8366	6602	5145	4319	7593	5533	6513	3901	6686	6229	5740	8374	5980	5500	7628	4959	4755	7600
Metabolism.Biosynthesis_of_Other_Secondary_Metabolites.Penicillin_and_cephalosporin_biosynthesis	2.65536			-	176402	102556	73846	3025	2768	3068	1648	3323	1721	2176	1604	2815	2762	3157	2932	1975	3400	2835	2000	2647	2308	1230	2687	845	1896	4472	2995	1538	2248	1504	751	2557	1569	2470	729	1735	2090	2863	2123	1976	1561	2423	1300	1755	2807
Metabolism.Biosynthesis_of_Other_Secondary_Metabolites.Phenylpropanoid_biosynthesis	3.09242	MV	2.22551	1.44926e-06	438381	213398	224983	4197	4285	3792	6043	4506	4365	4319	4875	3855	3986	4184	6051	4774	4289	4816	4524	4074	5742	3355	4335	4952	5095	5455	4097	4928	4031	5652	5123	3770	4957	4303	4964	5974	4966	3469	4362	5563	4086	4445	4924	3860	4163
Metabolism.Biosynthesis_of_Other_Secondary_Metabolites.Stilbenoid__diarylheptanoid_and_gingerol_biosynthesis	2.48586	HV	2.12906	1.50705e-06	107521	73319	34202	2673	950	2339	638	3312	236	1503	1533	1781	1833	2392	906	2019	3105	1452	2407	1448	1477	101	1982	790	1216	1484	7973	1875	1423	944	1001	1741	630	1346	783	933	1074	1314	3974	809	690	1398	896	355	2492
Metabolism.Biosynthesis_of_Other_Secondary_Metabolites.Streptomycin_biosynthesis	3.41145			-	1044044	584467	459577	16426	10355	13690	15459	14205	7305	17358	12659	16525	13978	13173	15146	15030	17192	14068	14882	12965	11241	5196	18914	8847	14839	17856	13505	14062	11969	10853	10111	13615	8355	11710	8602	10662	10889	11126	17144	11075	7938	12537	10175	7601	13922
Metabolism.Biosynthesis_of_Other_Secondary_Metabolites.Tropane__piperidine_and_pyridine_alkaloid_biosynthesis	3.15842	HV	2.18247	6.61388e-06	569532	327311	242221	10273	5886	8209	6852	7790	4269	8305	7912	8276	7211	6936	6684	9530	11621	6726	9046	7641	5948	3163	10506	4369	7860	10241	8662	8937	6835	5227	4464	7772	5657	6660	3982	7116	6419	6034	8303	6007	5735	7559	5127	4593	7742
Metabolism.Carbohydrate_Metabolism	4.96108	HV	3.01614	0.0011601	37056492	20587321	16469171	569972	374011	554802	434516	519320	291029	539408	436957	545483	462333	486329	468995	527138	614091	455734	533357	461579	411976	244415	599518	310904	478269	591302	619842	481142	426984	379273	334407	493448	342444	422826	294801	424720	405089	405606	536158	405426	336480	444647	349211	315439	475379
Metabolism.Carbohydrate_Metabolism.Amino_sugar_and_nucleotide_sugar_metabolism	3.92572			-	3432500	1877985	1554515	49047	34285	47353	46062	45960	29205	51303	39137	49308	42841	43421	42083	46273	50635	41155	45472	41221	39906	23836	55929	29130	45458	53005	50591	42652	38322	34176	31322	43550	32272	38478	28055	41310	37593	34436	50774	40399	30312	40661	31347	29742	41980
Metabolism.Carbohydrate_Metabolism.Ascorbate_and_aldarate_metabolism	3.19166	HV	2.35261	5.80143e-07	587385	359945	227440	12705	6355	11938	5719	10572	3318	9939	8029	8426	8656	7015	8666	9962	14474	8883	11534	8432	5940	2408	11236	3726	8361	11893	11716	9453	8268	5337	4614	10744	4568	7348	3660	5958	6324	8043	9656	5168	5134	7484	5175	4131	9592
Metabolism.Carbohydrate_Metabolism.Butanoate_metabolism	4.01252			-	4141705	2324168	1817537	64719	42711	69066	40461	60640	31201	57549	47583	69709	51019	62834	48739	62226	72566	48343	62711	53278	44214	28808	65083	34292	48851	63324	88319	52697	47836	42740	36363	56642	37820	48839	31480	45953	44885	50515	58066	42856	39428	49941	38559	35710	56428
Metabolism.Carbohydrate_Metabolism.C5_Branched_dibasic_acid_metabolism	3.45579			-	1154313	644659	509654	17169	12022	17531	14010	16067	8505	17580	12970	18596	15047	15865	13853	15812	18573	14596	15975	14353	12973	6320	19158	9797	14977	18469	18510	14452	14418	11944	10667	15637	10305	13692	9366	12607	12671	14303	17382	12665	9631	14019	11354	9052	15033
Metabolism.Carbohydrate_Metabolism.Citrate_cycle__TCA_cycle_	3.85595			-	2890187	1615639	1274548	43013	29409	40667	38016	38461	22102	44984	32319	44359	37857	36367	38241	37868	45028	38543	37986	36112	31673	17390	48952	23052	38730	48011	44205	35268	35034	29393	24938	38580	27521	33692	23303	32075	30730	33552	45705	31807	27304	35674	27085	26631	36720
Metabolism.Carbohydrate_Metabolism.Fructose_and_mannose_metabolism	3.68467	HV	2.11691	0.00530695	1946824	1090651	856173	30847	18548	28250	27575	27344	15671	30229	23338	27895	24364	25406	26144	28483	32838	24078	27864	24688	22198	13991	34119	15660	26179	30676	28700	26037	21893	18744	16738	26380	17580	21692	14346	23455	21610	19686	28418	22405	17133	22966	17197	15932	26332
Metabolism.Carbohydrate_Metabolism.Galactose_metabolism	3.50007			-	1274083	713053	561030	20566	12710	17785	19672	17442	10915	18242	16455	18241	15621	16081	16686	19840	22793	14906	19631	16081	14019	9589	22533	10339	17341	21869	17977	17827	14099	12093	11372	16387	11275	14106	9554	15221	13543	12758	17873	14241	10995	15258	10946	10153	16137
Metabolism.Carbohydrate_Metabolism.Glycolysis___Gluconeogenesis	3.95518			-	3646520	2030979	1615541	55713	37934	53187	40751	49589	27608	54912	42292	52217	45916	45673	51151	50066	58412	48446	51573	44984	39596	23799	60229	30350	48051	59684	60737	46952	41776	38359	32895	48148	33373	41126	29532	40683	39328	39358	55708	39766	33663	43342	34633	32170	46317
Metabolism.Carbohydrate_Metabolism.Glyoxylate_and_dicarboxylate_metabolism	3.85713	HV	2.44466	0.000114501	2861210	1633544	1227666	49060	29712	51553	30888	44812	20776	40073	34147	43424	37991	40015	32873	43569	56358	34868	46466	37790	31033	17369	46553	22607	35014	46156	57282	38155	36137	28251	24381	42836	25118	34969	20515	31320	31839	37186	38824	29128	25887	35587	26622	23528	40606
Metabolism.Carbohydrate_Metabolism.Inositol_phosphate_metabolism	3.33648			-	848980	453919	395061	13312	7874	11730	8626	11077	6878	9596	12063	8422	8839	8705	8820	13178	15372	8795	14211	9667	8460	6824	11694	8475	10011	13392	11954	13325	9095	9340	9706	10388	8077	8861	8321	9758	8993	7619	9439	8291	8683	9790	9610	8022	8667
Metabolism.Carbohydrate_Metabolism.Pentose_and_glucuronate_interconversions	3.55555			-	1461861	809377	652484	24268	13892	20062	18534	19995	12847	21551	18707	17330	17608	16521	17918	22227	27059	16762	21262	18436	17894	9672	24047	11427	19912	25662	18214	20732	17068	13225	12246	19898	14061	16175	10568	19482	16637	14830	19644	17564	13227	17144	13081	12133	18418
Metabolism.Carbohydrate_Metabolism.Pentose_phosphate_pathway	3.79333			-	2532989	1400504	1132485	38637	25578	34650	29576	35062	20519	39614	30175	38329	31489	32607	33805	35546	40750	31827	34738	31994	29224	15501	42789	21024	35215	42836	33892	32763	28733	25240	22944	32884	22839	28138	20164	28820	27693	25992	39035	28138	21119	30159	23867	20000	32686
Metabolism.Carbohydrate_Metabolism.Propanoate_metabolism	3.99924			-	4065617	2250200	1815417	62709	40746	65633	38981	58061	29835	54846	49565	61732	48277	56343	45753	61142	68732	45842	63545	50216	42516	25826	61831	36306	48873	58945	86651	55278	45032	44713	39162	52576	38641	46290	34147	46558	43986	42808	56006	42010	38748	49016	40842	33458	52846
Metabolism.Carbohydrate_Metabolism.Pyruvate_metabolism	4.01001			-	4173072	2293454	1879618	61672	41571	59850	46462	56960	32548	60309	48296	60884	51759	54208	53105	56475	64990	52456	57439	50830	45632	28943	65366	36707	53566	64711	64933	53234	47717	44306	39009	54202	39442	47032	35470	45841	45379	44894	60141	44572	39896	49907	41316	38360	51411
Metabolism.Carbohydrate_Metabolism.Starch_and_sucrose_metabolism	3.71096			-	2039246	1089244	950002	26535	20664	25547	29183	27278	19101	28681	21881	26611	25049	25268	31158	24471	25511	26234	22950	23497	26698	14139	29999	18012	27730	32669	26161	22317	21556	21412	18050	24596	19552	22388	16320	25679	23878	19626	29487	26416	15320	23699	17577	16417	22206
Metabolism.Energy_Metabolism	4.73107			-	21687672	12134042	9553630	324824	219469	317907	268072	297866	166502	348114	243355	348045	285674	284811	272386	291574	333496	283893	290173	273155	236319	132848	370799	176997	297198	342524	347713	267248	257770	221220	188944	289881	202117	252989	172733	241506	236724	236697	352863	240710	197918	267679	201195	187958	273553
Metabolism.Energy_Metabolism.Carbon_fixation_in_photosynthetic_organisms	3.65921			-	1831656	1031313	800343	28785	19016	26846	22376	25799	13407	29994	20713	28613	24826	24240	27249	25230	28994	25636	24765	23572	20584	9998	31621	14763	25722	28355	27014	23213	21780	19344	15752	25003	16690	21312	14114	20834	20783	20038	28937	20872	15290	22344	16752	14006	25502
Metabolism.Energy_Metabolism.Carbon_fixation_pathways_in_prokaryotes	4.01253			-	4205224	2308893	1896331	57088	40673	58524	51714	56390	32345	66362	44383	73205	53580	60893	52080	53549	57257	53442	51246	51668	46405	25436	68680	35980	55313	63140	67012	48115	47089	44935	38061	52946	40111	48334	35717	45311	45611	44226	66962	46100	38484	51338	40937	37680	52492
Metabolism.Energy_Metabolism.Methane_metabolism	3.98084			-	3837107	2161137	1675970	58963	40305	57186	45246	53788	29079	62336	43268	67369	50539	55704	46752	54863	61219	48596	52354	48925	41432	24173	68375	31141	52271	55501	64572	47321	45644	37706	32819	52493	34632	45358	29382	42494	41817	44304	63923	42414	33901	47460	34016	31577	50716
Metabolism.Energy_Metabolism.Nitrogen_metabolism	3.91605	HV	2.22755	0.000441385	3314452	1854363	1460089	53896	35357	48373	46669	46101	25691	46328	42272	45967	41330	40937	45642	50659	58361	42730	51698	40826	34682	22865	54618	29023	43973	50657	49189	47028	38162	34210	31442	44782	29199	37911	27495	37576	36195	35412	45640	35242	30970	38587	30495	27806	41064
Metabolism.Energy_Metabolism.Oxidative_phosphorylation	4.09515			-	4941299	2821726	2119573	77892	48973	77446	58101	69497	37686	84627	55632	75474	69953	58702	57353	64417	80959	66287	67406	62940	53252	27317	89766	36004	69937	88898	85058	61350	62671	47765	39309	69199	47540	59234	36389	56181	53365	55058	86279	55391	47009	65027	45099	44955	61428
Metabolism.Energy_Metabolism.Photosynthesis	3.40715			-	1031225	574027	457198	13941	10377	14480	11924	13408	7944	18727	10086	18865	13363	13484	12660	12158	13021	14255	11802	13566	11345	6985	18162	8185	15246	16256	16100	11206	12298	10677	8706	13139	9442	11753	8186	10776	11049	10819	19795	11631	9524	12263	9684	9577	12769
Metabolism.Energy_Metabolism.Photosynthesis___antenna_proteins	0.704514			-	1971	1251	720	29	30	1	0	29	2	258	0	18	1	28	0	0	0	27	29	330	4	0	61	0	18	182	0	0	15	0	0	28	0	19	0	0	33	0	1	0	0	1	0	0	17
Metabolism.Energy_Metabolism.Photosynthesis_proteins	3.44864			-	1135382	631434	503948	15355	11317	15924	14471	14762	8713	20848	11181	20712	14687	14671	13343	13488	14452	15401	13144	15077	12385	7768	20184	9132	16889	17353	17635	12437	13620	11642	9660	14501	10408	12958	9045	11956	12197	11813	21803	12889	10424	13472	10600	10362	13822
Metabolism.Energy_Metabolism.Sulfur_metabolism	3.54072			-	1389356	749898	639458	18875	13421	19127	17571	18092	11635	18634	15820	17822	17395	16152	17307	17210	19233	17519	17729	16251	16230	8306	19332	12769	17829	22182	21133	16578	16491	14941	13195	17790	14095	16110	12405	16378	15674	15027	19523	16171	12316	17187	13612	11995	15743
Metabolism.Enzyme_Families	4.28752	MV	2.70411	4.56514e-06	7643020	4082741	3560279	101378	75195	96455	88891	103832	65782	100618	88478	102145	92279	98670	90193	96610	105877	89209	96876	88897	90449	49275	109687	70053	95551	122708	101134	93367	82406	81529	74373	90883	78123	84651	70572	90616	83187	76317	100572	85971	72360	91695	76851	71865	84601
Metabolism.Enzyme_Families.Cytochrome_P450	0.184326			-	418	130	288	5	1	1	1	0	4	8	2	0	6	2	21	0	2	2	0	4	0	0	16	2	0	4	0	3	0	1	4	3	0	3	2	1	1	2	1	2	0	1	2	0	12
Metabolism.Enzyme_Families.Peptidases	4.17212			-	5990378	3251007	2739371	83299	61319	79836	68946	79280	50811	85031	68470	80788	75262	73486	74585	75899	86231	74404	76440	72439	68952	36411	89742	52095	77010	98705	83820	72655	68262	62959	54832	75436	60600	68314	52202	70491	66242	63229	83736	67763	55882	73505	58703	54423	71031
Metabolism.Enzyme_Families.Protein_kinases	3.65534	MV	2.56964	8.23826e-06	1652224	831604	820620	18074	13875	16618	19944	24552	14967	15579	20006	21357	17011	25182	15587	20711	19644	14803	20436	16454	21497	12864	19929	17956	18541	23999	17314	20709	14144	18569	19537	15444	17523	16334	18368	20124	16944	13086	16835	18206	16478	18189	18146	17442	13558
Metabolism.Glycan_Biosynthesis_and_Metabolism	4.28798			-	7844784	4260739	3584045	104159	77422	100077	107262	93910	66288	119190	84468	115941	99509	92936	102251	97786	103011	101306	93331	94444	87851	51991	125951	67107	106358	127912	101574	91620	89103	82340	69596	95036	76726	88727	65990	90718	85391	81713	117166	92409	73430	94368	74552	73460	97684
Metabolism.Glycan_Biosynthesis_and_Metabolism.Glycosaminoglycan_biosynthesis___chondroitin_sulfate	0.0438274			-	209	22	187	0	0	0	0	0	0	0	0	0	0	0	0	0	0	0	0	0	0	0	0	0	0	0	0	0	0	0	0	0	0	0	0	0	0	0	0	0	4	0	1	17	0
Metabolism.Glycan_Biosynthesis_and_Metabolism.Glycosaminoglycan_degradation	2.23655			-	60007	27500	32507	320	605	248	1172	396	885	1057	290	889	500	625	478	429	243	491	35	640	902	735	991	327	793	1106	159	284	403	345	282	426	614	538	298	955	603	298	918	974	617	544	384	795	919
Metabolism.Glycan_Biosynthesis_and_Metabolism.Glycosphingolipid_biosynthesis___ganglio_series	2.07812			-	38581	16705	21876	176	485	64	615	185	770	390	227	90	252	229	345	206	162	222	13	373	621	708	390	255	322	920	34	188	218	245	223	185	478	301	243	680	413	181	187	652	527	306	301	746	603
Metabolism.Glycan_Biosynthesis_and_Metabolism.Glycosphingolipid_biosynthesis___globo_series	2.51805			-	117872	58233	59639	1297	1068	996	1581	943	1684	1294	1433	633	890	950	1284	1565	1562	869	1540	1197	1310	2072	1681	1039	1107	2669	888	1499	762	1030	1203	892	1136	910	1018	1618	1034	570	679	1474	1607	1047	1127	1913	1208
Metabolism.Glycan_Biosynthesis_and_Metabolism.Glycosylphosphatidylinositol_GPI__anchor_biosynthesis	0.13987			-	522	327	195	27	2	2	0	2	0	6	0	1	70	0	0	0	2	12	0	18	0	0	34	0	1	11	0	1	24	0	0	2	0	10	0	0	2	22	0	0	0	56	0	0	18
Metabolism.Glycan_Biosynthesis_and_Metabolism.Glycosyltransferases	3.52933			-	1370186	760517	609669	20000	13485	18184	18178	18645	11620	20482	15540	21449	17755	17843	19418	18144	20469	18088	16994	17329	15788	8749	23154	11033	19049	24312	18201	16691	15487	13864	11034	17323	13375	15807	10273	15921	15258	14335	20674	15877	12574	17271	12045	12234	17852
Metabolism.Glycan_Biosynthesis_and_Metabolism.Lipopolysaccharide_biosynthesis	3.61239			-	1659482	904409	755073	21798	15823	21700	21205	18796	12798	26616	17948	26183	21327	18492	20944	21107	21055	22386	20666	19553	17647	10163	27333	15226	23924	24281	20776	19951	19871	18405	16097	20442	15745	18915	15354	18321	17989	18311	26805	19177	15169	19635	16664	14739	19874
Metabolism.Glycan_Biosynthesis_and_Metabolism.Lipopolysaccharide_biosynthesis_proteins	3.70863			-	2067410	1124399	943011	27940	20055	26429	27203	23580	16540	32244	23063	31386	26135	22850	25446	26871	27392	26642	25756	24730	22323	12976	33828	18427	29303	32318	25008	25199	24434	21924	19200	25583	20094	23428	18262	23800	22413	22096	31989	24050	19446	24951	20012	18942	24518
Metabolism.Glycan_Biosynthesis_and_Metabolism.N_Glycan_biosynthesis	2.4072	HV	2.16217	5.5918e-05	92481	60140	32341	1433	957	2115	1463	1491	480	2901	607	2715	1565	1071	1370	989	1413	1548	1335	1283	919	368	2498	288	1937	2008	2920	771	1418	806	357	1816	582	1169	280	785	844	1318	3382	938	656	1183	497	676	1447
Metabolism.Glycan_Biosynthesis_and_Metabolism.Other_glycan_degradation	2.68572			-	166036	76379	89657	783	1863	640	7696	874	2675	1528	1095	460	1092	1114	1696	886	712	968	251	1959	2588	2247	1670	1101	1342	3169	818	839	1156	1069	800	1055	2151	1427	898	2762	1790	813	817	2630	1750	1688	1123	2286	3524
Metabolism.Glycan_Biosynthesis_and_Metabolism.Other_types_of_O_glycan_biosynthesis	0.183032			-	421	420	1	0	0	4	0	0	0	0	0	0	0	0	0	0	0	0	0	0	2	0	0	0	0	0	277	0	0	0	0	0	0	1	0	0	0	0	127	0	0	7	0	0	0
Metabolism.Glycan_Biosynthesis_and_Metabolism.Peptidoglycan_biosynthesis	3.751			-	2271469	1231646	1039823	30381	23077	29694	28149	28997	18836	32651	24265	32135	29921	29762	31270	27589	30000	30079	26741	27362	25751	13973	34368	19411	28580	37118	32493	26197	25330	24652	20400	27311	22551	26221	19364	25876	25045	23769	31588	26637	21080	27680	22398	21112	27720
Metabolism.Glycan_Biosynthesis_and_Metabolism.Various_types_of_N_glycan_biosynthesis	0			-	108	42	66	4	2	1	0	1	0	21	0	0	2	0	0	0	1	1	0	0	0	0	4	0	0	0	0	0	0	0	0	1	0	0	0	0	0	0	0	0	0	0	0	0	1
Metabolism.Lipid_Metabolism	4.57502	HV	2.70528	9.44348e-05	15233533	8486744	6746789	235229	150684	233510	156807	218412	111800	213938	184690	231255	189290	206989	183056	224793	254890	183773	229836	188374	165651	89073	242604	131063	193489	244665	285920	204662	172184	161098	142183	199225	143553	174269	126131	175347	163738	163533	221035	163526	141162	184538	148080	126053	196978
Metabolism.Lipid_Metabolism.alpha_Linolenic_acid_metabolism	2.71841	MV	2.2463	7.11789e-06	186686	91736	94950	1794	1978	1479	1674	1792	1908	1255	2145	2215	1821	2289	2723	2114	1627	2199	1694	2008	2216	1467	1705	2037	2043	3020	2412	2044	1628	2277	1859	1483	2368	2006	1992	2386	2081	1666	1911	2248	2115	2253	1922	1985	1698
Metabolism.Lipid_Metabolism.Arachidonic_acid_metabolism	2.95615			-	352473	186402	166071	4527	3648	5829	3173	4661	3621	3618	3584	2922	4266	3504	4041	3623	4763	4116	4063	4176	4824	2279	3597	3056	3888	5754	6428	3371	4570	3771	2642	4897	4435	4411	2760	5159	4511	4717	3576	4779	3276	4685	3061	3394	4117
Metabolism.Lipid_Metabolism.Biosynthesis_of_unsaturated_fatty_acids	3.55752	MV	2.28265	4.13711e-05	1388934	729159	659775	19027	12698	17823	11577	17912	11738	15347	18187	14995	15171	14414	14505	19553	20949	14585	20949	15314	15432	9355	18239	14394	16976	21166	21258	19517	14918	15614	15760	16098	14184	14718	14247	16713	14616	13742	16912	15072	13044	16124	15260	12221	15149
Metabolism.Lipid_Metabolism.Ether_lipid_metabolism	2.06583			-	47786	26540	21246	761	391	761	473	790	454	371	675	799	548	986	453	781	914	408	669	693	653	234	722	329	528	1364	793	636	413	376	252	505	591	555	225	706	595	387	348	572	454	760	322	427	498
Metabolism.Lipid_Metabolism.Fatty_acid_biosynthesis	3.74439	HV	2.46994	7.76347e-08	2198413	1262901	935512	35801	22120	35755	24785	33204	14495	35686	26005	35295	30067	29469	27728	32029	38464	29527	34079	27874	24176	10551	38638	17124	30474	37134	39091	29473	27294	22794	19939	31845	19313	25921	17477	24415	23226	25481	36194	23532	19279	26547	21154	17303	30487
Metabolism.Lipid_Metabolism.Fatty_acid_elongation_in_mitochondria	0			-	85	64	21	5	1	0	0	0	0	7	0	0	6	2	0	0	0	2	0	3	0	0	16	0	0	4	0	0	0	0	0	0	0	2	0	0	0	2	0	0	0	1	0	0	10
Metabolism.Lipid_Metabolism.Fatty_acid_metabolism	3.90168			-	3245674	1806305	1439369	51340	31561	54375	27705	47176	22574	40897	40434	51844	37893	48587	37701	52383	57696	35333	52997	40579	33933	18795	48886	29095	37698	46756	79836	45341	34541	36293	30528	41112	30767	37102	25983	38555	35698	34158	44050	34075	30232	39336	31789	24505	42904
Metabolism.Lipid_Metabolism.Glycerolipid_metabolism	3.50064	HV	2.31201	4.73881e-06	1257768	716875	540893	21985	12742	18273	14224	17703	9136	18103	17202	18479	15849	16689	17103	20812	24638	16054	20789	16356	12447	8519	22247	10431	16641	22650	18794	19439	14277	12568	11500	16717	11318	14189	9969	14090	13371	12849	17357	12671	12742	15434	11991	10776	15664
Metabolism.Lipid_Metabolism.Glycerophospholipid_metabolism	3.68618			-	1972570	1077993	894577	28071	18985	27819	22685	26606	15841	26999	23034	28169	24755	25292	23080	26889	28775	24158	26698	23229	22345	12076	30549	17623	25749	31939	29952	25181	22201	20539	18199	24079	20024	22449	17002	23881	21819	20296	27642	23081	18834	23975	18861	17663	22379
Metabolism.Lipid_Metabolism.Linoleic_acid_metabolism	2.74151			-	217732	125202	92530	3611	2207	3978	2119	4023	1603	3470	2276	2845	3011	2892	3254	2459	3614	3355	3035	2967	2660	1227	3233	1706	2542	3534	4804	2376	2813	2209	2011	3574	1783	2620	1778	1759	2308	3002	3694	2008	1554	2616	2195	1620	4349
Metabolism.Lipid_Metabolism.Lipid_biosynthesis_proteins	3.91087	HV	2.36283	4.8938e-05	3276746	1845380	1431366	50406	31890	50826	35408	47801	22622	49054	38685	53760	42348	46137	39041	48054	54677	40739	49562	40564	35310	17312	55007	27553	42577	53429	62192	43506	38005	34487	31291	44043	29119	37871	27529	35644	34375	36749	51760	34231	29244	39260	32401	26923	42717
Metabolism.Lipid_Metabolism.Primary_bile_acid_biosynthesis	2.20158	HV	2.36812	2.90327e-06	57203	37754	19449	1462	682	1385	557	1142	203	1170	827	1051	811	1053	646	1229	1656	731	1297	963	479	135	1323	250	699	919	2603	1016	739	395	285	1095	483	767	245	703	608	691	1231	458	610	731	324	337	936
Metabolism.Lipid_Metabolism.Secondary_bile_acid_biosynthesis	1.71714	HV	2.51694	1.62934e-06	18080	12548	5532	620	175	543	160	404	89	424	363	242	281	280	211	492	679	302	549	398	108	47	524	57	303	381	394	443	246	81	105	458	116	246	48	186	215	157	245	111	117	241	105	24	293
Metabolism.Lipid_Metabolism.Sphingolipid_metabolism	2.78719			-	246979	137517	109462	3607	3065	3233	5703	3534	2317	5177	2591	4349	2906	3145	2274	3287	3538	2430	3060	3023	2882	2703	5063	1608	3793	3396	3185	2826	2443	1726	1596	3197	2082	2487	1303	3131	2364	1516	4647	3016	2345	2939	1589	2188	4179
Metabolism.Lipid_Metabolism.Steroid_biosynthesis	1.9846			-	32324	23172	9152	553	333	550	668	954	29	1434	54	1882	851	1175	831	292	279	910	112	531	428	33	1220	34	903	478	620	73	381	280	25	668	59	470	56	30	299	389	1716	287	115	491	61	145	568
Metabolism.Lipid_Metabolism.Steroid_hormone_biosynthesis	2.41829	HV	2.12454	2.47771e-05	96505	61547	34958	2335	1577	1752	577	1809	411	3156	1193	2485	1634	1345	785	1726	2366	1338	1748	1480	738	618	2920	307	1848	1452	1756	1486	1380	459	423	1866	573	1210	315	915	747	1032	2712	823	988	1325	490	658	1862
Metabolism.Lipid_Metabolism.Synthesis_and_degradation_of_ketone_bodies	3.20036			-	637575	345649	291926	9324	6631	9129	5319	8901	4759	7770	7435	9923	7072	9730	8680	9070	10255	7586	8535	8216	7020	3722	8715	5459	6827	11289	11802	7934	6335	7229	5768	7588	6338	7245	5202	7074	6905	6699	7040	6562	6213	7820	6555	5884	9168
Metabolism.Metabolism_of_Cofactors_and_Vitamins	4.61694			-	16841445	9209972	7631473	244008	170296	234264	207116	222986	129726	240425	197842	236366	212210	209027	212196	229459	254950	212015	232110	202994	184922	98907	262747	149577	219281	261480	251512	217044	192587	180475	163912	214205	158459	191574	147728	190682	183443	178465	240722	187216	149268	200803	168753	141372	205433
Metabolism.Metabolism_of_Cofactors_and_Vitamins.Biotin_metabolism	3.23181	HV	2.13156	0.000557386	684922	385607	299315	11346	7354	8637	7897	9861	4973	9799	9117	9479	9453	8727	10665	10498	11345	9771	10354	8586	7359	3332	11943	5735	9771	12040	9050	9997	7287	7387	6380	8389	6373	7751	5847	7940	7279	6389	9675	7699	6179	8391	6418	5466	9379
Metabolism.Metabolism_of_Cofactors_and_Vitamins.Folate_biosynthesis	3.67773	MV	2.37028	4.93177e-07	1847316	972219	875097	23587	18824	22457	20776	21406	16298	24595	21374	22684	21914	19157	21821	22642	22852	21904	22411	21135	21075	11334	25766	17407	24240	28201	25536	22428	20595	20168	18165	20934	19656	20516	17141	22787	20276	17806	25635	22283	16727	22847	18754	16259	20641
Metabolism.Metabolism_of_Cofactors_and_Vitamins.Lipoic_acid_metabolism	2.75924			-	233825	127544	106281	3085	2434	3081	3053	2853	1829	3754	2425	2993	2933	2276	3314	2523	2888	3265	2693	2771	2656	1264	3730	1989	3331	3648	3554	2659	2825	2570	2127	2893	2341	2623	2042	2658	2589	2416	4119	2804	2005	2837	2335	2181	2777
Metabolism.Metabolism_of_Cofactors_and_Vitamins.Nicotinate_and_nicotinamide_metabolism	3.62975	MV	2.1338	0.000358785	1711710	926307	785403	25563	17266	21733	19446	22064	13577	21543	21534	21938	21148	20174	23720	24653	27845	21421	24619	20102	18672	11252	26287	15664	22129	27960	21631	23730	18761	18839	17339	20411	15785	18812	15137	19528	18263	18055	21798	18892	15258	20131	17733	14417	19883
Metabolism.Metabolism_of_Cofactors_and_Vitamins.One_carbon_pool_by_folate	3.67717			-	1928822	1051963	876859	27179	19549	26789	22927	24339	14865	28087	21966	27224	24079	24441	24842	25328	27964	24514	25314	23492	20889	11011	29756	16530	24332	30901	28086	24326	21752	20977	18156	24577	18917	22098	16727	22151	21001	20019	26104	21339	18121	23380	19671	17082	23387
Metabolism.Metabolism_of_Cofactors_and_Vitamins.Pantothenate_and_CoA_biosynthesis	3.72402	HV	2.38618	2.79474e-06	2105189	1202474	902715	34907	22676	32529	25390	30935	14541	32323	25273	32663	28890	28678	28101	30832	38274	28368	31376	27215	23185	10586	36378	16537	28225	35842	32921	28366	26579	21087	18402	30440	18475	25360	15958	22968	23169	26273	32001	22749	17633	26268	19662	16517	29054
Metabolism.Metabolism_of_Cofactors_and_Vitamins.Porphyrin_and_chlorophyll_metabolism	3.93804			-	3520386	1960401	1559985	54203	34460	52912	50619	49565	23068	52680	42973	53843	44229	45924	42403	52047	59771	44320	54260	43508	36083	17671	59688	31712	46299	52600	54638	47971	41021	37793	36915	47967	29093	40133	31796	36058	37546	38785	53030	35269	29066	40253	36601	26451	44834
Metabolism.Metabolism_of_Cofactors_and_Vitamins.Retinol_metabolism	2.97788			-	384411	215841	168570	6004	3710	6811	3413	5473	2724	5625	4596	5377	4472	4592	3930	5774	6402	4301	6219	4521	4286	2179	5934	3321	5071	6146	9998	5334	4371	3877	3482	5207	3655	4288	3014	4857	4336	3937	6602	4353	3474	4454	3522	2964	4252
Metabolism.Metabolism_of_Cofactors_and_Vitamins.Riboflavin_metabolism	3.39094	MV	2.17561	7.04552e-05	984259	531042	453217	13881	10251	12958	12752	12681	8036	13139	11610	13076	11875	12033	11244	13491	14791	11312	13322	11696	11037	6108	14594	8647	12228	16189	14139	12774	10816	10153	9584	11663	9485	10942	8613	11747	10519	9943	12881	11227	9192	11660	9875	9012	11724
Metabolism.Metabolism_of_Cofactors_and_Vitamins.Thiamine_metabolism	3.52415			-	1344539	730162	614377	17954	12973	19381	17432	18073	10745	20538	14614	19499	17109	17122	15205	16892	17675	16441	17210	15394	15380	8329	20719	12154	18059	17682	22301	15865	15400	14257	12902	17210	13172	15330	11936	15805	15006	13593	21537	15923	11855	15992	13119	11411	14876
Metabolism.Metabolism_of_Cofactors_and_Vitamins.Ubiquinone_and_other_terpenoid_quinone_biosynthesis	3.56883	MV	2.33833	1.50705e-06	1412449	735534	676915	16718	13747	17064	15298	16892	13264	18231	14910	19002	17391	17918	17602	16344	15564	17495	15543	16436	16563	10868	18145	13834	17023	20078	18678	15561	15247	16052	14168	15555	14854	15883	13719	16329	15713	13888	17730	16755	13541	16564	14510	13545	16308
Metabolism.Metabolism_of_Cofactors_and_Vitamins.Vitamin_B6_metabolism	3.23075			-	683617	370878	312739	9581	7052	9912	8113	8844	5806	10111	7450	8588	8717	7985	9349	8435	9579	8903	8789	8138	7737	4973	9807	6047	8573	10193	10980	8033	7933	7315	6292	8959	6653	7838	5798	7854	7746	7361	9610	7923	6217	8026	6553	6067	8318
Metabolism.Metabolism_of_Other_Amino_Acids	4.31166			-	8310968	4620163	3690805	131644	86801	134126	86593	121040	63209	106383	102205	110025	103181	106182	100348	121703	147283	99468	129256	103042	93510	47043	122533	71107	101371	131904	153058	111265	99748	89312	75941	112846	81851	97876	67489	101565	92859	97745	105051	91935	76572	102031	80212	67361	106860
Metabolism.Metabolism_of_Other_Amino_Acids.beta_Alanine_metabolism	3.73861			-	2199395	1245230	954165	37620	22657	38181	19251	33389	14675	29369	29017	33613	26387	31114	23672	37171	43140	23445	39097	27616	22643	12347	34905	19239	26727	31916	52403	32956	25226	23785	20973	30121	20273	25223	17383	26336	23863	24523	30494	22370	20400	26770	21499	15996	29231
Metabolism.Metabolism_of_Other_Amino_Acids.Cyanoamino_acid_metabolism	3.3399			-	860074	458219	401855	12166	9575	12172	9826	12175	7473	9579	10004	8715	10321	9703	12294	10613	13268	10839	11451	9948	10785	5249	10491	8028	10106	13442	11787	10254	9955	9825	8140	10952	8924	9925	7600	10605	10075	10079	9131	9947	7492	10189	8583	7019	10671
Metabolism.Metabolism_of_Other_Amino_Acids.D_Alanine_metabolism	2.9359	HV	2.24591	4.5966e-08	338632	195353	143279	5908	3677	5167	4212	5039	2473	5246	4165	5133	4921	4752	5017	5048	6089	4918	4938	4505	3664	1989	6030	2525	4611	5583	5109	4516	4165	3485	2597	4684	3263	4157	2438	4006	3820	3767	4811	3918	3314	4470	2879	2926	4561
Metabolism.Metabolism_of_Other_Amino_Acids.D_Arginine_and_D_ornithine_metabolism	2.14671	HV	2.3187	0.000107404	52061	31710	20351	1085	477	1151	567	950	470	749	663	660	911	791	399	791	1167	705	859	758	609	415	857	343	645	584	1209	663	910	472	229	876	692	794	263	777	690	803	627	719	636	855	350	429	695
Metabolism.Metabolism_of_Other_Amino_Acids.D_Glutamine_and_D_glutamate_metabolism	3.01522			-	420778	229170	191608	5698	4381	5475	4622	5441	3102	6433	4438	6071	5663	4992	7685	5024	5458	6419	5153	4790	4690	2237	6434	3671	5994	5804	6339	4876	4591	5225	3958	5174	3970	4739	3734	4690	4627	4107	6842	4919	3628	4802	4149	3409	5340
Metabolism.Metabolism_of_Other_Amino_Acids.Glutathione_metabolism	3.73001			-	2196282	1205567	990715	33682	21674	36331	21421	32185	17840	25064	27187	25722	25954	25421	22542	31448	38153	24467	34353	26474	26535	11545	29717	18989	26515	37107	38556	29108	27160	23355	20541	29313	23103	25775	18374	29333	24692	26368	25163	25920	20102	27211	21587	18349	26595
Metabolism.Metabolism_of_Other_Amino_Acids.Phosphonate_and_phosphinate_metabolism	2.89703	HV	2.22317	0.000328016	308235	178963	129272	6182	3970	5259	3170	4649	2161	4184	4560	3866	3742	3693	3790	5577	7398	3799	5907	4330	3017	2080	5042	2398	3781	5519	4269	5025	4089	2914	2617	4957	2825	3753	2209	3640	3360	4050	3195	2897	3348	3736	2832	2525	4585
Metabolism.Metabolism_of_Other_Amino_Acids.Selenocompound_metabolism	3.53279			-	1378810	769463	609347	21145	14436	20532	17279	19428	10137	19564	15983	19044	18126	18827	19045	18812	22773	18593	19242	17668	15229	7063	21331	11173	16715	24447	22388	17374	16065	14454	12259	18666	12912	16426	11271	15326	15324	15566	18272	14973	12513	16891	13364	12139	18324
Metabolism.Metabolism_of_Other_Amino_Acids.Taurine_and_hypotaurine_metabolism	3.1368			-	556701	306488	250213	8158	5954	9858	6245	7784	4878	6195	6188	7201	7156	6889	5904	7219	9837	6283	8256	6953	6338	4118	7726	4741	6277	7502	10998	6493	7587	5797	4627	8103	5889	7084	4217	6852	6408	8482	6516	6272	5139	7107	4969	4569	6858
Metabolism.Metabolism_of_Terpenoids_and_Polyketides	4.31321			-	8350275	4648020	3702255	126438	83367	128231	92378	121784	59601	118213	97436	129653	105676	118261	107076	120082	135172	103149	122162	104012	92794	44781	129942	72796	104573	125334	169050	108321	93544	92329	78467	108245	77383	96262	69492	94810	91589	89755	123866	89872	73142	100199	81741	64319	114753
Metabolism.Metabolism_of_Terpenoids_and_Polyketides.Biosynthesis_of_12___14__and_16_membered_macrolides	0.742557			-	1795	791	1004	2	225	0	240	1	49	6	2	0	6	1	9	2	3	1	0	27	1	0	13	0	2	23	2	1	1	5	3	3	2	26	4	29	16	13	3	3	19	2	1	1	12
Metabolism.Metabolism_of_Terpenoids_and_Polyketides.Biosynthesis_of_ansamycins	2.70653	HV	2.20847	6.61388e-06	194895	116694	78201	3457	2102	3095	2486	3216	1287	4169	2031	4207	3023	3138	3267	2725	3496	3131	2629	2796	2087	983	4200	1213	3093	3126	2723	2394	2596	1793	1368	3105	1489	2408	1206	1793	2089	2483	4021	1961	1567	2444	1542	1425	3380
Metabolism.Metabolism_of_Terpenoids_and_Polyketides.Biosynthesis_of_siderophore_group_nonribosomal_peptides	2.70164			-	186638	95124	91514	2241	1426	1825	1821	3011	1823	1713	2028	2385	1804	2538	2222	2385	2434	1902	2262	1589	2826	1899	2109	1736	2296	3020	1911	2178	1569	2181	2013	1655	1863	1702	1878	2592	1738	1612	2115	2265	2213	1626	1864	2346	1977
Metabolism.Metabolism_of_Terpenoids_and_Polyketides.Biosynthesis_of_type_II_polyketide_products	0			-	262	93	169	1	0	2	5	0	2	0	5	1	1	1	6	0	0	1	0	1	2	1	1	9	2	15	0	6	7	2	7	2	4	1	1	1	1	0	1	1	0	0	0	0	0
Metabolism.Metabolism_of_Terpenoids_and_Polyketides.Biosynthesis_of_vancomycin_group_antibiotics	2.69145	HV	2.17222	0.000404021	191573	112842	78731	3171	1837	2599	3383	2878	1259	3848	2084	3984	2818	2905	3089	2703	3247	2890	2415	2633	2228	710	4067	1208	3049	3863	2377	2313	2291	1790	1403	2807	1411	2259	1177	1907	2026	2192	3804	2101	1373	2431	1569	1479	2937
Metabolism.Metabolism_of_Terpenoids_and_Polyketides.Carotenoid_biosynthesis	2.45788	HV	2.13731	4.56514e-06	96282	68121	28161	2308	1353	2558	1914	2692	288	2208	561	1970	2332	2137	3434	991	2471	2986	1393	1887	1177	40	2063	237	1399	1929	2987	911	1620	1264	317	2295	360	1657	217	520	1429	1914	2189	913	353	1091	580	89	2678
Metabolism.Metabolism_of_Terpenoids_and_Polyketides.Geraniol_degradation	3.65967			-	1807622	973975	833647	25725	17716	28557	14351	25472	12961	19923	22530	27907	19306	26883	17990	28578	29519	17242	28997	21446	19482	10384	23781	18204	19463	23596	44518	24615	18629	21177	19143	21314	17729	20221	16649	21605	19671	19370	22515	18566	16622	21188	19115	13449	23084
Metabolism.Metabolism_of_Terpenoids_and_Polyketides.Limonene_and_pinene_degradation	3.66052			-	1828221	1045253	782968	32582	18472	32379	15016	28968	11175	22205	25638	26320	21372	24974	18873	32508	37997	19067	34794	22965	18660	8873	28423	16339	21915	26249	51314	29142	20664	20058	18197	24847	16898	20745	15035	22111	19573	19510	27170	17917	16710	22343	18364	12212	26673
Metabolism.Metabolism_of_Terpenoids_and_Polyketides.Polyketide_sugar_unit_biosynthesis	3.14213			-	559614	314384	245230	8283	5358	6609	8950	7185	4168	10224	6240	9826	7990	6879	8886	7358	8313	8099	6977	7116	6133	2608	10717	4535	8468	10066	6089	6845	6547	5779	5115	7361	4319	6363	4462	5233	5729	6334	10098	5964	3949	6830	5306	4192	8437
Metabolism.Metabolism_of_Terpenoids_and_Polyketides.Prenyltransferases	3.42184			-	1065956	595340	470616	15566	10793	15933	14117	15904	8012	16678	11185	16319	15142	15612	15721	13351	15331	15301	13514	13721	12526	5659	17127	8837	13817	16280	17253	12455	12378	11571	9431	14356	9781	12740	8765	11632	12227	11344	15946	12113	8910	12776	9973	8399	15146
Metabolism.Metabolism_of_Terpenoids_and_Polyketides.Terpenoid_backbone_biosynthesis	3.6255			-	1728297	948480	779817	23727	16983	25112	21546	23249	13256	26543	17906	26777	22722	24161	24061	21412	23545	22861	21058	21424	19605	9817	26956	14539	21835	26273	30371	19572	19126	18995	15212	21881	16650	20163	14129	19454	19290	17886	25703	19872	15265	21079	16520	14788	21953
Metabolism.Metabolism_of_Terpenoids_and_Polyketides.Tetracycline_biosynthesis	3.14588			-	571415	312906	258509	7831	5918	8012	6650	7773	4398	8875	6015	8290	7617	7576	7867	6718	7343	8052	6788	6972	6747	3169	8631	4944	7709	9080	7779	6565	6775	6429	5202	7182	5720	6621	4962	6605	6510	5938	8519	6809	5122	6958	5755	4907	7019
Metabolism.Metabolism_of_Terpenoids_and_Polyketides.Zeatin_biosynthesis	2.46258			-	117705	64017	53688	1544	1184	1550	1899	1435	923	1821	1211	1667	1543	1456	1651	1351	1473	1616	1335	1435	1320	638	1854	995	1525	1814	1726	1324	1341	1285	1056	1437	1157	1356	1007	1328	1290	1159	1782	1387	1039	1431	1152	1032	1457
Metabolism.Nucleotide_Metabolism	4.49378	MV	2.62858	0.00122542	12501131	6760668	5740463	173397	125126	166784	148303	161042	100458	174683	142265	166578	157553	149873	168459	159118	178524	161291	162725	147515	139887	77549	186968	112346	159968	196050	176951	154227	140581	137478	121797	153830	120380	140487	112376	139395	135479	131429	173957	139509	112517	148957	128096	111085	153279
Metabolism.Nucleotide_Metabolism.Purine_metabolism	4.27884	MV	2.52754	9.18716e-06	7589054	4093310	3495744	106031	74647	102393	89307	99006	61670	102827	87987	99180	93948	89982	98189	98264	109983	94606	100620	88987	85738	47683	111609	69161	96825	117514	108856	94762	85231	82885	74438	93483	74110	84969	68482	86607	82838	79272	103670	84980	68311	91019	77375	67031	91238
Metabolism.Nucleotide_Metabolism.Pyrimidine_metabolism	4.08527			-	4912077	2667358	2244719	67366	50479	64391	58996	62036	38788	71856	54278	67398	63605	59891	70270	60854	68541	66685	62105	58528	54149	29866	75359	43185	63143	78536	68095	59465	55350	54593	47359	60347	46270	55518	43894	52788	52641	52157	70287	54529	44206	57938	50721	44054	62041
Metabolism.Xenobiotics_Biodegradation_and_Metabolism	4.55158	HV	3.1923	3.73786e-05	14090000	8122719	5967281	254346	141938	255863	132872	231379	94327	181420	184643	205064	173722	189958	165352	235158	299953	163994	255484	181993	152065	79844	226357	114383	171733	227663	334430	208113	171279	145011	127777	206063	124629	165529	104533	162592	150246	176568	199583	140550	127933	169395	132089	106124	209264
Metabolism.Xenobiotics_Biodegradation_and_Metabolism.1_1_1_Trichloro_2_2_bis_4_chlorophenyl_ethane__DDT__degradation	1.66419			-	15298	6848	8450	107	82	67	175	85	420	85	186	19	184	54	81	103	81	35	21	255	213	143	154	158	209	102	333	108	168	115	47	105	296	215	93	302	291	87	227	260	73	305	55	66	156
Metabolism.Xenobiotics_Biodegradation_and_Metabolism.Aminobenzoate_degradation	3.65761	HV	2.49154	3.04644e-05	1774733	1047098	727635	34498	17986	33264	16336	31043	10339	23748	24536	28248	22295	26318	20273	32182	40516	20334	34263	23930	18692	7925	30226	13868	21435	30900	48344	27846	21059	17959	15940	26158	14772	20859	12481	19813	18490	21485	26886	16613	15614	22014	16661	12105	28771
Metabolism.Xenobiotics_Biodegradation_and_Metabolism.Atrazine_degradation	2.81644			-	256533	136928	119605	4174	1620	3875	1990	4177	2068	3069	3509	3074	2872	2562	2614	3967	4962	2217	4250	2890	3457	1865	3438	2864	3722	2453	3395	3807	3288	2750	2841	3788	2410	2593	2279	3226	3087	2948	3707	2811	1759	3056	2664	1522	3431
Metabolism.Xenobiotics_Biodegradation_and_Metabolism.Benzoate_degradation	3.7123			-	2044240	1173853	870387	35213	20563	39351	17159	32254	12901	25920	25056	34916	24897	31624	24877	34612	43070	23220	37560	26364	20045	13888	32277	16754	22434	30103	55077	28579	23921	22622	19034	29752	16923	24258	15284	21292	20800	27706	27594	18602	20124	23158	19961	16675	30188
Metabolism.Xenobiotics_Biodegradation_and_Metabolism.Bisphenol_degradation	3.02478	HV	2.23606	1.76114e-06	395224	247247	147977	8739	3726	8585	3888	8767	2383	6058	5205	5358	5767	5853	4739	6669	9879	5083	7593	5615	4893	1460	7039	2806	4878	5822	16095	6066	5349	3491	2979	6744	3140	4924	2235	4255	4618	5192	8748	3817	2600	5195	3180	1797	8365
Metabolism.Xenobiotics_Biodegradation_and_Metabolism.Caprolactam_degradation	3.48124			-	1240136	686360	553776	18801	12328	22810	9136	18112	8595	14212	15276	19042	13866	17642	12758	19877	21722	12444	21622	14892	13106	6654	16998	11527	13955	16451	36761	16766	13648	14641	12237	15887	12028	14284	10420	15343	13467	14380	17234	13005	11179	14725	12380	8624	15740
Metabolism.Xenobiotics_Biodegradation_and_Metabolism.Chloroalkane_and_chloroalkene_degradation	3.49091	HV	2.42979	1.82471e-07	1191900	709601	482299	23374	12933	22606	14477	20017	8043	18568	15835	17025	15762	15478	14328	19795	26512	15359	21802	16483	12123	7458	21844	8551	15448	21021	26568	18106	15290	10627	9647	19453	9946	14406	7751	12989	12834	14854	18671	11511	11063	14841	10257	9143	18086
Metabolism.Xenobiotics_Biodegradation_and_Metabolism.Chlorocyclohexane_and_chlorobenzene_degradation	3.00403	HV	2.21231	8.23826e-06	379832	234746	145086	9051	4196	7460	3893	7558	2408	4817	5882	4821	5112	4603	4908	7350	11393	4855	8020	5860	4217	1391	7053	2225	4853	8867	7722	6639	5417	3037	2657	6698	3175	4854	1908	4463	4036	5764	4788	3382	3430	5004	2988	2463	7067
Metabolism.Xenobiotics_Biodegradation_and_Metabolism.Dioxin_degradation	2.58589			-	150562	86604	63958	3345	1414	1892	1478	2315	1255	1902	2429	1632	1684	1429	1868	3020	4498	1536	3071	1947	1369	1956	2965	1348	1843	2149	1823	2982	1851	1198	1423	2208	1090	1571	1015	1563	1405	2113	1743	1228	1851	1533	1361	1563	2267
Metabolism.Xenobiotics_Biodegradation_and_Metabolism.Drug_metabolism___cytochrome_P450	3.4434			-	1113337	633174	480163	19813	10434	21677	9638	18842	7381	12209	15356	13242	12829	13465	10696	18992	23624	11725	21673	13607	13352	4407	15900	9342	13640	19155	24918	17207	13790	11894	10751	16029	11093	13045	8872	15689	12351	13360	12705	12596	9840	13529	10594	7808	14134
Metabolism.Xenobiotics_Biodegradation_and_Metabolism.Drug_metabolism___other_enzymes	3.32684			-	865162	476525	388637	13632	9834	11087	10077	11543	6870	11335	10786	10938	10936	10313	13443	12004	15292	11797	12154	10769	9517	5285	13492	7168	11174	15114	10607	11710	9895	9365	7812	10874	8224	9814	7105	9643	9366	9353	11137	9298	7808	10494	8647	7477	11262
Metabolism.Xenobiotics_Biodegradation_and_Metabolism.Ethylbenzene_degradation	2.97745			-	377068	215315	161753	7071	3999	5547	3779	5535	2480	4068	5756	5265	4432	4710	4338	7179	8413	4232	7075	4911	3723	2252	6297	3201	4834	6552	5868	6512	4327	3735	3572	4959	3613	4261	3074	4632	3920	4096	4392	3742	4044	4573	3663	3171	5715
Metabolism.Xenobiotics_Biodegradation_and_Metabolism.Fluorobenzoate_degradation	2.66591	HV	2.26202	5.5918e-05	174462	106225	68237	3731	1814	4286	1033	3708	1263	2194	2153	2134	2397	2019	2536	2878	4702	2401	3837	2344	1887	1621	2698	1118	2022	3094	5101	2425	2515	1656	1419	3373	1190	2208	1019	1762	1706	3015	2458	1500	1804	1808	1340	1560	3301
Metabolism.Xenobiotics_Biodegradation_and_Metabolism.Metabolism_of_xenobiotics_by_cytochrome_P450	3.41564			-	1053614	591952	461662	17895	9836	19999	9113	17294	7198	11177	14252	12046	11818	12325	9919	17331	21248	10949	19880	12461	12807	4327	14300	9137	12758	17886	23855	15784	12932	11436	10378	14762	10740	12217	8727	14949	11674	12573	12172	12143	9347	12695	10161	7679	12720
Metabolism.Xenobiotics_Biodegradation_and_Metabolism.Naphthalene_degradation	3.43543			-	1098525	618918	479607	18498	10991	19276	10289	16589	7168	13454	14320	15964	12347	14342	11535	18660	22246	11576	19971	13495	11482	6236	17002	9621	12911	16729	24802	16532	12759	11651	10896	15028	9772	12430	8937	13018	11555	13141	14446	11049	10202	12493	10993	8516	15614
Metabolism.Xenobiotics_Biodegradation_and_Metabolism.Nitrotoluene_degradation	2.97502	HV	2.31434	2.79474e-06	338127	219632	118495	7018	4169	6873	5020	6396	1974	7693	3537	9297	5595	6385	3571	5468	7453	4924	5160	5377	3347	2153	9273	1365	5732	5331	7004	3896	5141	2097	1309	6388	2433	4600	1045	3011	3592	5296	8496	3436	2695	4982	1788	2907	6599
Metabolism.Xenobiotics_Biodegradation_and_Metabolism.Polycyclic_aromatic_hydrocarbon_degradation	3.07096	HV	2.26323	1.74765e-05	441547	275590	165957	10204	4473	9152	3941	9842	1607	6579	6380	7315	6398	7369	6544	8521	11930	6316	9613	6220	4783	1267	8353	3319	5827	6523	14193	7717	5459	4629	4324	7489	2689	5280	3111	3796	4614	5606	8496	3368	2889	5224	4379	1982	9184
Metabolism.Xenobiotics_Biodegradation_and_Metabolism.Styrene_degradation	3.04712			-	444295	252349	191946	8214	4239	7490	3220	7376	3116	4761	6153	5378	5345	5191	6695	7168	9619	5936	8060	5725	4720	2980	6351	3887	5382	7674	8316	6648	5270	4999	4319	6534	3997	5132	3601	4616	4702	5644	5193	4042	4115	5399	4434	3660	7157
Metabolism.Xenobiotics_Biodegradation_and_Metabolism.Toluene_degradation	3.22166			-	676880	373490	303390	10379	6899	9832	7634	9414	5816	8705	7773	8753	8603	7734	8866	9012	11925	8581	9424	8266	7649	4718	9985	5579	8247	11451	11124	8466	8445	6786	5914	9072	6625	8019	5377	7715	7212	8854	9124	7441	6569	7982	6320	6222	9051
Metabolism.Xenobiotics_Biodegradation_and_Metabolism.Xylene_degradation	2.20902			-	58525	30264	28261	589	402	734	596	512	1042	866	263	597	583	542	763	370	868	474	435	582	683	1858	712	545	429	286	2524	317	755	323	278	762	473	559	199	515	526	1101	1366	706	927	385	263	1184	456
Organismal_Systems	3.9014			-	3226565	1758479	1468086	44995	31752	43892	35494	43298	26210	45029	36412	48582	39755	44781	45005	42574	45933	41160	41199	39081	37172	20003	48726	28423	41150	48925	53755	38586	35905	35488	29331	39274	32045	36966	27237	38426	36008	33741	46927	37735	28780	39599	30202	27331	37527
Organismal_Systems.Circulatory_System	2.84188			-	279240	151836	127404	4355	2793	4413	2588	3488	2173	3142	3907	2683	3220	2539	2143	4346	4875	2996	4799	3135	2866	1722	3768	2712	3302	4934	4237	4401	3499	2974	3095	3431	2931	3188	2740	3644	3028	2998	2924	3167	2997	3448	3127	2624	2662
Organismal_Systems.Circulatory_System.Cardiac_muscle_contraction	2.84188			-	279234	151830	127404	4355	2793	4413	2588	3488	2173	3142	3907	2683	3218	2539	2143	4346	4875	2996	4799	3133	2866	1722	3768	2712	3302	4934	4237	4401	3499	2974	3095	3431	2931	3188	2740	3644	3028	2998	2924	3167	2997	3448	3127	2624	2662
Organismal_Systems.Circulatory_System.Vascular_smooth_muscle_contraction	0			-	6	6	0	0	0	0	0	0	0	0	0	0	2	0	0	0	0	0	0	2	0	0	0	0	0	0	0	0	0	0	0	0	0	0	0	0	0	0	0	0	0	0	0	0	0
Organismal_Systems.Digestive_System	2.73123	MV	2.24022	9.18716e-06	190653	92203	98450	1678	2112	1418	2200	1839	2174	1865	1770	1534	1888	1937	4023	1504	1315	2896	1302	1983	2564	1807	1757	1925	2212	3018	1837	1548	1541	2632	1854	1566	2162	1953	1905	2432	2214	1588	1905	2556	1680	2087	1909	1935	1941
Organismal_Systems.Digestive_System.Bile_secretion	2.04548			-	40230	20041	20189	433	543	527	330	274	597	438	410	179	389	214	885	282	238	594	231	477	529	540	280	383	560	336	1085	253	427	532	134	452	663	499	198	752	660	299	522	720	322	676	162	265	230
Organismal_Systems.Digestive_System.Carbohydrate_digestion_and_absorption	2.33023	MV	2.25031	9.75307e-05	66549	28566	37983	305	538	311	627	676	600	393	770	737	374	854	1149	852	191	668	880	365	844	873	402	1074	726	372	127	841	250	1140	1347	313	495	410	1175	690	562	289	427	742	525	286	980	687	559
Organismal_Systems.Digestive_System.Fat_digestion_and_absorption	0			-	183	74	109	10	2	6	0	0	0	14	0	3	4	0	2	1	4	1	0	6	0	0	0	0	0	5	0	2	0	0	0	0	0	0	0	0	0	0	2	0	0	4	2	0	1
Organismal_Systems.Digestive_System.Gastric_acid_secretion	0			-	147	95	52	2	2	7	0	0	0	0	0	0	1	11	0	0	0	17	0	2	0	0	21	0	0	0	0	0	0	0	0	0	0	4	0	0	0	6	0	3	0	3	0	0	1
Organismal_Systems.Digestive_System.Mineral_absorption	1.9643			-	37561	19796	17765	448	358	317	638	419	393	461	211	330	569	369	1067	199	515	749	138	494	565	108	559	178	429	1180	178	177	423	464	183	400	316	469	188	392	416	635	421	484	267	457	333	424	450
Organismal_Systems.Digestive_System.Pancreatic_secretion	0			-	218	135	83	6	4	7	0	0	0	3	0	0	4	11	0	0	7	20	0	5	1	0	23	0	0	0	0	0	0	0	1	0	0	6	0	0	1	6	0	5	0	4	1	0	3
Organismal_Systems.Digestive_System.Protein_digestion_and_absorption	2.07901			-	45618	23401	22217	472	663	236	605	470	584	556	379	285	546	467	920	170	360	830	53	632	625	286	451	290	497	1125	447	275	441	496	189	401	688	561	344	598	575	347	533	599	566	654	431	559	696
Organismal_Systems.Digestive_System.Salivary_secretion	0			-	147	95	52	2	2	7	0	0	0	0	0	0	1	11	0	0	0	17	0	2	0	0	21	0	0	0	0	0	0	0	0	0	0	4	0	0	0	6	0	3	0	3	0	0	1
Organismal_Systems.Endocrine_System	3.53371			-	1374717	746549	628168	17283	12600	19481	15631	19835	11036	19652	13554	25940	17206	24880	18851	17404	16335	16826	15477	17041	16470	7971	20641	12232	16292	18274	29153	14144	14020	15291	12077	15761	13497	16029	11322	15772	15524	13905	21440	16277	11585	16876	12334	10931	16679
Organismal_Systems.Endocrine_System.Adipocytokine_signaling_pathway	2.86455			-	294112	160653	133459	3398	2847	4450	3529	4504	2187	4186	2526	7134	3785	6861	3988	3810	3170	3574	3207	3795	3271	1915	4628	2602	3046	3270	6909	2680	2727	3256	2686	3247	2580	3532	2520	2775	3147	3059	4580	3107	2595	3456	2688	2493	4065
Organismal_Systems.Endocrine_System.GnRH_signaling_pathway	1.61593			-	13132	5640	7492	121	81	48	156	45	232	25	195	27	101	67	84	104	138	50	5	179	237	120	58	163	181	96	54	108	157	104	46	120	291	163	84	301	249	73	98	252	69	297	69	47	72
Organismal_Systems.Endocrine_System.Insulin_signaling_pathway	2.65023			-	182817	100446	82371	2288	1718	2109	3093	2525	1769	3402	1669	3659	2623	2866	3002	1924	1761	2547	1456	2429	2370	1260	3441	1473	2914	2461	2466	1575	2002	1695	1176	2374	1747	2104	1127	2036	2195	1806	3789	2399	1135	2405	1152	1161	2216
Organismal_Systems.Endocrine_System.Melanogenesis	1.308			-	6353	2561	3792	18	8	2	85	48	87	6	45	20	14	42	94	91	9	18	0	12	200	13	13	65	119	18	10	52	40	77	41	26	118	46	42	269	117	21	53	223	42	34	19	38	10
Organismal_Systems.Endocrine_System.PPAR_signaling_pathway	3.25776			-	735986	403247	332739	9803	6397	11649	6952	10908	5258	10203	7583	13531	8990	13365	9883	10077	9821	8825	9658	8986	8393	3800	10669	6675	8165	9822	18834	8292	7505	8744	6981	8484	6993	8574	6243	8390	8143	7607	11104	8402	6261	8845	7126	5665	8846
Organismal_Systems.Endocrine_System.Progesterone_mediated_oocyte_maturation	2.40586			-	102635	55634	47001	1386	1111	1085	1411	1267	872	1634	1148	1286	1356	1117	1531	1161	1241	1496	1126	1241	1207	614	1612	930	1450	1699	791	1165	1255	1054	939	1294	1034	1168	964	1159	1146	1141	1581	1227	908	1249	958	960	1259
Organismal_Systems.Endocrine_System.Renin_angiotensin_system	2.06604			-	39682	18368	21314	269	438	138	405	538	631	196	388	283	337	562	269	237	195	316	25	399	792	249	220	324	417	908	89	272	334	361	208	216	734	442	342	842	527	198	235	667	575	590	322	567	211
Organismal_Systems.Environmental_Adaptation	3.18726			-	618154	334608	283546	8209	6388	7715	6624	7498	5459	9483	6635	9076	7773	7401	7873	7417	8561	7961	7142	7220	7161	4573	9607	5310	8384	10069	7854	6897	7588	6282	5405	7638	6129	7139	5172	7218	6839	7257	9730	7505	5678	7614	5739	6137	6023
Organismal_Systems.Environmental_Adaptation.Circadian_rhythm___plant	1.72465			-	17777	12665	5112	334	236	313	31	525	66	658	46	766	527	369	828	68	376	644	130	214	273	4	542	39	565	272	250	58	384	243	21	467	18	293	24	9	225	448	957	166	16	198	54	6	146
Organismal_Systems.Environmental_Adaptation.Plant_pathogen_interaction	3.18028			-	600377	321943	278434	7875	6152	7402	6593	6973	5393	8825	6589	8310	7246	7032	7045	7349	8185	7317	7012	7006	6888	4569	9065	5271	7819	9797	7604	6839	7204	6039	5384	7171	6111	6846	5148	7209	6614	6809	8773	7339	5662	7416	5685	6131	5877
Organismal_Systems.Excretory_System	2.47749			-	119582	68222	51360	2001	1278	1585	1223	1863	738	1718	1446	1608	1698	1396	3250	1597	2056	2326	1760	1393	1346	536	2041	949	1946	1655	1928	1576	1294	1664	1047	1642	1026	1355	943	1335	1328	1188	2141	1335	906	1381	1004	714	1528
Organismal_Systems.Excretory_System.Aldosterone_regulated_sodium_reabsorption	0			-	147	95	52	2	2	7	0	0	0	0	0	0	1	11	0	0	0	17	0	2	0	0	21	0	0	0	0	0	0	0	0	0	0	4	0	0	0	6	0	3	0	3	0	0	1
Organismal_Systems.Excretory_System.Endocrine_and_other_factor_regulated_calcium_reabsorption	0			-	147	95	52	2	2	7	0	0	0	0	0	0	1	11	0	0	0	17	0	2	0	0	21	0	0	0	0	0	0	0	0	0	0	4	0	0	0	6	0	3	0	3	0	0	1
Organismal_Systems.Excretory_System.Proximal_tubule_bicarbonate_reclamation	2.42262			-	107776	59565	48211	1529	1140	1343	1071	1623	723	1564	1102	1439	1524	1224	3074	1139	1464	2130	1310	1161	1290	532	1591	907	1722	1307	1820	1164	1139	1602	964	1412	962	1205	914	1163	1216	1064	2029	1247	794	1195	940	698	1309
Organismal_Systems.Excretory_System.Vasopressin_regulated_water_reabsorption	1.54223	HV	2.9726	3.13996e-07	11512	8467	3045	468	134	228	152	240	15	154	344	169	172	150	176	458	592	162	450	228	56	4	408	42	224	348	108	412	155	62	83	230	64	142	29	172	112	112	112	82	112	180	64	16	217
Organismal_Systems.Immune_System	2.78512			-	246480	136678	109802	3908	2623	2740	3286	3117	2064	3633	3195	3082	3259	2637	3651	3402	4030	3399	3228	3169	2827	1437	4137	2123	3586	4256	1904	3278	3149	2348	2111	3307	2507	2872	2084	2976	2800	2945	3585	2896	2112	3193	2134	2013	3073
Organismal_Systems.Immune_System.Antigen_processing_and_presentation	2.40586			-	102635	55634	47001	1386	1111	1085	1411	1267	872	1634	1148	1286	1356	1117	1531	1161	1241	1496	1126	1241	1207	614	1612	930	1450	1699	791	1165	1255	1054	939	1294	1034	1168	964	1159	1146	1141	1581	1227	908	1249	958	960	1259
Organismal_Systems.Immune_System.Fc_epsilon_RI_signaling_pathway	0			-	6	6	0	0	0	0	0	0	0	0	0	0	2	0	0	0	0	0	0	2	0	0	0	0	0	0	0	0	0	0	0	0	0	0	0	0	0	0	0	0	0	0	0	0	0
Organismal_Systems.Immune_System.Fc_gamma_R_mediated_phagocytosis	1.62218			-	13303	5702	7601	131	83	54	156	45	232	39	195	30	101	67	86	105	142	51	5	181	237	120	58	163	181	101	54	110	157	104	46	120	291	163	84	301	249	73	100	252	69	301	71	47	73
Organismal_Systems.Immune_System.Hematopoietic_cell_lineage	0.15266			-	312	48	264	0	0	0	1	0	4	0	2	0	0	0	20	0	1	0	0	0	0	0	0	2	0	0	0	2	0	1	4	2	0	1	2	1	1	0	0	2	0	0	2	0	0
Organismal_Systems.Immune_System.Leukocyte_transendothelial_migration	0			-	83	63	20	5	1	0	0	0	0	7	0	0	6	2	0	0	0	2	0	3	0	0	16	0	0	4	0	0	0	0	0	0	0	1	0	0	0	2	0	0	0	1	0	0	10
Organismal_Systems.Immune_System.NOD_like_receptor_signaling_pathway	2.41152			-	103460	55888	47572	1386	1112	1085	1411	1269	915	1634	1151	1287	1357	1118	1532	1161	1242	1496	1126	1242	1208	695	1613	935	1455	1699	791	1165	1256	1054	946	1294	1049	1168	971	1167	1158	1141	1582	1243	912	1250	963	975	1260
Organismal_Systems.Immune_System.RIG_I_like_receptor_signaling_pathway	1.90266	HV	2.48037	6.81801e-07	26681	19337	7344	1000	316	516	307	536	41	319	699	479	437	333	482	975	1404	354	971	500	175	8	838	93	500	753	268	836	481	135	176	597	133	371	63	348	246	588	322	172	223	392	140	31	471
Organismal_Systems.Nervous_System	3.00079	HV	2.03402	0.000318321	397656	228320	169336	7556	3957	6540	3942	5658	2566	5529	5905	4659	4705	3989	5214	6904	8761	4754	7491	5137	3938	1957	6759	3172	5428	6715	6842	6742	4814	4297	3742	5929	3793	4429	3071	5049	4275	3858	5202	3999	3822	4999	3955	2977	5611
Organismal_Systems.Nervous_System.Glutamatergic_synapse	3.00078	HV	2.03562	0.000318321	397650	228314	169336	7556	3957	6540	3942	5658	2566	5529	5905	4659	4703	3989	5214	6904	8761	4754	7491	5135	3938	1957	6759	3172	5428	6715	6842	6742	4814	4297	3742	5929	3793	4429	3071	5049	4275	3858	5202	3999	3822	4999	3955	2977	5611
Organismal_Systems.Nervous_System.Long_term_depression	0			-	6	6	0	0	0	0	0	0	0	0	0	0	2	0	0	0	0	0	0	2	0	0	0	0	0	0	0	0	0	0	0	0	0	0	0	0	0	0	0	0	0	0	0	0	0
Organismal_Systems.Sensory_System	0			-	83	63	20	5	1	0	0	0	0	7	0	0	6	2	0	0	0	2	0	3	0	0	16	0	0	4	0	0	0	0	0	0	0	1	0	0	0	2	0	0	0	1	0	0	10
Organismal_Systems.Sensory_System.Phototransduction___fly	0			-	83	63	20	5	1	0	0	0	0	7	0	0	6	2	0	0	0	2	0	3	0	0	16	0	0	4	0	0	0	0	0	0	0	1	0	0	0	2	0	0	0	1	0	0	10
Unclassified	5.17985	MV	3.3138	0.000114501	60709791	32869678	27840113	873641	621144	798935	713123	786851	508745	788634	732618	822986	735345	745358	770350	841813	915985	737564	824957	729161	684363	403159	917321	546500	784768	959433	839938	782206	675010	643107	567446	735029	605783	683050	524243	731373	665878	630837	794470	693888	569048	733119	583577	531827	731560
Unclassified.Cellular_Processes_and_Signaling	4.63384	MV	3.24227	1.90316e-06	16606096	8724607	7881489	212077	170530	208570	194124	200095	155217	203050	188227	209482	192730	195961	193936	205908	212190	191812	200494	190672	190775	129075	226306	154514	204090	265157	221347	193649	177660	175355	154342	186546	175571	184227	147817	202965	182795	164065	203071	195484	165002	200986	161456	164545	177426
Unclassified.Cellular_Processes_and_Signaling.Cell_division	2.98766	MV	2.26567	0.000929683	379292	201253	178039	4801	3400	4888	4491	4618	2967	4545	4385	5761	4352	5268	4136	5220	4989	4398	4921	4205	4231	2240	5339	3542	4599	5633	4917	4734	3947	4446	3909	3946	4095	4246	3766	4815	3951	3648	4322	4479	4009	4498	4080	3701	3845
Unclassified.Cellular_Processes_and_Signaling.Cell_motility_and_secretion	3.50714			-	1281871	690104	591767	16441	12908	16931	13959	16451	10173	19348	13724	19918	16298	16971	14714	16043	15671	16012	15660	14478	15000	8088	19979	11357	17189	20037	17197	14629	14256	13830	12152	15081	12753	14468	11438	15623	13475	12905	18923	15767	12331	15179	12432	12050	13261
Unclassified.Cellular_Processes_and_Signaling.Electron_transfer_carriers	2.45579	HV	2.13135	0.000721529	104119	65976	38143	1969	844	2251	1868	1827	667	1677	931	3374	1616	2925	1112	1995	2800	1192	1622	1717	975	962	2585	540	1048	1406	2533	1253	1424	746	427	1834	585	1442	253	717	1213	2057	1666	692	1149	1304	716	1070	1826
Unclassified.Cellular_Processes_and_Signaling.Germination	0.197084			-	346	63	283	0	0	0	9	0	11	13	0	0	0	0	0	0	12	0	0	0	0	0	1	0	1	0	0	0	0	0	5	1	0	0	0	6	0	0	0	0	2	0	0	0	0
Unclassified.Cellular_Processes_and_Signaling.Inorganic_ion_transport_and_metabolism	3.64252	HV	2.29266	4.56514e-06	1749764	996002	753762	30554	18133	26943	19736	25468	12931	24059	24068	24370	21576	19584	20315	28368	34885	21285	29526	21974	18672	10126	30086	14592	24731	31170	27493	26389	21940	16951	15358	24692	16328	20164	13375	20822	19204	20059	26128	18413	16377	21830	16058	13854	21596
Unclassified.Cellular_Processes_and_Signaling.Membrane_and_intracellular_structural_molecules	3.93634			-	3308657	1724875	1583782	42928	33484	39667	38465	38696	30641	35782	39505	36811	37417	37411	35432	43124	44559	36867	41574	37642	37698	23729	43325	31144	38283	58526	38777	41438	34766	34821	32534	34975	35474	36535	30753	41380	35798	33037	33340	39142	33475	40102	34372	33879	35281
Unclassified.Cellular_Processes_and_Signaling.Other_ion_coupled_transporters	4.04936	MV	2.75216	6.14412e-06	4251656	2210753	2040903	50707	43900	55824	48050	49333	42567	54266	44256	53071	48462	48243	55341	47155	49007	50273	48579	47481	47501	41190	54860	40031	51919	61249	63747	44979	44700	45916	38288	48521	44623	46491	37293	49296	46895	41121	54836	48861	44178	49445	40147	45577	42470
Unclassified.Cellular_Processes_and_Signaling.Other_transporters	3.45296	MV	2.38828	9.39018e-07	1048048	529911	518137	12171	10017	10549	12916	11242	10348	10788	12256	11338	10985	11832	11626	12828	11542	11374	11422	11568	12589	7918	12787	10745	12070	17478	10732	12335	10270	11269	10692	9976	11626	11109	10377	13405	11751	9347	10780	12756	10303	12598	10879	10632	10961
Unclassified.Cellular_Processes_and_Signaling.Pores_ion_channels	3.81013	MV	2.60358	3.49232e-05	2425533	1243096	1182437	28268	25952	29617	28255	26701	25124	25640	26363	26907	26597	26732	26381	28139	27041	26216	26242	28182	29345	19059	28965	21909	27764	41414	31252	25473	25002	25378	21372	25341	28009	27062	21247	32553	26982	23316	24126	30752	25066	30095	23199	25732	28861
Unclassified.Cellular_Processes_and_Signaling.Signal_transduction_mechanisms	3.71535	MV	2.53894	7.38865e-07	1946437	998459	947978	22561	20724	20396	24740	23634	18936	24516	21723	25373	23519	24671	22580	21725	19863	22220	19641	22046	23485	14943	26144	19795	24884	26920	23502	21345	20010	20828	18757	20416	21351	21276	18435	23544	22329	16926	26890	23663	17226	24635	18806	17173	18161
Unclassified.Cellular_Processes_and_Signaling.Sporulation	2.45257			-	110373	64115	46258	1677	1168	1504	1635	2125	852	2416	1016	2559	1908	2324	2299	1311	1821	1975	1307	1379	1279	820	2235	859	1602	1324	1197	1074	1345	1170	848	1763	727	1434	880	804	1197	1649	2060	959	886	1300	767	877	1164
Unclassified.Genetic_Information_Processing	4.42927	HV	2.69755	0.000157131	10839157	6057972	4781185	177076	112066	142499	132652	146284	81727	143509	143723	157094	141171	138023	146453	170435	194226	139087	164565	139030	116278	61634	184803	94357	147282	182657	133412	157182	127574	111448	100007	138112	102425	125720	89827	126999	118316	121548	142825	119521	98011	135627	101372	85553	139218
Unclassified.Genetic_Information_Processing.Protein_folding_and_associated_processing	3.94266	MV	2.40095	3.26215e-05	3451665	1845803	1605862	47989	34713	44309	41466	44749	28853	40453	41740	46769	41629	45281	43743	47891	50319	41275	46355	40923	38967	23069	50097	33086	42482	49046	44655	44210	37981	38002	34216	39182	35087	39075	31904	41294	38272	36501	40195	39923	31986	41644	34377	29870	41209
Unclassified.Genetic_Information_Processing.Replication__recombination_and_repair_proteins	4.00656	HV	3.0224	2.07003e-07	3848993	2348256	1500737	85385	41035	57607	47181	61401	21618	56371	63687	64020	55182	50060	54775	80621	102813	52126	79532	56570	36330	14858	84881	27828	59863	78778	47081	72837	50748	34594	32869	59645	30494	46692	25942	44029	40007	48924	56949	36075	33976	50919	31947	23104	56281
Unclassified.Genetic_Information_Processing.Restriction_enzyme	2.93021			-	344033	185279	158754	3701	3769	3348	7944	3081	3198	5256	2393	6673	5905	5666	5032	3248	2374	5269	1447	4699	4282	2291	5922	2756	4404	6013	3567	2314	4029	3099	1655	3592	3402	4504	1879	3561	4405	4284	5026	4919	2517	5200	2616	2907	5211
Unclassified.Genetic_Information_Processing.Transcription_related_proteins	2.2623	MV	2.5091	0.000201563	64089	30532	33557	766	303	450	489	721	608	782	969	782	528	540	518	994	792	397	908	574	783	510	865	863	1063	528	312	1053	574	661	824	618	674	495	713	839	751	294	999	761	379	710	651	435	470
Unclassified.Genetic_Information_Processing.Translation_proteins	3.90714	MV	2.50726	5.70639e-06	3130377	1648102	1482275	39235	32246	36785	35572	36332	27450	40647	34934	38850	37927	36476	42385	37681	37928	40020	36323	36264	35916	20906	43038	29824	39470	48292	37797	36768	34242	35092	30443	35075	32768	34954	29389	37276	34881	31545	39656	37843	29153	37154	31781	29237	36047
Unclassified.Metabolism	4.43253			-	11008370	6078201	4930169	165728	116864	155761	134680	154051	89997	157344	127956	160301	136239	141346	141582	151854	172006	136946	148101	135760	128077	72136	174794	92744	147151	164199	173484	137499	126481	112050	94442	143448	107376	126203	86648	133143	123395	118119	163341	127283	99447	134084	99752	92603	148620
Unclassified.Metabolism.Amino_acid_metabolism	3.40791	HV	2.18698	1.5721e-05	1010308	580507	429801	16577	11815	15831	10827	15663	6512	16335	11826	16664	13900	13576	15793	14589	17595	14978	15096	12656	11200	5323	17850	8203	14986	15629	15972	13442	11966	11070	8650	14773	8632	11998	7801	10963	11548	11749	17222	10971	8561	12079	9154	8075	13022
Unclassified.Metabolism.Biosynthesis_and_biodegradation_of_secondary_metabolites	2.91915			-	339071	188015	151056	5778	3397	5208	3409	4720	2440	4332	4657	4523	4038	3663	4076	5723	6870	3485	6053	4003	3652	1932	5519	2915	4692	4715	6238	5116	4027	3565	3267	4750	3181	3830	2725	4524	3557	4016	4766	3682	2961	3994	3179	2239	3804
Unclassified.Metabolism.Carbohydrate_metabolism	2.99804			-	406539	222806	183733	5609	3929	5628	6758	5642	4050	5948	4418	5609	4596	5538	4785	5361	5933	4071	4818	5018	5447	2799	7004	3157	5411	5345	6909	4528	4628	3356	2884	5295	4414	4585	2722	6172	4862	4442	6378	5551	3437	4896	2745	3182	4182
Unclassified.Metabolism.Energy_metabolism	3.96487			-	3705014	2013685	1691329	51844	38605	49479	47459	49122	31288	51753	42387	55453	44395	48664	43625	49557	50791	44624	47245	44274	41630	26242	57235	33344	48090	52470	60461	45147	40643	38205	33847	44475	37128	41772	31866	43730	40475	36775	55763	42606	35298	44672	35005	32313	47166
Unclassified.Metabolism.Glycan_biosynthesis_and_metabolism	2.92559			-	331888	177275	154613	4298	3637	4264	3568	3996	3303	4014	3473	4549	4308	4674	3784	3968	4034	4177	3494	3989	3818	2775	4645	2692	3855	5929	4105	3502	3781	3372	2582	3641	3709	4038	2571	4218	3740	3816	3542	4331	3571	4365	2955	3705	3333
Unclassified.Metabolism.Lipid_metabolism	3.00419			-	398686	213840	184846	5126	3413	6381	4502	5725	3483	5466	3855	5594	4726	5253	4801	4658	4858	4625	4929	4301	4860	3224	5520	3427	4841	5490	8012	4138	4130	4339	3488	4754	4096	4377	3183	4994	4310	3699	5517	5000	3946	4584	3685	4136	5079
Unclassified.Metabolism.Metabolism_of_cofactors_and_vitamins	3.37316	MV	2.15975	4.73268e-05	907297	475460	431837	12124	8951	11146	11095	10951	8684	10816	10983	11052	9979	9858	8640	11959	12303	9252	11050	10190	10919	6371	12348	8865	11869	12345	12382	11432	10436	9233	8504	10191	10351	10068	8084	12427	10583	8893	11964	11340	8542	11448	8671	7756	9202
Unclassified.Metabolism.Nucleotide_metabolism	2.27716			-	75040	40777	34263	879	1160	520	989	769	936	1581	518	1800	1157	2093	1578	668	534	1260	75	1161	854	897	1617	501	803	688	289	354	686	638	186	770	911	992	373	866	962	759	963	1036	865	1121	382	814	700
Unclassified.Metabolism.Others	3.9811	HV	2.4635	9.44348e-05	3834527	2165836	1668691	63493	41957	57304	46073	57463	29301	57099	45839	55057	49140	48027	54500	55371	69088	50474	55341	50168	45697	22573	63056	29640	52604	61588	59116	49840	46184	38272	31034	54799	34954	44543	27323	45249	43358	43970	57226	42766	32266	46925	33976	30383	62132
Unclassified.Poorly_Characterized	4.74588	MV	2.9865	4.23593e-06	22256168	12008898	10247270	318760	221684	292105	251667	286421	181804	284731	272712	296109	265205	270028	288379	313616	337563	269719	311797	263699	249233	140314	331418	204885	286245	347420	311695	293876	243295	244254	218655	266923	220411	246900	199951	268266	241372	227105	285233	251600	206588	262422	220997	189126	266296
Unclassified.Poorly_Characterized.Function_unknown	4.31741	MV	2.96347	2.39829e-06	7987700	4187259	3800441	106324	79256	97215	84623	93128	74092	93236	98310	94681	88058	84168	94831	108892	110733	87894	105912	89069	92724	59809	108684	78257	103554	115280	105030	103165	86465	87189	78822	89875	85935	86015	73428	105503	88793	77476	98505	96682	76370	94146	77982	69927	85178
Unclassified.Poorly_Characterized.General_function_prediction_only	4.54326			-	14268468	7821639	6446829	212436	142428	194890	167044	193293	107712	191495	174402	201428	177147	185860	193548	204724	226830	181825	205885	174630	156509	80505	222734	126628	182691	232140	206665	190711	156830	157065	139833	177048	134476	160885	126523	162763	152579	149629	186728	154918	130218	168276	143015	119199	181118
[truncated: 50 more columns]

## Sheet: metagen function Lev4 LDA
unique function	Kegg Ortholog annotation	mean LDA	group presentation	group mean	P value
K02056_simplesugartransportsystemATP_bindingprotein_EC_3_6_3_17_	K02056	3.27877	HV	2.59261	1.41557e-07
K02023_multiplesugartransportsystemATP_bindingprotein	K02023	3.30945	HV	2.57069	8.33172e-07
K02058_simplesugartransportsystemsubstrate_bindingprotein	K02058	3.24562	HV	2.56004	1.90318e-07
K02052_putativespermidine_putrescinetransportsystemATP_bindingprotein	K02052	3.17079	HV	2.51351	1.04984e-07
K01768_adenylatecyclase_EC_4_6_1_1_	K01768	2.96874	HV	2.30048	7.1183e-08
K10441_ribosetransportsystemATP_bindingprotein_EC_3_6_3_17_	K10441	2.836	HV	2.11289	7.76347e-08
K06995_None	K06995	2.69529	HV	2.09641	2.15868e-07
K04078_chaperonin GroES	K04078	2.9194	HV	1.97	8.65502e-09
K10552_fructosetransportsystemsubstrate_bindingprotein	K10552	1.93687	HV	1.93877	7.43411e-08
K10553_fructosetransportsystempermeaseprotein	K10553	1.93669	HV	1.93687	6.81551e-08
K00862_erythritolkinase_EC_2_7_1_27_	K00862	1.88971	HV	1.85455	1.19445e-08
K00570_phosphatidyl_N_methylethanolamineN_methyltransferase_EC_2_1_1_71_	K00570	1.8959	HV	1.84216	7.19047e-09
K00314_sarcosinedehydrogenase_EC_1_5_99_1_	K00314	2.37245	HV	1.81169	5.24432e-08
K00843_None	K00843	2.18499	HV	1.77612	2.25517e-08
K13574_uncharacterizedoxidoreductase_EC_1_1_1___	K13574	2.15185	HV	1.69459	6.81551e-08
K05878_dihydroxyacetonekinase_N_terminaldomain_EC_2_7_1___	K05878	2.18928	HV	1.67692	3.08525e-08
K02431_L_fucosemutarotase_EC_5_1_3___	K02431	2.20809	HV	1.67376	3.68555e-08
K10554_fructosetransportsystemATP_bindingprotein	K10554	2.0147	HV	1.65871	8.10694e-08
K00313_electrontransferflavoprotein_quinoneoxidoreductase_EC_1_5_5___	K00313	1.95255	HV	1.63713	8.26379e-09
K03855_ferredoxinlikeprotein	K03855	1.95255	HV	1.63427	8.26379e-09
K00276_primary_amineoxidase_EC_1_4_3_21_	K00276	1.89305	HV	1.60488	1.57064e-08
K02595_nitrogenfixationproteinNifW	K02595	1.9261	HV	1.55749	9.49224e-09
K11924_DtxRfamilytranscriptionalregulator_manganesetransportregulator	K11924	2.03846	HV	1.55259	1.79963e-08
K01438_acetylornithinedeacetylase_EC_3_5_1_16_	K01438	2.72021	HV	1.53708	2.01093e-05
K09461_anthraniloyl_CoAmonooxygenase_EC_1_14_13_40_	K09461	1.98715	HV	1.50432	9.63394e-08
K01433_formyltetrahydrofolatedeformylase_EC_3_5_1_10_	K01433	2.62396	MV	1.81282	3.52564e-08
K13788_phosphateacetyltransferase_EC_2_3_1_8_	K13788	2.36294	MV	1.7421	1.30008e-07
K03547_exonucleaseSbcD	K03547	2.41349	MV	1.68959	5.13658e-07
K13282_cyanophycinase_EC_3_4_15_6_	K13282	1.76258			-
K01256_aminopeptidaseN_EC_3_4_11_2_	K01256	2.69628			-
K06726_D_ribosepyranase_EC_5_______	K06726	1.42131			-
K03747_Smgprotein	K03747	2.25819			-
K12405_3_hydroxyacyl_CoAdehydrogenase_3a_7a_12a_trihydroxy_5b_cholest_24_enoyl_CoAhydratase_EC_1_1_1_354_2_1_107_	K12405	0			-
K11472_glycolateoxidaseFADbindingsubunit	K11472	2.10291			-
K01502_aliphaticnitrilase_EC_3_5_5_7_	K01502	0.722338			-
K01151_deoxyribonucleaseIV_EC_3_1_21_2_	K01151	1.97059			-
K14583_1_2_dihydroxynaphthalenedioxygenase_EC_1_13_11_56_	K14583	1.171			-
K02963_smallsubunitribosomalproteinS18	K02963	2.69862			-
K07649_two_componentsystem_OmpRfamily_sensorhistidinekinaseTctE_EC_2_7_13_3_	K07649	2.3831			-
K11275_histoneH1_5	K11275	1.54487			-
K00886_polyphosphateglucokinase_EC_2_7_1_63_	K00886	2.03585			-
K01181_endo_1_4_beta_xylanase_EC_3_2_1_8_	K01181	2.15873			-
K00086_1_3_propanedioldehydrogenase_EC_1_1_1_202_	K00086	0.32916			-
K10222_2_6_dioxo_6_phenylhexa_3_enoatehydrolase_EC_3_7_1_8_	K10222	0			-
K00537_arsenatereductase_EC_1_20_4_1_	K00537	2.76714			-
K02549_O_succinylbenzoatesynthase_EC_4_2_1_113_	K02549	1.86625			-
K04778_vibriobactinsynthetase	K04778	0			-
K03562_biopolymertransportproteinTolQ	K03562	2.65156			-
K03090_RNApolymerasesigma_Bfactor	K03090	1.03307			-
K06433_smallacid_solublesporeproteinP_minor_	K06433	0			-
K02626_argininedecarboxylase_EC_4_1_1_19_	K02626	1.65445			-
K00087_xanthinedehydrogenasemolybdenum_bindingsubunit_EC_1_17_1_4_	K00087	1.02463			-
K00369_nitratereductase_EC_1_7_99_4_	K00369	0			-
K05947_mannosyl_3_phosphoglyceratesynthase_EC_2_4_1_217_	K05947	0.402781			-
K03805_thiol_disulfideinterchangeproteinDsbG	K03805	1.24314			-
K04021_aldehydedehydrogenase	K04021	0.95901			-
K08699_carbondioxideconcentratingmechanismproteinCcmN	K08699	0			-
K05521_ADP_ribosylglycohydrolase_EC_3_2_____	K05521	2.42687			-
K02744_PTSsystem_N_acetylgalactosamine_specificIIAcomponent_EC_2_7_1_69_	K02744	0.170304			-
K09744_hypotheticalprotein	K09744	0.896202			-
K13979_uncharacterizedzinc_typealcoholdehydrogenase_likeprotein_EC_1_______	K13979	2.18029			-
K01178_glucoamylase_EC_3_2_1_3_	K01178	2.03384			-
K12061_conjugaltransferpilusassemblyproteinTraW	K12061	0.809514			-
K01406_serralysin_EC_3_4_24_40_	K01406	0.96016			-
K05790_lipopolysaccharidebiosynthesisproteinWzzE	K05790	0			-
K01101_4_nitrophenylphosphatase_EC_3_1_3_41_	K01101	0.734266			-
K10910_autoinducer2_bindingperiplasmicproteinLuxP	K10910	1.6848			-
K01828_None	K01828	0.532206			-
K01238_None	K01238	2.28106			-
K01354_oligopeptidaseB_EC_3_4_21_83_	K01354	2.48546			-
K07718_two_componentsystem_sensorhistidinekinaseYesM_EC_2_7_13_3_	K07718	1.26453			-
K07810_Cu_I__Ag_I_effluxsystemperiplasmicproteinCusF	K07810	0.167787			-
K07322_regulatorofcellmorphogenesisandNOsignaling	K07322	2.4133			-
K03981_thiol_disulfideinterchangeproteinDsbC_EC_5_3_4_1_	K03981	2.54866			-
K12514_tightadherenceproteinF	K12514	0.682492			-
K05985_ribonucleaseM5_EC_3_1_26_8_	K05985	0			-
K03568_TldDprotein	K03568	2.62191			-
K03392_aminocarboxymuconate_semialdehydedecarboxylase_EC_4_1_1_45_	K03392	1.89303			-
K01919_glutamate__cysteineligase_EC_6_3_2_2_	K01919	2.63476			-
K02189_cobalaminbiosynthesisproteinCbiG_cobalt_precorrin5Ahydrolase_EC_3_7_1_12_	K02189	2.24108			-
K10773_endonucleaseIII_EC_4_2_99_18_	K10773	2.72992			-
K07560_D_tyrosyl_tRNA_Tyr_deacylase_EC_3_1_____	K07560	2.63145			-
K12262_cytochromeb561	K12262	2.88679			-
K02014_ironcomplexoutermembranerecepterprotein	K02014	3.69243			-
K07483_transposase	K07483	2.85252			-
K02471_putativeATP_bindingcassettetransporter	K02471	2.19333			-
K10677_inulinfructotransferase_DFA_I_forming__EC_4_2_2_17_	K10677	0			-
K05584_NAD_P_H_quinoneoxidoreductasesubunitM_EC_1_6_5_3__NADHdehydrogenaseIsubunitM_EC_1_6_5_3_	K05584	0			-
K07400_Fe_SbiogenesisproteinNfuA	K07400	2.52091			-
K04336_curliproductionprotein	K04336	0			-
K03737_putativepyruvate_flavodoxinoxidoreductase_EC_1_2_7___	K03737	1.86407			-
K09778_hypotheticalprotein	K09778	2.26821			-
K02482_two_componentsystem_NtrCfamily_sensorkinase_EC_2_7_13_3_	K02482	2.22314			-
K02472_UDP_N_acetyl_D_mannosaminuronicaciddehydrogenase_EC_1_1_1___	K02472	1.5544			-
K02692_photosystemIsubunitII	K02692	0			-
K08276_ecotin	K08276	0.10609			-
K14450_L_malyl_CoA_beta_methylmalyl_CoAlyase	K14450	1.19652			-
K01619_deoxyribose_phosphatealdolase_EC_4_1_2_4_	K01619	2.4075			-
K06164_PhnIprotein	K06164	2.39117			-
K09786_hypotheticalprotein	K09786	2.47631			-
K11069_spermidine_putrescinetransportsystemsubstrate_bindingprotein	K11069	2.56142			-
K03151_thiaminebiosynthesisproteinThiI	K03151	2.28224			-
K11200_PTSsystem_2_O_A_mannosyl_D_glycerate_specificIICcomponent	K11200	1.20027			-
K04773_proteaseIV_EC_3_4_21___	K04773	2.72647			-
K01239_purinenucleosidase_EC_3_2_2_1_	K01239	2.30246			-
K02759_PTSsystem_cellobiose_specificIIAcomponent_EC_2_7_1_69_	K02759	0.612718			-
K10834_heme_transportingATPase_EC_3_6_3_41_	K10834	1.74465			-
K03270_3_deoxy_D_manno_octulosonate8_phosphatephosphatase_KDO8_Pphosphatase__EC_3_1_3_45_	K03270	2.57455			-
K09826_Furfamilytranscriptionalregulator_ironresponseregulator	K09826	2.12554			-
K07080_None	K07080	2.54508			-
K07308_anaerobicdimethylsulfoxidereductasesubunitC_DMSOreductaseanchorsubunit_	K07308	1.9503			-
K06399_stageIVsporulationproteinB_EC_3_4_21_116_	K06399	0			-
K03593_ATP_bindingproteininvolvedinchromosomepartitioning	K03593	2.69351			-
K00365_urateoxidase_EC_1_7_3_3_	K00365	1.78099			-
K07013_None	K07013	1.2706			-
K00423_L_ascorbateoxidase_EC_1_10_3_3_	K00423	1.56085			-
K08904_photosystemIIPsb28_2protein	K08904	0			-
K03837_serinetransporter	K03837	1.70078			-
K03589_celldivisionproteinFtsQ	K03589	2.62148			-
K02458_generalsecretionpathwayproteinI	K02458	2.59347			-
K02552_menaquinone_specificisochorismatesynthase_EC_5_4_4_2_	K02552	1.62814			-
K05368_aquacobalaminreductase_NAD_P_H_flavinreductase_EC_1_16_1_31_5_1_29_	K05368	2.29303			-
K11209_GST_likeprotein	K11209	2.49347			-
K00766_anthranilatephosphoribosyltransferase_EC_2_4_2_18_	K00766	2.69389			-
K03469_ribonucleaseHI_EC_3_1_26_4_	K03469	2.6989			-
K00966_mannose_1_phosphateguanylyltransferase_EC_2_7_7_13_	K00966	2.55681			-
K09456_putativeacyl_CoAdehydrogenase	K09456	2.15661			-
K01569_oxalatedecarboxylase_EC_4_1_1_2_	K01569	0.692683			-
K02054_putativespermidine_putrescinetransportsystempermeaseprotein	K02054	3.11764			-
K00366_ferredoxin_nitritereductase_EC_1_7_7_1_	K00366	1.21026			-
K02933_largesubunitribosomalproteinL6	K02933	2.69861			-
K10918_LysRfamilytranscriptionalregulator_transcriptionalactivatorAphB	K10918	2.20276			-
K00384_thioredoxinreductase_NADPH__EC_1_8_1_9_	K00384	2.91466			-
K11535_nucleosidetransportprotein	K11535	0.402749			-
K00318_prolinedehydrogenase_EC_1_5_99_8_	K00318	1.76807			-
K00656_formateC_acetyltransferase_EC_2_3_1_54_	K00656	2.09756			-
K09954_hypotheticalprotein	K09954	2.47321			-
K03533_TorAspecificchaperone	K03533	1.47804			-
K03780_L____tartratedehydratasebetasubunit_EC_4_2_1_32_	K03780	1.19506			-
K03786_3_dehydroquinatedehydrataseII_EC_4_2_1_10_	K03786	2.7102			-
K10923_AraCfamilytranscriptionalregulator_TCPpilusvirulenceregulatoryprotein	K10923	0			-
K01142_exodeoxyribonucleaseIII_EC_3_1_11_2_	K01142	2.90812			-
K06904_None	K06904	1.68105			-
K00370_nitratereductase1_alphasubunit_EC_1_7_99_4_	K00370	2.06708			-
K01791_UDP_N_acetylglucosamine2_epimerase_EC_5_1_3_14_	K01791	2.20093			-
K14748_ethylbenzenedioxygenasealphasubunit_EC_1_14_12___	K14748	0			-
K09133_hypotheticalprotein	K09133	1.3531			-
K00655_1_acyl_sn_glycerol_3_phosphateacyltransferase_EC_2_3_1_51_	K00655	2.94663			-
K08970_nickel_cobaltexporter	K08970	1.94309			-
K00876_uridinekinase_EC_2_7_1_48_	K00876	2.41775			-
K10673_streptomycin3_kinase_EC_2_7_1_87_	K10673	1.78174			-
K01447_N_acetylmuramoyl_L_alanineamidase_EC_3_5_1_28_	K01447	2.44204			-
K01014_arylsulfotransferase_EC_2_8_2_1_	K01014	1.41447			-
K03311_branched_chainaminoacid_cationtransporter_LIVCSfamily	K03311	1.59779			-
K04720_threonine_phosphatedecarboxylase_EC_4_1_1_81_	K04720	1.71685			-
K02713_photosystemIIPsbLprotein	K02713	0			-
K06979_None	K06979	2.63769			-
K02338_DNApolymeraseIIIsubunitbeta_EC_2_7_7_7_	K02338	2.70977			-
K00469_inositoloxygenase_EC_1_13_99_1_	K00469	0.771009			-
K10530_lactateoxidase_EC_1_13_12___	K10530	0			-
K07459_putativeATP_dependentendonucleaseoftheOLDfamily	K07459	2.02315			-
K01006_pyruvate_orthophosphatedikinase_EC_2_7_9_1_	K01006	2.35236			-
K12582_TDP_Fuc4NActransferase_EC_2_4_1___	K12582	1.58554			-
K02517_lipidAbiosynthesislauroylacyltransferase_EC_2_3_1___	K02517	2.89107			-
K00531_nitrogenase_EC_1_18_6_1_	K00531	0.265704			-
K02521_LysRfamilytranscriptionalregulator_positiveregulatorforilvC	K02521	2.14993			-
K07132_None	K07132	1.30476			-
K02387_flagellarbasal_bodyrodproteinFlgB	K02387	2.62823			-
K02746_PTSsystem_N_acetylgalactosamine_specificIICcomponent	K02746	0.305766			-
K02686_primosomalreplicationproteinN	K02686	1.50047			-
K08296_phosphohistidinephosphatase_EC_3_1_3___	K08296	2.76397			-
K14623_DNA_damage_inducibleproteinD	K14623	0.732696			-
K07274_outermembraneprotein	K07274	2.489			-
K09777_hypotheticalprotein	K09777	1.29805			-
K02334_DNApolymerasebacteriophage_type_EC_2_7_7_7_	K02334	2.60868			-
K01775_alanineracemase_EC_5_1_1_1_	K01775	2.82153			-
K06909_None	K06909	0.454972			-
K11631_bacitracintransportsystemATP_bindingprotein	K11631	0			-
K01950_NAD_synthase_glutamine_hydrolysing__EC_6_3_5_1_	K01950	2.50974			-
K02412_flagellum_specificATPsynthase_EC_3_6_3_14_	K02412	2.6308			-
K07643_two_componentsystem_OmpRfamily_sensorhistidinekinaseBasS_EC_2_7_13_3_	K07643	0			-
K11177_xanthinedehydrogenaseYagRmolybdenum_bindingsubunit_EC_1_17_1_4_	K11177	2.28363			-
K03820_apolipoproteinN_acyltransferase_EC_2_3_1___	K03820	2.65879			-
K04561_nitricoxidereductase_cytochromeb_containingsubunitI_EC_1_7_2_5__nitric_oxidereductase_cytochromeb_containingsubunitI_EC_1_7_99_7_	K04561	2.3609			-
K01042_L_seryl_tRNA_Ser_seleniumtransferase_EC_2_9_1_1_	K01042	2.06759			-
K05601_hydroxylaminereductase_EC_1_7_99_1_	K05601	2.1951			-
K05876_methyl_acceptingchemotaxisproteinIII_riboseandgalactosesensorreceptor	K05876	0			-
K06718_L_2_4_diaminobutyricacidacetyltransferase_EC_2_3_1_178_	K06718	2.29196			-
K07571_S1RNAbindingdomainprotein	K07571	0			-
K02500_cyclaseHisF_EC_4_1_3____cyclase_EC_4_1_3___	K02500	2.71767			-
K10800_single_strandselectivemonofunctionaluracilDNAglycosylase_EC_3_2_2___	K10800	0.558054			-
K01739_cystathioninegamma_synthase_EC_2_5_1_48_	K01739	2.53856			-
K03768_peptidyl_prolylcis_transisomeraseB_cyclophilinB__EC_5_2_1_8_	K03768	2.64466			-
K05982_deoxyribonucleaseV_EC_3_1_21_7_	K05982	1.93384			-
K06903_None	K06903	2.2133			-
K09800_hypotheticalprotein	K09800	2.51673			-
K08097_phosphosulfolactatesynthase_EC_4_4_1_19_	K08097	1.59679			-
K13669_alpha_1_2_mannosyltransferase_EC_2_4_1___	K13669	0			-
K01060_cephalosporin_Cdeacetylase_EC_3_1_1_41_	K01060	1.80686			-
K06960_None	K06960	1.71433			-
K02714_photosystemIIPsbMprotein	K02714	0			-
K00288_methylenetetrahydrofolatedehydrogenase_NADP___methenyltetrahydrofolatecyclohydrolase_formyltetrahydrofolatesynthetase_EC_1_5_1_53_5_4_96_3_4_3_	K00288	0			-
K03760_phosphoethanolaminetransferase	K03760	2.00164			-
K02067_putativeABCtransportsystemsubstrate_bindingprotein	K02067	2.7171			-
K03928_carboxylesterase_EC_3_1_1_1_	K03928	1.3437			-
K02364_enterobactinsynthetasecomponentF_EC_2_7_7___	K02364	1.88696			-
K00390_phosphoadenosinephosphosulfatereductase_EC_1_8_4_8_	K00390	2.66504			-
K03852_sulfoacetaldehydeacetyltransferase_EC_2_3_3_15_	K03852	1.46825			-
K03571_rodshape_determiningproteinMreD	K03571	2.59956			-
K03526__E__4_hydroxy_3_methylbut_2_enyl_diphosphatesynthase_EC_1_17_7_1_	K03526	2.68691			-
K14605_lycopenecyclaseCruA	K14605	0.18845			-
K09798_hypotheticalprotein	K09798	2.50623			-
K07106_N_acetylmuramicacid6_phosphateetherase_EC_4_2_____	K07106	2.45838			-
K02064_thiaminetransportsystemsubstrate_bindingprotein	K02064	2.25309			-
K12256_putrescineaminotransferase_EC_2_6_1___	K12256	2.13508			-
K07641_two_componentsystem_OmpRfamily_sensorhistidinekinaseCreC_EC_2_7_13_3_	K07641	0.717279			-
K00091_dihydroflavonol_4_reductase_EC_1_1_1_219_	K00091	2.23909			-
K01376_None	K01376	0			-
K08972_putativemembraneprotein	K08972	1.93973			-
K09957_hypotheticalprotein	K09957	2.08322			-
K05371_phycocyanobilin_ferredoxinoxidoreductase_EC_1_3_7_5_	K05371	0			-
K07046_None	K07046	2.62751			-
K06929_None	K06929	2.35152			-
K07098_None	K07098	2.45683			-
K02665_typeIVpilusassemblyproteinPilP	K02665	2.53148			-
K01889_phenylalanyl_tRNAsynthetasealphachain_EC_6_1_1_20_	K01889	2.70138			-
K13487_methyl_acceptingchemotaxisproteinWspA	K13487	1.78649			-
K01609_indole_3_glycerolphosphatesynthase_EC_4_1_1_48_	K01609	2.61002			-
K05961_None	K05961	0			-
K09880_enolase_phosphataseE1_EC_3_1_3_77_	K09880	1.90125			-
K02485_two_componentsystem_unclassifiedfamily_responseregulator	K02485	2.4066			-
K07738_transcriptionalrepressorNrdR	K07738	2.66645			-
K01054_acylglycerollipase_EC_3_1_1_23_	K01054	1.42159			-
K03834_tyrosine_specifictransportprotein	K03834	1.67071			-
K03742_competence_damage_inducibleproteinCinA	K03742	2.34979			-
K02046_sulfatetransportsystempermeaseprotein	K02046	2.10684			-
K12449_UDP_apiose_xylosesynthase	K12449	0.44875			-
K00038_3alpha_or20beta__hydroxysteroiddehydrogenase_EC_1_1_1_53_	K00038	0.57996			-
K08320_CTPpyrophosphohydrolase_EC_3_6_1___	K08320	0.127095			-
K03672_thioredoxin2_EC_1_8_1_8_	K03672	2.4009			-
K01255_leucylaminopeptidase_EC_3_4_11_1_	K01255	2.85004			-
K01596_phosphoenolpyruvatecarboxykinase_GTP__EC_4_1_1_32_	K01596	1.45844			-
K06990_None	K06990	2.3372			-
K03803_sigma_EfactornegativeregulatoryproteinRseC	K03803	2.46533			-
K06286_septationringformationregulator	K06286	0			-
K06001_tryptophansynthasebetachain_EC_4_2_1_20_	K06001	1.87411			-
K07568_S_adenosylmethionine_tRNAribosyltransferase_isomerase_EC_5_______	K07568	2.726			-
K13381_bifunctionalchitinase_lysozyme_EC_3_2_1_143_2_1_17_	K13381	0			-
K05525_linalool8_monooxygenase_EC_1_14_99_28_	K05525	1.54951			-
K08082_two_componentsystem_LytTfamily_sensorhistidinekinaseAlgZ_EC_2_7_13_3_	K08082	2.35988			-
K08226_MFStransporter_BCDfamily_chlorophylltransporter	K08226	1.50929			-
K11950_bicarbonatetransportsystemsubstrate_bindingprotein	K11950	0			-
K03683_ribonucleaseT_EC_3_1_13___	K03683	2.52742			-
K00154_coniferyl_aldehydedehydrogenase_EC_1_2_1_68_	K00154	2.38301			-
K12267_peptidemethioninesulfoxidereductasemsrA_msrB_EC_1_8_4_111_8_4_12_	K12267	2.16843			-
K05994_bacterialleucylaminopeptidase_EC_3_4_11_10_	K05994	2.00788			-
K01923_phosphoribosylaminoimidazole_succinocarboxamidesynthase_EC_6_3_2_6_	K01923	2.75784			-
K02585_nitrogenfixationproteinNifB	K02585	2.12259			-
K00811_aspartateaminotransferase_EC_2_6_1_1_	K00811	1.27522			-
K06217_phosphatestarvation_inducibleproteinPhoHandrelatedproteins	K06217	2.70397			-
K09944_hypotheticalprotein	K09944	0.075465			-
K02592_nitrogenasemolybdenum_ironproteinNifN	K02592	2.08357			-
K01585_argininedecarboxylase_EC_4_1_1_19_	K01585	2.57574			-
K00803_alkyldihydroxyacetonephosphatesynthase_EC_2_5_1_26_	K00803	1.64548			-
K10934_toxinco_regulatedpilusbiosynthesisproteinE	K10934	0			-
K02455_generalsecretionpathwayproteinF	K02455	2.62567			-
K00169_pyruvateferredoxinoxidoreductase_alphasubunit_EC_1_2_7_1_	K00169	1.46743			-
K08309_solublelyticmureintransglycosylase_EC_3_2_1___	K08309	2.54789			-
K10960_geranylgeranylreductase_EC_1_3_1_83_	K10960	0.867233			-
K07487_transposase	K07487	1.45014			-
K10927_MSHApilinproteinMshD	K10927	2.3825			-
K00035_D_galactose1_dehydrogenase_EC_1_1_1_48_	K00035	1.83226			-
K09973_hypotheticalprotein	K09973	2.58655			-
K13593_cyclic_di_GMPphosphodiesterase_flagellumassemblyfactorTipF	K13593	1.61346			-
K06720_L_ectoinesynthase_EC_4_2_1_108_	K06720	2.10477			-
K12992_rhamnosyltransferase_EC_2_4_1___	K12992	0.896033			-
K14534_4_hydroxybutyryl_CoAdehydratase_vinylacetyl_CoA_Delta_isomerase_EC_4_2_1_1205_3_3_3_	K14534	1.99636			-
K07239_heavy_metalexporter_HMEfamily	K07239	2.71188			-
K07276_hypotheticalprotein	K07276	2.10444			-
K01611_S_adenosylmethioninedecarboxylase_EC_4_1_1_50_	K01611	2.46488			-
K00463_indoleamine2_3_dioxygenase_EC_1_13_11_52_	K00463	0			-
K09701_hypotheticalprotein	K09701	2.6146			-
K13489_chemotaxis_relatedproteinWspD	K13489	1.78668			-
K14657_LysRfamilytranscriptionalregulator_nod_boxdependenttranscriptionalactivator	K14657	2.09563			-
K06330_sporecoatproteinH	K06330	0.835478			-
K05364_peptidoglycanglycosyltransferase_EC_2_4_1_129_	K05364	1.34885			-
K03800_lipoate_proteinligaseA_EC_2_7_7_63_	K03800	1.77396			-
K00758_thymidinephosphorylase_EC_2_4_2_4_	K00758	2.47389			-
K03438_S_adenosyl_methyltransferase_EC_2_1_1____16SrRNA_cytosine1402_N4__methyltransferase_EC_2_1_1_199_	K03438	2.69921			-
K07442_tRNA_adenine_N1___methyltransferase_EC_2_1_1_36__tRNA_adenine_N1___methyltransferasecatalyticsubunit_EC_2_1_1_36_	K07442	0.974004			-
K07823_3_oxoadipyl_CoAthiolase_EC_2_3_1_174_	K07823	1.77036			-
K05360_protein_disulfidereductase_glutathione__EC_1_8_4_2_	K05360	1.16667			-
K03092_RNApolymerasesigma_54factor	K03092	2.75249			-
K00801_farnesyl_diphosphatefarnesyltransferase_EC_2_5_1_21_	K00801	0.698674			-
K03646_colicinimportmembraneprotein	K03646	2.53181			-
K06370_morphogeneticproteinassociatedwithSpoVID	K06370	0			-
K07124_None	K07124	2.464			-
K11176_IMPcyclohydrolase_EC_3_5_4_10_	K11176	0			-
K14268_5_aminovalerateaminotransferase_EC_2_6_1_48_	K14268	0.641592			-
K02097_phycobilisomecorecomponent	K02097	0			-
K05337_ferredoxin	K05337	2.05941			-
K03167_DNAtopoisomeraseVIsubunitB_EC_5_99_1_3_	K03167	0			-
K02667_two_componentsystem_NtrCfamily_responseregulatorPilR	K02667	2.40102			-
K02669_twitchingmotilityproteinPilT	K02669	2.62741			-
K00795_geranyltranstransferase_EC_2_5_1_10__farnesyldiphosphatesynthase_EC_2_5_1_12_5_1_10_	K00795	2.8821			-
K09022_UPF0076proteinYjgF	K09022	1.32766			-
K02228_precorrin_6Asynthase_EC_2_1_1_152_	K02228	1.89907			-
K01814_phosphoribosylformimino_5_aminoimidazolecarboxamideribotideisomerase_EC_5_3_1_16_	K01814	2.67577			-
K09692_teichoicacidtransportsystempermeaseprotein	K09692	0.180276			-
K07055__tRNAwybutosine_synthesizingprotein2_EC_2_1_1___	K07055	0.47199			-
K03287_outermembranefactor_OMFfamily	K03287	2.27628			-
K07749_formyl_CoAtransferase_EC_2_8_3_16_	K07749	2.16025			-
K03584_DNArepairproteinRecO_recombinationproteinO_	K03584	2.69169			-
K03818_putativecolanicacidbiosynthesisacetyltransferaseWcaF_EC_2_3_1___	K03818	0.928203			-
K05366_penicillin_bindingprotein1A_EC_2_4_1__3_4_____	K05366	3.07899			-
K01460_glutathionylspermidineamidase_synthetase_EC_3_5_1_786_3_1_8_	K01460	0.899447			-
K03302_anaerobicC4_dicarboxylatetransporter_Dcufamily	K03302	0			-
K00729_dolichyl_phosphatebeta_glucosyltransferase_EC_2_4_1_117_	K00729	1.53279			-
K03673_thiol_disulfideinterchangeproteinDsbA	K03673	2.6172			-
K13766_methylglutaconyl_CoAhydratase_EC_4_2_1_18_	K13766	2.56982			-
K02755_PTSsystem_beta_glucosides_specificIIAcomponent_EC_2_7_1_69_	K02755	0.254388			-
K00934_argininekinase_EC_2_7_3_3_	K00934	0			-
K02217_ferritin_EC_1_16_3_1_	K02217	1.91054			-
K07110_None	K07110	2.31603			-
K02706_photosystemIIP680reactioncenterD2protein_photosystemIIPsbDprotein	K02706	0.0108936			-
K00846_ketohexokinase_EC_2_7_1_3_	K00846	0.412789			-
K07350_minorfimbrialsubunit	K07350	0.581588			-
K01032_3_oxoadipateCoA_transferase_betasubunit_EC_2_8_3_6_	K01032	1.52817			-
K09822_hypotheticalprotein	K09822	1.7135			-
K00029_malatedehydrogenase_oxaloacetate_decarboxylating__NADP___EC_1_1_1_40_	K00029	2.6708			-
K03490_AraCfamilytranscriptionalregulator_celoperonrepressor	K03490	0.547365			-
K03585_membranefusionprotein	K03585	2.76097			-
K11890_typeVIsecretionsystemproteinImpM	K11890	2.2906			-
K01756_adenylosuccinatelyase_EC_4_3_2_2_	K01756	2.69888			-
K07652_two_componentsystem_OmpRfamily_sensorhistidinekinaseVicK_EC_2_7_13_3_	K07652	0			-
K00383_glutathionereductase_NADPH__EC_1_8_1_7_	K00383	2.65994			-
K01695_tryptophansynthasealphachain_EC_4_2_1_20_	K01695	2.77877			-
K02535_UDP_3_O__3_hydroxymyristoyl_N_acetylglucosaminedeacetylase_EC_3_5_1___	K02535	2.68286			-
K02575_MFStransporter_NNPfamily_nitrate_nitritetransporter	K02575	2.77649			-
K12152_phosphataseNudJ_EC_3_6_1___	K12152	1.02029			-
K09824_hypotheticalprotein	K09824	1.79658			-
K03702_excinucleaseABCsubunitB	K03702	2.69861			-
K00221_alkylmercurylyase_EC_4_99_1_2_	K00221	1.91718			-
K11476_GntRfamilytranscriptionalregulator_gluconateoperontranscriptionalrepressor	K11476	0			-
K10208_dehydrosqualenesynthase_EC_2_5_1___	K10208	0			-
K02668_two_componentsystem_NtrCfamily_sensorhistidinekinasePilS_EC_2_7_13_3_	K02668	2.39816			-
K09458_3_oxoacyl__acyl_carrier_protein_synthaseII_EC_2_3_1_179_	K09458	3.02774			-
K01507_inorganicpyrophosphatase_EC_3_6_1_1_	K01507	2.93627			-
K11741_quaternaryammoniumcompound_resistanceproteinSugE	K11741	2.51588			-
K14155_cystathionebeta_lyase_EC_4_4_1_8_	K14155	2.42808			-
K01555_fumarylacetoacetase_EC_3_7_1_2_	K01555	1.83244			-
K07389_cytolysin_activatinglysine_acyltransferase_EC_2_3_1___	K07389	1.21445			-
K00432_glutathioneperoxidase_EC_1_11_1_9_	K00432	2.78053			-
K08253_non_specificprotein_tyrosinekinase_EC_2_7_10_2_	K08253	1.50825			-
K06861_lipopolysaccharideexportsystemATP_bindingprotein_EC_3_6_3___	K06861	2.68929			-
K05971_None	K05971	1.87668			-
K03306_inorganicphosphatetransporter_PiTfamily	K03306	2.67658			-
K13992_photosyntheticreactioncentercytochromecsubunit	K13992	0.243442			-
K05020_glycinebetainetransporter	K05020	1.50245			-
K03210_preproteintranslocasesubunitYajC	K03210	2.69224			-
K03473_erythronate_4_phosphatedehydrogenase_EC_1_1_1_290_	K03473	2.44673			-
K04478_monofunctionalglycosyltransferase_EC_2_4_1___	K04478	0			-
K05570_multicomponentNa__H_antiportersubunitF	K05570	2.25662			-
K00088_IMPdehydrogenase_EC_1_1_1_205_	K00088	2.71241			-
K05522_endonucleaseVIII_EC_3_2_2__4_2_99_18_	K05522	1.94569			-
K01031_3_oxoadipateCoA_transferase_alphasubunit_EC_2_8_3_6_	K01031	1.37055			-
K00302_sarcosineoxidase_subunitalpha_EC_1_5_3_1_	K00302	2.64462			-
K00425_cytochromedubiquinoloxidasesubunitI_EC_1_10_3____cytochromebd_IoxidasesubunitI_EC_1_10_3___	K00425	2.78891			-
K00690_sucrosephosphorylase_EC_2_4_1_7_	K00690	2.51139			-
K00701_cyclomaltodextringlucanotransferase_EC_2_4_1_19_	K00701	2.08038			-
K03666_hostfactor_Iprotein	K03666	2.62166			-
K08943_photosystemP840reactioncenterproteinPscD	K08943	0			-
K08998_hypotheticalprotein	K08998	2.64808			-
K03532_trimethylamine_N_oxidereductase_cytochromec_1_cytochromec_typesubunitTorC	K03532	1.50749			-
K02044_phosphonatetransportsystemsubstrate_bindingprotein	K02044	2.58294			-
K04940_opinedehydrogenase_EC_1_5_1_28_	K04940	0			-
K12684_serineproteaseautotransporter_EC_3_4_21___	K12684	0			-
K07017_None	K07017	2.37057			-
K13011_O_antigenbiosynthesisproteinWbqL	K13011	0			-
K06919_putativeDNAprimase_helicase	K06919	2.26003			-
K07640_two_componentsystem_OmpRfamily_sensorhistidinekinaseCpxA_EC_2_7_13_3_	K07640	2.35232			-
K01822_steroiddelta_isomerase_EC_5_3_3_1_	K01822	1.90456			-
K01253_microsomalepoxidehydrolase_EC_3_3_2_9_	K01253	1.36653			-
K02071_D_methioninetransportsystemATP_bindingprotein	K02071	2.25765			-
K00058_D_3_phosphoglyceratedehydrogenase_EC_1_1_1_95_	K00058	2.97581			-
K01534_Cd2__Zn2__exportingATPase_EC_3_6_3_33_6_3_5_	K01534	2.5519			-
K01235_alpha_glucuronidase_EC_3_2_1_139_	K01235	1.65284			-
K00381_sulfitereductase_NADPH_hemoproteinbeta_component_EC_1_8_1_2_	K00381	2.64487			-
K07302_isoquinoline1_oxidoreductase_alphasubunit_EC_1_3_99_16_	K07302	2.6617			-
K11107_ferredoxin	K11107	2.00285			-
K13500_chondroitinsynthase_EC_2_4_1_1752_4_1_226_	K13500	0.286022			-
K12373_beta_hexosaminidase_EC_3_2_1_52__hexosaminidase_EC_3_2_1_52_	K12373	2.317			-
K08315_hydrogenase3maturationprotease_EC_3_4______hydrogenase3maturationprotease_EC_3_4_23_51_	K08315	0			-
K00484_4_hydroxyphenylacetate_3_hydroxylasesmallchain_EC_1_14_13_3_	K00484	1.55386			-
K01968_3_methylcrotonyl_CoAcarboxylasealphasubunit_EC_6_4_1_4_	K01968	2.58787			-
K01426_amidase_EC_3_5_1_4_	K01426	2.7811			-
K12583_phosphatidylinositolalpha1_6_mannosyltransferase_EC_2_4_1___	K12583	0.90518			-
K05966_triphosphoribosyl_dephospho_CoAsynthase_EC_2_7_8_25_	K05966	1.28685			-
K00852_ribokinase_EC_2_7_1_15_	K00852	2.71046			-
K13626_flagellarassemblyfactorFliW	K13626	1.91444			-
K07099_None	K07099	0			-
K07114_uncharacterizedprotein	K07114	3.12034			-
K05776_molybdatetransportsystemATP_bindingprotein	K05776	2.07796			-
K04040_chlorophyllsynthase_EC_2_5_1_62_	K04040	1.67458			-
K12214_intracellularmultiplicationproteinIcmL	K12214	0.900776			-
K15022_formatedehydrogenasebetasubunit_EC_1_2_1_43_	K15022	1.47426			-
K08476_two_componentsystem_NtrCfamily_phosphoglyceratetransportsystemresponseregulatorPgtA	K08476	0			-
K11618_two_componentsystem_NarLfamily_responseregulatorLiaR	K11618	0			-
K13481_xanthinedehydrogenasesmallsubunit_EC_1_17_1_4_	K13481	2.42706			-
K01703_3_isopropylmalate__R__2_methylmalatedehydrataselargesubunit_EC_4_2_1_334_2_1_35_	K01703	3.0026			-
K04058_typeIIIsecretionproteinSctW	K04058	1.99605			-
K00652_8_amino_7_oxononanoatesynthase_EC_2_3_1_47_	K00652	2.72272			-
K06442_putativehemolysin	K06442	2.3805			-
K02616_phenylaceticaciddegradationoperonnegativeregulatoryprotein	K02616	1.92401			-
K00122_formatedehydrogenase_EC_1_2_1_2_	K00122	1.91085			-
K06897_None	K06897	1.9289			-
K06896_None	K06896	2.73946			-
K11777_HADsuperfamilyphosphatase	K11777	0.0977275			-
K01676_fumaratehydratase_classI_EC_4_2_1_2_	K01676	2.60288			-
K00246_fumaratereductasesubunitC_fumaratereductasesubunitC_EC_1_3_99_1_	K00246	1.49293			-
K04748_nitricoxidereductaseNorQprotein_nitric_oxidereductaseNorQprotein_EC_1_7_99_7_	K04748	2.03186			-
K01004_phosphatidylcholinesynthase_EC_2_7_8_24_	K01004	1.96495			-
K08696_carbondioxideconcentratingmechanismproteinCcmK	K08696	0.0451535			-
K03688_ubiquinonebiosynthesisprotein	K03688	2.65997			-
K05714_2_hydroxy_6_ketonona_2_4_dienedioicacidhydrolase_EC_3_7_1___	K05714	1.4526			-
K08710_N_isopropylammelideisopropylaminohydrolase_EC_3_5_99_4_	K08710	0			-
K02247_competenceproteinComGE	K02247	0			-
K07056__16SrRNA_cytidine1402_2_O__methyltransferase_EC_2_1_1_198_	K07056	2.71716			-
K01514_exopolyphosphatase_EC_3_6_1_11_	K01514	1.98613			-
K02110_F_typeH__transportingATPasesubunitc_EC_3_6_3_14_	K02110	2.75495			-
K01929_UDP_N_acetylmuramoylalanyl_D_glutamyl_2_6_diaminopimelate__D_alanyl_D_alanineligase_EC_6_3_2_10__UDP_N_acetylmuramoylalanyl_D_glutamyl_2_6_diaminopimelate__D_alanyl_D_alanineligase_EC_6_3_2_10_	K01929	2.69797			-
K07732_riboflavinkinase_archaeatype_EC_2_7_1_161_	K07732	0			-
K02982_smallsubunitribosomalproteinS3	K02982	2.6544			-
K03746_DNA_bindingproteinH_NS	K03746	2.39305			-
K11624_two_componentsystem_NarLfamily_responseregulatorYdfI	K11624	0			-
K03970_phageshockproteinB	K03970	2.32291			-
K12072_conjugativetransferpilusassemblyproteinTraH	K12072	0.756047			-
K09693_teichoicacidtransportsystemATP_bindingprotein_EC_3_6_3_40_	K09693	0			-
K01194_alpha_alpha_trehalase_EC_3_2_1_28_	K01194	2.18453			-
K06991_None	K06991	2.44385			-
K03528_celldivisionproteinZipA	K03528	2.43445			-
K00611_ornithinecarbamoyltransferase_EC_2_1_3_3_	K00611	2.42169			-
K13498_indole_3_glycerolphosphatesynthase_phosphoribosylanthranilateisomerase_EC_4_1_1_485_3_1_24_	K13498	2.36233			-
K01489_cytidinedeaminase_EC_3_5_4_5_	K01489	2.41184			-
K05845_osmoprotectanttransportsystemsubstrate_bindingprotein	K05845	1.98798			-
K02422_flagellarproteinFliS	K02422	2.59113			-
K02716_photosystemIIoxygen_evolvingenhancerprotein1_photosystemIIPsbOprotein	K02716	0			-
K13488_chemotaxis_relatedproteinWspB	K13488	1.78707			-
K03117_sec_independentproteintranslocaseproteinTatB	K03117	2.62667			-
K01548_K__transportingATPaseATPaseCchain_EC_3_6_3_12_	K01548	2.04145			-
K10190_lactose_L_arabinosetransportsystempermeaseprotein	K10190	2.25808			-
K07169_FHAdomain_containingprotein	K07169	0			-
K01547_K__transportingATPaseATPaseBchain_EC_3_6_3_12_	K01547	2.03668			-
K05606_methylmalonyl_CoAepimerase_EC_5_1_99_1_	K05606	2.30667			-
K13940_dihydroneopterinaldolase_2_amino_4_hydroxy_6_hydroxymethyldihydropteridinediphosphokinase_EC_4_1_2_252_7_6_3_	K13940	1.00055			-
K11646_dehydroquinatesynthaseII_EC_1_4_1___	K11646	1.1784			-
K01523_phosphoribosyl_ATPpyrophosphohydrolase_EC_3_6_1_31_	K01523	2.41572			-
K11987_prostaglandin_endoperoxidesynthase2_EC_1_14_99_1_	K11987	0			-
K06891_ATP_dependentClpproteaseadaptorproteinClpS	K06891	2.70787			-
K04768_acetoinutilizationproteinAcuC	K04768	1.67497			-
K00316_spermidinedehydrogenase_EC_1_5_99_6_	K00316	0.998214			-
K05788_integrationhostfactorsubunitbeta	K05788	2.59919			-
K10928_choleraenterotoxinsubunitA_EC_2_4_2_36_	K10928	0			-
K01776_glutamateracemase_EC_5_1_1_3_	K01776	2.55948			-
K00983_N_acylneuraminatecytidylyltransferase_EC_2_7_7_43_	K00983	2.38986			-
K14393_cation_acetatesymporter	K14393	2.49452			-
K03933_chitin_bindingprotein	K03933	0.870643			-
K02111_F_typeH__transportingATPasesubunitalpha_EC_3_6_3_14_	K02111	2.72171			-
K03319_divalentanion_Na_symporter_DASSfamily	K03319	1.3021			-
K07813_accessorygeneregulatorB	K07813	0			-
K07052_None	K07052	2.81398			-
K11717_cysteinedesulfurase_selenocysteinelyase_EC_2_8_1_74_4_1_16_	K11717	2.96374			-
K03382_hydroxyatrazineethylaminohydrolase_EC_3_5_99_3_	K03382	1.80618			-
K00624_carnitineO_acetyltransferase_EC_2_3_1_7_	K00624	0			-
K01857_3_carboxy_cis_cis_muconatecycloisomerase_EC_5_5_1_2_	K01857	2.05596			-
K01322_prolyloligopeptidase_EC_3_4_21_26_	K01322	2.42996			-
K07005_None	K07005	2.66385			-
K07462_single_stranded_DNA_specificexonuclease_EC_3_1_____	K07462	2.6983			-
K05519_transcriptionalactivatorofcomKgene	K05519	0			-
K12151_multiplestressresistanceproteinBhsA	K12151	0.0242369			-
K01471__6_aminohexanoate_cyclic_dimerhydrolase_EC_3_5_2_12_	K01471	1.87828			-
K01955_carbamoyl_phosphatesynthaselargesubunit_EC_6_3_5_5_	K01955	2.7176			-
K01795_None	K01795	2.71129			-
K02404_flagellarbiosynthesisproteinFlhF	K02404	2.54091			-
K05911_quinone_reactiveNi_Fe_hydrogenase_EC_1_12_5_1_	K05911	0.0205784			-
K03408_purine_bindingchemotaxisproteinCheW	K03408	3.07532			-
K09998_argininetransportsystempermeaseprotein	K09998	1.25353			-
K02986_smallsubunitribosomalproteinS4	K02986	2.69994			-
K00104_glycolateoxidase_EC_1_1_3_15_	K00104	2.66391			-
K03833_selenocysteine_specificelongationfactor	K03833	1.57728			-
K04516_chorismatemutase_EC_5_4_99_5_	K04516	1.70657			-
K03521_electrontransferflavoproteinbetasubunit	K03521	2.81113			-
K03337_5_deoxy_glucuronateisomerase_EC_5_3_1___	K03337	2.23628			-
K01737_6_pyruvoyltetrahydrobiopterinsynthase_EC_4_2_3_12_	K01737	2.65357			-
K03389_heterodisulfidereductasesubunitB_EC_1_8_98_1_	K03389	1.61715			-
K00367_ferredoxin_nitratereductase_EC_1_7_7_2_	K00367	0			-
K05281_2_hydroxyisoflavonereductase_EC_1_3_1_45_	K05281	0.49321			-
K03638_molybdenumcofactorbiosynthesisproteinB	K03638	2.68961			-
K00640_serineO_acetyltransferase_EC_2_3_1_30_	K00640	2.86971			-
K06425_smallacid_solublesporeproteinH_minor_	K06425	0			-
K05571_multicomponentNa__H_antiportersubunitG	K05571	2.26497			-
K07498_putativetransposase	K07498	2.96747			-
K01669_deoxyribodipyrimidinephoto_lyase_EC_4_1_99_3_	K01669	2.87338			-
K05899_glycineoxidase_EC_1_4_3_19_	K05899	1.16667			-
K06331_sporecoatproteinI	K06331	0			-
K14977_ureidoglycineaminohydrolase_EC_3_5_3___	K14977	1.83635			-
K07516_3_hydroxyacyl_CoAdehydrogenase_EC_1_1_1_35_	K07516	2.47552			-
K00052_3_isopropylmalatedehydrogenase_EC_1_1_1_85_	K00052	2.72538			-
K07748_sterol_4alpha_carboxylate3_dehydrogenase_decarboxylating__EC_1_1_1_170_	K07748	0.820645			-
K03074_preproteintranslocasesubunitSecF	K03074	2.65709			-
K13636_LysRfamilytranscriptionalregulator_D_serinedeaminaseactivator	K13636	1.4683			-
K11754_dihydrofolatesynthase_folylpolyglutamatesynthase_EC_6_3_2_126_3_2_17_	K11754	2.99537			-
K01911_O_succinylbenzoicacid__CoAligase_EC_6_2_1_26_	K01911	1.98821			-
K12255_guanidinobutyrase_EC_3_5_3_7_	K12255	0.668006			-
K09898_hypotheticalprotein	K09898	2.16898			-
K00857_thymidinekinase_EC_2_7_1_21_	K00857	2.40322			-
K03391_pentachlorophenolmonooxygenase_EC_1_14_13_50_	K03391	0.00526033			-
K01781_mandelateracemase_EC_5_1_2_2_	K01781	1.29593			-
K03314_Na__H_antiporter_NhaBfamily	K03314	2.36829			-
K01025_None	K01025	0.0575955			-
K00555_tRNA_guanine_N2___methyltransferase_EC_2_1_1_32_	K00555	0			-
K03431_phosphoglucosaminemutase_EC_5_4_2_10_	K03431	2.65317			-
K06338_sporecoatproteinSA	K06338	0			-
K03574_7_8_dihydro_8_oxoguaninetriphosphatase_EC_3_6_1___	K03574	2.80751			-
K02355_elongationfactorEF_G_EC_3_6_5_3__elongationfactorG	K02355	2.92798			-
K10025_arginine_ornithinetransportsystemATP_bindingprotein_EC_3_6_3___	K10025	0.64262			-
K01243_S_adenosylhomocysteine_5_methylthioadenosinenucleosidase_EC_3_2_2_9_	K01243	2.4986			-
K14127_F420_non_reducinghydrogenaseiron_sulfursubunitD_EC_1_12_99___	K14127	1.27594			-
K07788_RNDsuperfamily_multidrugtransportproteinMdtB	K07788	1.79067			-
K01216_licheninase_EC_3_2_1_73_	K01216	1.10302			-
K09475_outermembraneporeproteinC	K09475	0			-
K13932_malonatedecarboxylasebetasubunit	K13932	1.34886			-
K02346_DNApolymeraseIV_EC_2_7_7_7_	K02346	2.80266			-
K09749_hypotheticalprotein	K09749	2.05321			-
K08689_biphenyl2_3_dioxygenase_EC_1_14_12_18_	K08689	0.279347			-
K14164_glycyl_tRNAsynthetase_EC_6_1_1_14_	K14164	0.513973			-
K00363_nitritereductase_NAD_P_H_smallsubunit_EC_1_7_1_4_	K00363	2.49746			-
K11070_spermidine_putrescinetransportsystempermeaseprotein	K11070	2.4035			-
K00850_6_phosphofructokinase_EC_2_7_1_11_	K00850	2.7096			-
K02843_heptosyltransferaseII_EC_2_4_____	K02843	2.47945			-
K11731_citronellyl_CoAdehydrogenase_EC_1_3_99___	K11731	1.72896			-
K03487_LacIfamilytranscriptionalregulator_ascoperonrepressor	K03487	0			-
K02657_twitchingmotilitytwo_componentsystemresponseregulatorPilG	K02657	2.37581			-
K13421_uridinemonophosphatesynthetase_EC_2_4_2_104_1_1_23_	K13421	0.804635			-
K09903_uridylatekinase_EC_2_7_4_22_	K09903	2.65173			-
K03830_putativeacetyltransferase_EC_2_3_1___	K03830	1.75417			-
K05945_None	K05945	0.208701			-
K02117_V_typeH__transportingATPasesubunitA_EC_3_6_3_14_	K02117	1.63015			-
K02621_topoisomeraseIVsubunitA_EC_5_99_1___	K02621	2.66063			-
K09813_hemintransportsystempermeaseprotein	K09813	0			-
K00984_streptomycin3_adenylyltransferase_EC_2_7_7_47_	K00984	0			-
K07711_two_componentsystem_NtrCfamily_sensorhistidinekinaseYfhK_EC_2_7_13_3_	K07711	2.25513			-
K00817_histidinol_phosphateaminotransferase_EC_2_6_1_9_	K00817	2.97313			-
K02560_lipidAbiosynthesis_KDO_2__lauroyl__lipidivaacyltransferase_EC_2_3_1___	K02560	1.40284			-
K00456_cysteinedioxygenase_EC_1_13_11_20_	K00456	0			-
K00936_None	K00936	3.13761			-
K00297_methylenetetrahydrofolatereductase_NADPH__EC_1_5_1_20_	K00297	2.71818			-
K02700_photosystemIsubunitXII	K02700	0			-
K06987_None	K06987	2.8144			-
K11923_MerRfamilytranscriptionalregulator_coppereffluxregulator	K11923	1.29756			-
K10947_PadRfamilytranscriptionalregulator_regulatoryproteinPadR	K10947	2.1945			-
K10954_zonaoccludenstoxin	K10954	0.947298			-
K00658_2_oxoglutaratedehydrogenaseE2component_dihydrolipoamidesuccinyltransferase__EC_2_3_1_61_	K00658	2.71603			-
K11711_two_componentsystem_LuxRfamily_sensorhistidinekinaseDctS_EC_2_7_13_3_	K11711	0.0299496			-
K01705_homoaconitatehydratase_EC_4_2_1_36_	K01705	0			-
K02020_molybdatetransportsystemsubstrate_bindingprotein	K02020	2.64843			-
K05586_bidirectional_NiFe_hydrogenasediaphorasesubunit_EC_1_6_5_3__diaphorasesubunitofthebidirectionalhydrogenase_EC_1_6_5_3_	K05586	0.746545			-
K01815_4_deoxy_L_threo_5_hexosulose_uronateketol_isomerase_EC_5_3_1_17_	K01815	1.92662			-
K03814_monofunctionalbiosyntheticpeptidoglycantransglycosylase_EC_2_4_1___	K03814	2.28363			-
K07477_translin	K07477	0			-
K12976_lipidA3_O_deacylase_EC_3_1_____	K12976	1.33139			-
K06610_MFStransporter_SPfamily_inositoltransporter	K06610	0			-
K13695_probablelipoproteinNlpC	K13695	2.01071			-
K09959_hypotheticalprotein	K09959	2.06361			-
K08194_MFStransporter_ACSfamily_D_galactonatetransporter	K08194	0.962613			-
K01089_imidazoleglycerol_phosphatedehydratase_histidinol_phosphatase_EC_4_2_1_193_1_3_15_	K01089	2.54444			-
K00281_glycinedehydrogenase_EC_1_4_4_2_	K00281	2.62909			-
K02906_largesubunitribosomalproteinL3	K02906	2.6986			-
K01803_triosephosphateisomerase_TIM__EC_5_3_1_1_	K01803	2.76285			-
K03597_sigma_EfactornegativeregulatoryproteinRseA	K03597	2.44597			-
K00554_tRNA_guanine_N1___methyltransferase_EC_2_1_1_31_	K00554	2.69841			-
K12994_alpha_1_3_rhamnosyltransferase_EC_2_4_1___	K12994	0			-
K06866_autonomousglycylradicalcofactor	K06866	1.32086			-
K04117_cyclohexanecarboxyl_CoAdehydrogenase_EC_1_3_99___	K04117	1.16951			-
K00595_precorrin_6YC5_15_methyltransferase_precorrin_8Wdecarboxylase_EC_2_1_1_1321_______	K00595	2.55419			-
K02990_smallsubunitribosomalproteinS6	K02990	2.69797			-
K02526_2_keto_3_deoxygluconatepermease	K02526	0.0480406			-
K00680_None	K00680	2.93495			-
K00048_lactaldehydereductase_EC_1_1_1_77_	K00048	0			-
K00972_UDP_N_acetylglucosaminepyrophosphorylase_EC_2_7_7_23_	K00972	1.66339			-
K09166_hypotheticalprotein	K09166	1.64313			-
K00325_NAD_P_transhydrogenasesubunitbeta_EC_1_6_1_2_	K00325	2.64843			-
K06173_tRNApseudouridinesynthaseA_EC_5_4_99_12__tRNApseudouridine38_40synthase_EC_5_4_99_12_	K06173	2.73273			-
K00782_hypotheticalprotein	K00782	1.92016			-
K01750_ornithinecyclodeaminase_EC_4_3_1_12_	K01750	2.68736			-
K11333_chlorophyllidereductaseironproteinsubunitX_EC_1_18_6_1_	K11333	1.32467			-
K03089_RNApolymerasesigma_32factor	K03089	2.73344			-
K05979_2_phosphosulfolactatephosphatase_EC_3_1_3_71_	K05979	1.78837			-
K04767_acetoinutilizationproteinAcuB	K04767	2.19318			-
K10763_DnaA_homologprotein	K10763	2.49911			-
K01818_L_fucoseisomerase_EC_5_3_1_25_	K01818	1.2336			-
K02988_smallsubunitribosomalproteinS5	K02988	2.69861			-
K06350_antagonistofKipI	K06350	1.73139			-
K00324_NAD_P_transhydrogenasesubunitalpha_EC_1_6_1_2_	K00324	2.84229			-
K03043_DNA_directedRNApolymerasesubunitbeta_EC_2_7_7_6_	K03043	2.65423			-
K02001_glycinebetaine_prolinetransportsystempermeaseprotein	K02001	2.60851			-
K00961_DNApolymerase_EC_2_7_7_7_	K00961	0.440897			-
K13588_histidinephosphotransferaseChpT	K13588	2.08004			-
K02348_ElaAprotein	K02348	2.40789			-
K00703_starchsynthase_EC_2_4_1_21_	K00703	2.54172			-
K07305_peptide_methionine_R__S_oxidereductase_EC_1_8_4_12_	K07305	2.75206			-
K09019_putativeNADHdehydrogenase_NAD_P_HnitroreductaseRutE_EC_1_______	K09019	2.21979			-
K05565_multicomponentNa__H_antiportersubunitA	K05565	1.93241			-
K02798_PTSsystem_mannitol_specificIIAcomponent_EC_2_7_1_69_	K02798	0.00202636			-
K07265_capsularpolysaccharideexportprotein	K07265	1.50621			-
K05375_MbtHprotein	K05375	2.21925			-
K03148_adenylyltransferase_EC_2_7_7____adenylyltransferaseThiF_EC_2_7_7___	K03148	1.55064			-
K10979_DNAend_bindingproteinKu	K10979	2.45466			-
K04074_celldivisioninitiationprotein	K04074	1.82629			-
K06324_sporecoatproteinA	K06324	0			-
K00574_cyclopropane_fatty_acyl_phospholipidsynthase_EC_2_1_1_79_	K00574	2.89706			-
K01679_fumaratehydratase_classII_EC_4_2_1_2_	K01679	2.67568			-
K00878_hydroxyethylthiazolekinase_EC_2_7_1_50_	K00878	1.86432			-
K08221_MFStransporter_ACDEfamily_multidrugresistanceprotein	K08221	0			-
K10549_D_allosetransportsystemsubstrate_bindingprotein	K10549	0			-
K12974_palmitoleoyltransferase_EC_2_3_1___	K12974	0			-
K07660_two_componentsystem_OmpRfamily_responseregulatorPhoP	K07660	2.47571			-
K07040_uncharacterizedprotein	K07040	2.56696			-
K00282_glycinedehydrogenasesubunit1_EC_1_4_4_2_	K00282	1.97318			-
K04770_Lon_likeATP_dependentprotease_EC_3_4_21___	K04770	1.32818			-
K07443_methylated_DNA_protein_cysteinemethyltransferaserelatedprotein	K07443	2.47654			-
K11936_biofilmPGAsynthesisN_glycosyltransferasePgaC_EC_2_4_____	K11936	2.10583			-
K01808_ribose5_phosphateisomeraseB_EC_5_3_1_6_	K01808	2.49182			-
K06927_None	K06927	1.75398			-
K01885_glutamyl_tRNAsynthetase_EC_6_1_1_17_	K01885	2.77527			-
K01273_membranedipeptidase_EC_3_4_13_19_	K01273	2.6486			-
K06308_sporegerminationprotein	K06308	0			-
K13919_propanedioldehydratasemediumsubunit_EC_4_2_1_28_	K13919	1.16667			-
K08137_MFStransporter_SPfamily_galactose_H_symporter	K08137	0.190564			-
K03549_KUPsystempotassiumuptakeprotein	K03549	2.37532			-
K06982__pantoatekinase_EC_2_7_1_169_	K06982	0.683904			-
K02911_largesubunitribosomalproteinL32	K02911	2.69842			-
K06169_tRNA__ms_2_io_6_A__hydroxylase_EC_1_______	K06169	2.55259			-
K00207_dihydropyrimidinedehydrogenase_NADP___EC_1_3_1_2_	K00207	1.89389			-
K00558_DNA_cytosine_5___methyltransferase_EC_2_1_1_37_	K00558	2.6892			-
K03480_transcriptionalantiterminator	K03480	0			-
K07723_CopGfamilytranscriptionalregulator	K07723	0			-
K04517_prephenatedehydrogenase_EC_1_3_1_12_	K04517	2.31001			-
K11103_aerobicC4_dicarboxylatetransportprotein	K11103	1.94693			-
K00691_maltosephosphorylase_EC_2_4_1_8_	K00691	0			-
K00626_acetyl_CoAC_acetyltransferase_EC_2_3_1_9_	K00626	3.14588			-
K09251_putrescineaminotransferase_EC_2_6_1_82_	K09251	1.17414			-
K06013_STE24endopeptidase_EC_3_4_24_84_	K06013	2.00222			-
K03667_ATP_dependentHslUVproteaseATP_bindingsubunitHslU	K03667	2.67442			-
K03322_manganesetransportprotein	K03322	2.13155			-
K01136_iduronate2_sulfatase_EC_3_1_6_13_	K01136	1.53511			-
K07642_two_componentsystem_OmpRfamily_sensorhistidinekinaseBaeS_EC_2_7_13_3_	K07642	2.37438			-
K09163_hypotheticalprotein	K09163	0.508357			-
K07282_poly_gamma_glutamatesynthesisprotein_capsulebiosynthesisprotein_	K07282	1.98957			-
K14579_naphthalene1_2_dioxygenasesubunitalpha_EC_1_14_12_12_	K14579	0			-
K00435_peroxiredoxin_EC_1_11_1___	K00435	2.10682			-
K00891_shikimatekinase_EC_2_7_1_71_	K00891	2.73881			-
K08953_chlorosomeenvelopeproteinJ	K08953	0			-
K03446_MFStransporter_DHA2family_multidrugresistanceproteinB	K03446	2.539			-
K12421_fattyacidCoAligaseFadD9	K12421	0			-
K08302_tagatose1_6_diphosphatealdolase_EC_4_1_2_40_	K08302	0.67403			-
K02477_two_componentsystem_LytTfamily_responseregulator	K02477	2.52326			-
K09134_hypotheticalprotein	K09134	2.12751			-
K07740_regulatorofsigmaD	K07740	2.38766			-
K01771_1_phosphatidylinositolphosphodiesterase_EC_4_6_1_13_	K01771	0			-
K02828_cytochromeaa3_600menaquinoloxidasesubunitIII_EC_1_10_3_12__quinoloxidasepolypeptideIII_EC_1_9_3___	K02828	0			-
K14670_aromatase	K14670	0			-
K02316_DNAprimase_EC_2_7_7___	K02316	2.65402			-
K06118_UDP_sulfoquinovosesynthase_EC_3_13_1_1_	K06118	1.38641			-
K07015_None	K07015	0.618386			-
K06901_putativeMFStransporter_AGZAfamily_xanthine_uracilpermease	K06901	2.43584			-
K02440_glyceroluptakefacilitatorprotein	K02440	2.10372			-
K09967_hypotheticalprotein	K09967	2.35077			-
K01449_N_acetylmuramoyl_L_alanineamidase_EC_3_5_1_28_	K01449	0.0540656			-
K09007_hypotheticalprotein	K09007	2.33803			-
K09729_hypotheticalprotein	K09729	0.806709			-
K07100_None	K07100	1.85772			-
K03711_Furfamilytranscriptionalregulator_ferricuptakeregulator	K03711	2.73907			-
K00906_isocitratedehydrogenasekinase_phosphatase_EC_2_7_11_53_1_3___	K00906	2.3562			-
K00075_UDP_N_acetylmuramatedehydrogenase_EC_1_1_1_158_	K00075	2.70107			-
K03226_typeIIIsecretionproteinSctR	K03226	2.11881			-
K06967__tRNA_adenine_N_1____methyltransferase_EC_2_1_1_36_	K06967	1.70403			-
K09124_hypotheticalprotein	K09124	0.55069			-
K01749_hydroxymethylbilanesynthase_EC_2_5_1_61_	K01749	2.69152			-
K02407_flagellarhook_associatedprotein2	K02407	2.56706			-
K02635_cytochromeb6	K02635	0.0312503			-
K03979_GTP_bindingprotein	K03979	2.69845			-
K00228_coproporphyrinogenIIIoxidase_EC_1_3_3_3_	K00228	2.65332			-
K05978_glucosylglycerol3_phosphatase_EC_3_1_3_69_	K05978	0			-
K00201_formylmethanofurandehydrogenasesubunitB_EC_1_2_99_5_	K00201	0.816007			-
K03046_DNA_directedRNApolymerasesubunitbeta_EC_2_7_7_6_	K03046	2.70137			-
K00150_glyceraldehyde_3_phosphatedehydrogenase_NAD_P___EC_1_2_1_59_	K00150	1.56226			-
K13678_monoglucosyldiacylglycerolglycosyltransferase_EC_2_4_1___	K13678	0			-
K01129_dGTPase_EC_3_1_5_1_	K01129	2.65703			-
K00534_ferredoxinhydrogenasesmallsubunit_EC_1_12_7_2_	K00534	0.510625			-
K01624_fructose_bisphosphatealdolase_classII_EC_4_1_2_13_	K01624	2.58333			-
K00754_None	K00754	2.59563			-
K11720_lipopolysaccharideexportsystempermeaseprotein	K11720	2.6223			-
K02390_flagellarhookproteinFlgE	K02390	2.64567			-
K08094_6_phospho_3_hexuloisomerase_EC_5_3_1_27_	K08094	1.82565			-
K14335_alpha_1_6_mannosyltransferase_EC_2_4_1___	K14335	1.07425			-
K00066_GDP_mannose6_dehydrogenase_EC_1_1_1_132_	K00066	0.88216			-
K06200_carbonstarvationprotein	K06200	2.29459			-
K01799_maleateisomerase_EC_5_2_1_1_	K01799	2.04741			-
K09923_hypotheticalprotein	K09923	1.70133			-
K05995_dipeptidaseE_EC_3_4_13_21_	K05995	1.9978			-
K01632_fructose_6_phosphatephosphoketolase_EC_4_1_2_22_	K01632	0.529614			-
K01925_UDP_N_acetylmuramoylalanine__D_glutamateligase_EC_6_3_2_9_	K01925	2.69586			-
K03807_AmpEprotein	K03807	2.48121			-
K01556_kynureninase_EC_3_7_1_3_	K01556	2.52352			-
K07806_UDP_4_amino_4_deoxy_L_arabinose_oxoglutarateaminotransferase_EC_2_6_1____UDP_4_amino_4_deoxy_L_arabinose_oxoglutarateaminotransferase_EC_2_6_1_87_	K07806	0			-
K05773_putativetungstatetransportsystempermeaseprotein_tungstatetransportsystempermeaseprotein	K05773	1.95373			-
K01126_glycerophosphoryldiesterphosphodiesterase_EC_3_1_4_46_	K01126	2.89759			-
K01069_hydroxyacylglutathionehydrolase_EC_3_1_2_6_	K01069	2.75593			-
K02225_cobalaminbiosyntheticproteinCobC	K02225	2.24687			-
K08317_uncharacterizedoxidoreductase_EC_1_1_____	K08317	0			-
K00809_deoxyhypusinesynthase_EC_2_5_1_46_	K00809	1.97274			-
K05710_ferredoxinsubunitofphenylpropionatedioxygenase	K05710	2.4986			-
K06381_stageIIsporulationproteinD	K06381	1.61808			-
K03072_preproteintranslocasesubunitSecD	K03072	2.65249			-
K02844_UDP_glucose__heptosyl_LPSalpha_1_3_glucosyltransferase_EC_2_4_1___	K02844	1.70777			-
K03695_ATP_dependentClpproteaseATP_bindingsubunitClpB	K03695	2.69756			-
K01224_arabinogalactanendo_1_4_beta_galactosidase_EC_3_2_1_89_	K01224	1.89917			-
K12137_hydrogenase_4componentB_EC_1_______	K12137	0.954631			-
K06413_stageVsporulationproteinK	K06413	0			-
K05836_GntRfamilytranscriptionalregulator_histidineutilizationrepressor	K05836	2.49692			-
K00615_transketolase_EC_2_2_1_1_	K00615	2.93386			-
K03300_citrate_Mg2__H_orcitrate_Ca2__H_symporter_CitMHSfamily	K03300	1.37227			-
K10007_glutamatetransportsystempermeaseprotein	K10007	0.907924			-
K08310_dATPpyrophosphohydrolase_EC_3_6_1___	K08310	1.92565			-
K05818_IclRfamilytranscriptionalregulator_mhpoperontranscriptionalactivator	K05818	1.73989			-
K07326_hemolysinactivation_secretionprotein	K07326	0.213447			-
K08928_photosyntheticreactioncenterLsubunit	K08928	0.509452			-
K00046_gluconate5_dehydrogenase_EC_1_1_1_69_	K00046	2.23364			-
K06160_putativeATP_bindingcassettetransporter	K06160	1.24281			-
K12065_conjugaltransferpilusassemblyproteinTraB	K12065	0.977417			-
K06973_None	K06973	2.24722			-
K01905_acetyl_CoAsynthetase_ADP_forming__EC_6_2_1_13_	K01905	1.5485			-
K11619_liaoperonproteinLiaI	K11619	0			-
K03395_gentamicin3_N_acetyltransferase_EC_2_3_1_60_	K03395	1.55198			-
K07586_hypotheticalprotein	K07586	0			-
K05568_multicomponentNa__H_antiportersubunitD	K05568	2.52406			-
K12141_hydrogenase_4componentF_EC_1_______	K12141	1.61357			-
K07669_two_componentsystem_OmpRfamily_responseregulatorMprA	K07669	0.656628			-
K03088_RNApolymerasesigma_70factor_ECFsubfamily	K03088	3.69376			-
K07518_hydroxybutyrate_dimerhydrolase_EC_3_1_1_22_	K07518	1.39211			-
K00477_phytanoyl_CoAhydroxylase_EC_1_14_11_18_	K00477	1.71694			-
K08299_carnitinyl_CoAdehydratase_EC_4_2_1___	K08299	2.03628			-
K08138_MFStransporter_SPfamily_xylose_H_symportor	K08138	1.62676			-
K00239_succinatedehydrogenaseflavoproteinsubunit_EC_1_3_99_1_	K00239	2.69773			-
K03119_taurinedioxygenase_EC_1_14_11_17_	K03119	2.3623			-
K07778_two_componentsystem_NarLfamily_sensorhistidinekinaseDesK_EC_2_7_13_3_	K07778	2.23099			-
K03741_arsenatereductase_EC_1_20_4_1_	K03741	2.46984			-
K01693_imidazoleglycerol_phosphatedehydratase_EC_4_2_1_19_	K01693	2.52555			-
K05304_sialicacidsynthase_EC_2_5_1_562_5_1_57_	K05304	1.24696			-
K03767_peptidyl_prolylcis_transisomeraseA_cyclophilinA__EC_5_2_1_8_	K03767	2.46232			-
K02886_largesubunitribosomalproteinL2	K02886	2.69581			-
K01653_acetolactatesynthaseI_IIIsmallsubunit_EC_2_2_1_6_	K01653	2.63202			-
K03601_exodeoxyribonucleaseVIIlargesubunit_EC_3_1_11_6_	K03601	2.72199			-
K04786_yersiniabactinnonribosomalpeptide_polyketidesynthase	K04786	0			-
K01005_None	K01005	1.60096			-
K01617_4_oxalocrotonatedecarboxylase_EC_4_1_1_77_	K01617	1.44943			-
K06975_None	K06975	2.28601			-
K00945_cytidylatekinase_EC_2_7_4_14_	K00945	2.67034			-
K02195_hemeexporterproteinC	K02195	2.64336			-
K01580_glutamatedecarboxylase_EC_4_1_1_15_	K01580	2.07212			-
K00012_UDPglucose6_dehydrogenase_EC_1_1_1_22_	K00012	2.72863			-
K00799_glutathioneS_transferase_EC_2_5_1_18_	K00799	3.46228			-
K01782_3_hydroxyacyl_CoAdehydrogenase_enoyl_CoAhydratase_3_hydroxybutyryl_CoAepimerase_EC_1_1_1_354_2_1_175_1_2_3_	K01782	3.06971			-
K10536_agmatinedeiminase_EC_3_5_3_12_	K10536	2.35934			-
K05362_UDP_N_acetylmuramoyl_L_alanyl_D_glutamate_L_lysineligase_EC_6_3_2_7_	K05362	0			-
K06218_RelEprotein	K06218	2.01166			-
K10440_ribosetransportsystempermeaseprotein	K10440	2.87666			-
K01873_valyl_tRNAsynthetase_EC_6_1_1_9_	K01873	2.69828			-
K05583_NAD_P_H_quinoneoxidoreductasesubunitL_EC_1_6_5_3_	K05583	0			-
K04030_ethanolamineutilizationproteinEutQ	K04030	1.39168			-
K00164_2_oxoglutaratedehydrogenaseE1component_EC_1_2_4_2_	K00164	2.67544			-
K12112_evolvedbeta_galactosidasesubunitbeta	K12112	0			-
K07451_5_methylcytosine_specificrestrictionenzymeA_EC_3_1_21___	K07451	0.58399			-
K08351_biotinsulfoxidereductase_EC_1_______	K08351	1.26632			-
K00082_5_amino_6__5_phosphoribosylamino_uracilreductase_EC_1_1_1_193_	K00082	0.646559			-
K01677_fumaratehydratasesubunitalpha_EC_4_2_1_2_	K01677	1.53605			-
K04095_cellfilamentationprotein	K04095	1.63764			-
K00566_tRNA_5_methylaminomethyl_2_thiouridylate__methyltransferase_EC_2_1_1_61__tRNA_specific2_thiouridylase_EC_2_8_1___	K00566	2.73028			-
K00997_holo__acyl_carrierprotein_synthase_EC_2_7_8_7_	K00997	2.51542			-
K08219_MFStransporter_UMF2family_putativeMFSfamilytransporterprotein	K08219	0			-
K07213__copperchaperone	K07213	2.18568			-
K00123_formatedehydrogenase_alphasubunit_EC_1_2_1_2_	K00123	2.73614			-
K05819_MFStransporter_AAHSfamily_3_hydroxyphenylpropionicacidtransporter	K05819	0.644403			-
K03491_lichenanoperontranscriptionalantiterminator	K03491	0.0512398			-
K01227_mannosyl_glycoproteinendo_beta_N_acetylglucosaminidase_EC_3_2_1_96_	K01227	0			-
K00677_UDP_N_acetylglucosamineacyltransferase_EC_2_3_1_129_	K00677	2.68553			-
K03971_phageshockproteinD	K03971	0			-
K02768_PTSsystem_fructose_specificIIAcomponent_EC_2_7_1_69_	K02768	1.20609			-
K02806_PTSsystem_nitrogenregulatoryIIAcomponent_EC_2_7_1_69_	K02806	2.62075			-
K07666_two_componentsystem_OmpRfamily_responseregulatorQseB	K07666	0			-
K01858_myo_inositol_1_phosphatesynthase_EC_5_5_1_4_	K01858	1.30646			-
K02063_thiaminetransportsystempermeaseprotein	K02063	2.24479			-
K02234_cobalaminbiosynthesisproteinCobW	K02234	2.21815			-
K06879_7_cyano_7_deazaguaninereductase_EC_1_7_1_13_	K06879	2.52223			-
K10817_erythronolidesynthase_EC_2_3_1_94_	K10817	0.982125			-
K03433_proteasomebetasubunit_EC_3_4_25_1_	K03433	0.555193			-
K09013_Fe_SclusterassemblyATP_bindingprotein	K09013	2.63			-
K00322_NAD_P_transhydrogenase_EC_1_6_1_1_	K00322	2.51839			-
K06938_None	K06938	2.58141			-
K09760_DNArecombinationproteinRmuC	K09760	2.67747			-
K14668_minimalPKSchain_lengthfactor_CLF_KSbeta__EC_2_3_1___	K14668	0			-
K00762_orotatephosphoribosyltransferase_EC_2_4_2_10_	K00762	2.74182			-
K02430_DeoRfamilytranscriptionalregulator_L_fucoseoperonactivator	K02430	1.50209			-
K09565_peptidyl_prolylisomeraseF_cyclophilinF__EC_5_2_1_8_	K09565	0.440897			-
K06328_sporecoatproteinE	K06328	0			-
K07746_hypotheticalprotein	K07746	2.53252			-
K01453_None	K01453	2.42302			-
K09795_hypotheticalprotein	K09795	1.91827			-
K09712_hypotheticalprotein	K09712	1.85784			-
K03207_colanicacidbiosynthesisproteinWcaH_EC_3_6_1___	K03207	0.633256			-
K07270_glycosyltransferase_family25	K07270	1.82401			-
K00596_2_2_dialkylglycinedecarboxylase_pyruvate__EC_4_1_1_64_	K00596	1.19403			-
K02486_two_componentsystem_unclassifiedfamily_sensorkinase_EC_2_7_13_3_	K02486	0.92556			-
K13288_oligoribonuclease_EC_3_1_____	K13288	2.55788			-
K02385_flagellarproteinFlbD	K02385	1.06096			-
K02863_largesubunitribosomalproteinL1	K02863	2.6986			-
K09457_7_cyano_7_deazaguaninereductase_EC_1_7_1_13_	K09457	2.24064			-
K07540_benzylsuccinatesynthase_EC_4_1_99_11_	K07540	0			-
K08930_light_harvestingproteinB_800_850alphachain	K08930	0.349127			-
K10819_histidinekinase	K10819	1.92082			-
K03517_quinolinatesynthase_EC_2_5_1_72_	K03517	2.65829			-
K05898_3_oxosteroid1_dehydrogenase_EC_1_3_99_4_	K05898	1.42574			-
K12266_anaerobicnitricoxidereductasetranscriptionregulator	K12266	2.34947			-
K01297_muramoyltetrapeptidecarboxypeptidase_EC_3_4_17_13_	K01297	2.1363			-
K02469_DNAgyrasesubunitA_EC_5_99_1_3_	K02469	2.66914			-
K06213_magnesiumtransporter	K06213	2.87498			-
K01849_methylmalonyl_CoAmutase_C_terminaldomain_EC_5_4_99_2_	K01849	1.54594			-
K02336_DNApolymeraseII_EC_2_7_7_7_	K02336	2.38282			-
K01150_deoxyribonucleaseI_EC_3_1_21_1_	K01150	1.58911			-
K09758_aspartate4_decarboxylase_EC_4_1_1_12_	K09758	1.18294			-
K03624_transcriptionelongationfactorGreA	K03624	2.6901			-
K01531_Mg2__importingATPase_EC_3_6_3_2_	K01531	2.10479			-
K07094_putativeglycerol_1_phosphateprenyltransferase_EC_2_5_1___	K07094	1.72621			-
K09801_hypotheticalprotein	K09801	2.55057			-
K10906_exodeoxyribonucleaseVIII_EC_3_1_11___	K10906	0			-
K01506_None	K01506	2.21333			-
K14257_FADH2O2_dependenthalogenaseII_EC_1_14_14___	K14257	0.0270953			-
K03195_typeIVsecretionsystemproteinVirB10	K03195	2.55194			-
K02520_translationinitiationfactorIF_3	K02520	2.69777			-
K02846_N_methyl_L_tryptophanoxidase_EC_1_5_3___	K02846	0			-
K02570_periplasmicnitratereductaseNapD	K02570	2.23439			-
K00395_adenylylsulfatereductase_subunitB_EC_1_8_99_2_	K00395	1.31539			-
K01726_None	K01726	1.62898			-
K13687_arabinofuranosyltrasnferase_EC_2_4_2____arabinofuranosyltransferase_EC_2_4_2___	K13687	0.53789			-
K08995_putativemembraneprotein	K08995	2.17901			-
K02403_flagellartranscriptionalactivatorFlhD	K02403	0.668093			-
K11632_bacitracintransportsystempermeaseprotein	K11632	0			-
K13007_Fuc2NAcandGlcNActransferase_EC_2_4_1___	K13007	0.611201			-
K01599_uroporphyrinogendecarboxylase_EC_4_1_1_37_	K01599	2.69425			-
K00132_acetaldehydedehydrogenase_acetylating__EC_1_2_1_10_	K00132	0			-
K08681_glutamineamidotransferase_EC_2_6_____	K08681	1.21827			-
K06080_RcsFprotein	K06080	1.07079			-
K05372_AraCfamilytranscriptionalregulator	K05372	0.107601			-
K12203_defectinorganelletraffickingproteinDotB	K12203	0.897674			-
K01807_ribose5_phosphateisomeraseA_EC_5_3_1_6_	K01807	2.63096			-
K13062_acylhomoserinelactonesynthase_EC_2_3_1_184_	K13062	0.356771			-
K11386_arabinosyltransferaseB_EC_2_4_2___	K11386	0.396329			-
K02660_twitchingmotilityproteinPilJ	K02660	2.36906			-
K00616_transaldolase_EC_2_2_1_2_	K00616	2.81486			-
K09154_hypotheticalprotein	K09154	0.243439			-
K00471_gamma_butyrobetainedioxygenase_EC_1_14_11_1_	K00471	2.09096			-
K02340_DNApolymeraseIIIsubunitdelta_EC_2_7_7_7_	K02340	2.69557			-
K03296_hydrophobic_amphiphilicexporter_1_mainlyG_bacteria__HAE1family	K03296	3.20306			-
K04081_molecularchaperoneIbpB	K04081	0			-
K07720_two_componentsystem_responseregulatorYesN	K07720	1.25873			-
K03700_recombinationproteinU	K03700	0			-
K02839_peptidechainreleasefactor_peptidechainreleasefactorRF_H	K02839	1.65833			-
K09695_lipooligosaccharidetransportsystemATP_bindingprotein	K09695	1.85986			-
K11605_manganese_irontransportsystempermeaseprotein	K11605	0.645324			-
K08567_hydrogenase2maturationprotease_EC_3_4_24___	K08567	1.10513			-
K09984_hypotheticalprotein	K09984	2.07485			-
K09825_Furfamilytranscriptionalregulator_peroxidestressresponseregulator	K09825	1.81344			-
K00702_cellobiosephosphorylase_EC_2_4_1_20_	K00702	1.54791			-
K09950_hypotheticalprotein	K09950	2.31971			-
K12056_conjugaltransfermatingpairstabilizationproteinTraG	K12056	0.754904			-
K00320_coenzymeF420_dependentN5_N10_methenyltetrahydromethanopterinreductase_EC_1_5_99_11_	K00320	1.09058			-
K00946_thiamine_monophosphatekinase_EC_2_7_4_16_	K00946	2.65088			-
K09776_hypotheticalprotein	K09776	0.710174			-
K03647_proteininvolvedinribonucleotidereduction	K03647	1.06023			-
K00255_long_chain_acyl_CoAdehydrogenase_EC_1_3_99_13_	K00255	1.5566			-
K06282_hydrogenasesmallsubunit_EC_1_12_99_6_	K06282	1.98766			-
K00346_Na__transportingNADH_ubiquinoneoxidoreductasesubunitA_EC_1_6_5___	K00346	2.48242			-
K08989_putativemembraneprotein	K08989	1.98362			-
K09924_hypotheticalprotein	K09924	2.00126			-
K09896_hypotheticalprotein	K09896	1.32086			-
K06899_nucleoid_associatedprotein	K06899	2.44276			-
K00349_Na__transportingNADH_ubiquinoneoxidoreductasesubunitD_EC_1_6_5___	K00349	2.48489			-
K07455_recombinationproteinRecT	K07455	0.930896			-
K11261_formylmethanofurandehydrogenasesubunitE_EC_1_2_99_5_	K11261	1.63963			-
K06177_tRNApseudouridine32synthase_23SrRNApseudouridine746synthase_EC_5_4_99_285_4_99_29__ribosomallargesubunitpseudouridinesynthaseA_EC_5_4_99_12_	K06177	3.08065			-
K00013_histidinoldehydrogenase_EC_1_1_1_23_	K00013	2.8196			-
K00163_pyruvatedehydrogenaseE1component_EC_1_2_4_1_	K00163	2.5985			-
K02680_prepilinpeptidasedependentproteinB	K02680	1.81413			-
K08261_D_sorbitoldehydrogenase_acceptor__EC_1_1_99_21_	K08261	1.8381			-
K00283_glycinedehydrogenasesubunit2_EC_1_4_4_2_	K00283	1.97318			-
K02651_pilusassemblyproteinFlp_PilA	K02651	2.51328			-
K02347_DNApolymerase_familyX_	K02347	1.87886			-
K08300_ribonucleaseE_EC_3_1_26_12_	K08300	2.65449			-
K12659_N_acetyl_gamma_glutamyl_phosphatereductase_acetylglutamatekinase_EC_1_2_1_382_7_2_8_	K12659	0			-
K08884_serine_threonineproteinkinase_bacterial_EC_2_7_11_1_	K08884	2.9245			-
K00194_acetyl_CoAdecarbonylase_synthasecomplexsubunitdelta_carbon_monoxidedehydrogenasedeltasubunit_EC_1_2_99_2_	K00194	1.6295			-
K07058_membraneprotein	K07058	2.96622			-
K09704_hypotheticalprotein	K09704	0.768497			-
K02409_flagellarM_ringproteinFliF	K02409	2.61593			-
K02697_photosystemIsubunitIX	K02697	0			-
K07256_taurinedehydrogenaselargesubunit_EC_1_4_2___	K07256	0			-
K07041_None	K07041	0			-
K13653_AraCfamilytranscriptionalregulator	K13653	2.21773			-
K06601_flagellarproteinFlbT	K06601	2.09343			-
K05823_N_acetyldiaminopimelatedeacetylase_EC_3_5_1_47_	K05823	0			-
K08282_non_specificserine_threonineproteinkinase_EC_2_7_11_1_	K08282	2.42105			-
K09136_hypotheticalprotein_ribosomalproteinS12methylthiotransferase	K09136	2.1784			-
K03551_hollidayjunctionDNAhelicaseRuvB_hollidayjunctionDNAhelicaseRuvB_EC_3_6_4_12_	K03551	2.69464			-
K12997_rhamnosyltransferase_EC_2_4_1___	K12997	0.281685			-
K03272_D_beta_D_heptose7_phosphatekinase_D_beta_D_heptose1_phosphateadenosyltransferase_EC_2_7_1__2_7_7___	K03272	2.74101			-
K01758_cystathioninegamma_lyase_EC_4_4_1_1_	K01758	2.33597			-
K03687_molecularchaperoneGrpE	K03687	2.69833			-
K09014_Fe_SclusterassemblyproteinSufB	K09014	2.6105			-
K01783_ribulose_phosphate3_epimerase_EC_5_1_3_1_	K01783	2.74341			-
K00864_glycerolkinase_EC_2_7_1_30_	K00864	2.67435			-
K11958_neutralaminoacidtransportsystemATP_bindingprotein	K11958	0			-
K09740_hypotheticalprotein	K09740	2.01788			-
K03327_multidrugresistanceprotein_MATEfamily	K03327	2.88213			-
K07700_two_componentsystem_CitBfamily_citoperonsensorhistidinekinaseCitA_EC_2_7_13_3_	K07700	1.22073			-
K00612_carbamoyltransferase_EC_2_1_3___	K00612	2.28638			-
K00491_nitric_oxidesynthase_bacterial_EC_1_14_13_39_	K00491	0.540443			-
K00991_2_C_methyl_D_erythritol4_phosphatecytidylyltransferase_EC_2_7_7_60_	K00991	2.60401			-
K13021_MFStransporter_ACSfamily_tartratetransporter	K13021	0.669409			-
K07107_acyl_CoAthioesterhydrolase_EC_3_1_2___	K07107	3.13489			-
K10702_2_hydroxy_6_oxohepta_2_4_dienoatehydroxylase_EC_3_7_1___	K10702	0			-
K09768_hypotheticalprotein	K09768	2.57435			-
K05897_None	K05897	0			-
K12984__heptosyl_LPSbeta_1_4_glucosyltransferase_EC_2_4_1___	K12984	1.15			-
K05977_2_hydroxybiphenyl_2_sulfinatedesulfinase_EC_3_13_1_3_	K05977	0			-
K00230_protoporphyrinogenoxidase_EC_1_3_3_4_	K00230	1.89547			-
K08368_MFStransporter_putativemetabolitetransportprotein	K08368	0			-
K05305_fucokinase_EC_2_7_1_52_	K05305	0			-
K01138_uncharacterizedsulfatase_EC_3_1_6___	K01138	2.13175			-
K13853_3_deoxy_7_phosphoheptulonatesynthase_chorismatemutase_EC_2_5_1_545_4_99_5_	K13853	0			-
K09911_hypotheticalprotein	K09911	1.27903			-
K00258_None	K00258	1.896			-
K05815_sn_glycerol3_phosphatetransportsystempermeaseprotein	K05815	2.12194			-
K03726_helicase_EC_3_6_1____helicase_EC_3_6_4___	K03726	0			-
K02335_DNApolymeraseI_EC_2_7_7_7_	K02335	2.70501			-
K01147_exoribonucleaseII_EC_3_1_13_1_	K01147	1.8634			-
K01760_cystathioninebeta_lyase_EC_4_4_1_8_	K01760	2.44333			-
K01789_UDP_glucuronate5_epimerase_EC_5_1_3_12_	K01789	0.433331			-
K06189_magnesiumandcobalttransporter	K06189	2.56013			-
K01796_alpha_methylacyl_CoAracemase_EC_5_1_99_4_	K01796	1.99635			-
K09961_hypotheticalprotein	K09961	1.78675			-
K07117_None	K07117	2.28783			-
K08976_putativemembraneprotein	K08976	1.75565			-
K08301_ribonucleaseG_EC_3_1_26___	K08301	2.60987			-
K01890_phenylalanyl_tRNAsynthetasebetachain_EC_6_1_1_20_	K01890	2.69861			-
K00355_NAD_P_Hdehydrogenase_quinone__EC_1_6_5_2_	K00355	1.85987			-
K14415_tRNA_splicingligaseRtcB_EC_6_5_1_3__proteinRtcB	K14415	2.14324			-
K06163_PhnJprotein	K06163	2.39117			-
K03470_ribonucleaseHII_EC_3_1_26_4_	K03470	2.69135			-
K03607_ProPeffector	K03607	1.99377			-
K10108_maltose_maltodextrintransportsystemsubstrate_bindingprotein	K10108	2.11037			-
K01103_6_phosphofructo_2_kinase_fructose_2_6_bisphosphatase_EC_2_7_1_1053_1_3_46__fructose_2_6_bisphosphatase_EC_3_1_3_46_	K01103	0.618761			-
K02935_largesubunitribosomalproteinL7_L12	K02935	2.6986			-
K00901_diacylglycerolkinase_EC_2_7_1_107_	K00901	2.68487			-
K04079_molecularchaperoneHtpG	K04079	2.64514			-
K00387_sulfiteoxidase_EC_1_8_3_1_	K00387	0.399622			-
K01097_N_acylneuraminate_9_phosphatase_EC_3_1_3_29_	K01097	1.19833			-
K00326_cytochrome_b5reductase_EC_1_6_2_2_	K00326	0			-
K09895_hypotheticalprotein	K09895	2.52913			-
K03569_rodshape_determiningproteinMreBandrelatedproteins	K03569	2.68268			-
K05814_sn_glycerol3_phosphatetransportsystempermeaseprotein	K05814	2.12113			-
K00350_Na__transportingNADH_ubiquinoneoxidoreductasesubunitE_EC_1_6_5___	K00350	2.48489			-
K02722_photosystemIIPsbXprotein	K02722	0			-
K06949_ribosomebiogenesisGTPase_EC_3_6_1___	K06949	2.66662			-
K03328_polysaccharidetransporter_PSTfamily	K03328	2.38438			-
K02765_PTSsystem_D_glucosamine_specificIICcomponent	K02765	1.27651			-
K13796_tricarballylatedehydrogenase	K13796	1.34572			-
K02584_Nif_specificregulatoryprotein	K02584	2.40964			-
K01759_lactoylglutathionelyase_EC_4_4_1_5_	K01759	2.81033			-
K07259_D_alanyl_D_alaninecarboxypeptidase_D_alanyl_D_alanine_endopeptidase_penicillin_bindingprotein4__EC_3_4_16_43_4_99____D_alanyl_D_alaninecarboxypeptidase_D_alanyl_D_alanine_endopeptidase_penicillin_bindingprotein4__EC_3_4_16_43_4_21___	K07259	2.51846			-
K04044_molecularchaperoneHscA	K04044	1.82419			-
K07139_None	K07139	1.8862			-
K02299_cytochromeoubiquinoloxidasesubunitIII_EC_1_10_3___	K02299	2.25296			-
K07077_None	K07077	1.89457			-
K07395_putativeproteasome_typeprotease	K07395	2.21411			-
K13483_xanthinedehydrogenaseYagTiron_sulfur_bindingsubunit	K13483	2.31553			-
K04065_hyperosmoticallyinducibleperiplasmicprotein	K04065	1.85011			-
K07588_LAO_AOtransportsystemkinase_EC_2_7_____	K07588	2.26418			-
K07097_None	K07097	0.075465			-
K13586_holdfastattachmentproteinHfaB	K13586	1.36126			-
K02242_competenceproteinComFC	K02242	0.304033			-
K06175_tRNApseudouridinesynthaseC_EC_5_4_99_12__tRNApseudouridine65synthase_EC_5_4_99_26_	K06175	2.47494			-
K07979_GntRfamilytranscriptionalregulator	K07979	2.27446			-
K01945_phosphoribosylamine__glycineligase_EC_6_3_4_13_	K01945	2.69705			-
K03856_3_deoxy_7_phosphoheptulonatesynthase_EC_2_5_1_54_	K03856	2.27602			-
K11354_two_componentsystem_chemotaxisfamily_sensorkinaseCph1_EC_2_7_13_3_	K11354	0			-
K13730_internalinA	K13730	0.658764			-
K09965_hypotheticalprotein	K09965	2.00195			-
K04333_LuxRfamilytranscriptionalregulator_csgABoperontranscriptionalregulatoryprotein	K04333	1.32905			-
K02442_membraneproteinGlpM	K02442	0.758265			-
K02618_phenylaceticaciddegradationprotein	K02618	1.3091			-
K06605_myo_inositolcatabolismproteinIolH	K06605	1.21554			-
K07044_None	K07044	1.91003			-
K02888_largesubunitribosomalproteinL21	K02888	2.70266			-
K14673_putativemonooxygenase	K14673	0			-
K09988_hypotheticalprotein	K09988	1.84812			-
K09143_hypotheticalprotein	K09143	0.6724			-
K12960_5_methylthioadenosine_S_adenosylhomocysteinedeaminase_EC_3_5_4__3_5_4_28_	K12960	2.02336			-
K03179_4_hydroxybenzoateoctaprenyltransferase_EC_2_5_1___	K03179	2.7111			-
K03575_A_G_specificadenineglycosylase_EC_3_2_2___	K03575	2.6851			-
K01199_glucanendo_1_3_beta_D_glucosidase_EC_3_2_1_39_	K01199	1.58403			-
K12961_DnaAinitiator_associatingprotein	K12961	2.07686			-
K02694_photosystemIsubunitIII	K02694	0			-
K02484_two_componentsystem_OmpRfamily_sensorkinase_EC_2_7_13_3_	K02484	2.23109			-
K00800_3_phosphoshikimate1_carboxyvinyltransferase_EC_2_5_1_19_	K00800	2.65277			-
K06387_stageIIsporulationproteinR	K06387	0			-
K00840_succinylornithineaminotransferase_EC_2_6_1_81_	K00840	0			-
K00452_3_hydroxyanthranilate3_4_dioxygenase_EC_1_13_11_6_	K00452	2.01221			-
K08289_phosphoribosylglycinamideformyltransferase2_EC_2_1_2_2_	K08289	2.36972			-
K12532_RTXtoxintransporter	K12532	0			-
K01250_pyrimidine_specificribonucleosidehydrolase_EC_3_2_____	K01250	1.562			-
K11629_two_componentsystem_OmpRfamily_bacitracinresistancesensorhistidinekinaseBceS_EC_2_7_13_3_	K11629	0			-
K03317_concentrativenucleosidetransporter_CNTfamily	K03317	2.40835			-
K00334_NADH_quinoneoxidoreductasesubunitE_EC_1_6_5_3__NADHdehydrogenaseIsubunitE_EC_1_6_5_3_	K00334	2.71538			-
K00969_nicotinate_nucleotideadenylyltransferase_EC_2_7_7_18_	K00969	2.69608			-
K00464_lignostilbene_alpha_beta_dioxygenase_EC_1_13_11_43_	K00464	0.108231			-
K01145_exodeoxyribonucleaseVII_EC_3_1_11_6_	K01145	0			-
K10531_L_ornithineN5_oxygenase_EC_1_13_12___	K10531	0.806958			-
K09707_hypotheticalprotein	K09707	1.92413			-
K04027_ethanolamineutilizationproteinEutM	K04027	0.757321			-
K03753_molybdopterin_guaninedinucleotidebiosynthesisproteinB	K03753	2.25728			-
K13794_LysRfamilytranscriptionalregulator_regulatoryproteinfortcuABC	K13794	0.591437			-
K00919_4_diphosphocytidyl_2_C_methyl_D_erythritolkinase_EC_2_7_1_148_	K00919	2.68363			-
K03218_RNAmethyltransferase_TrmHfamily_EC_2_1_1___	K03218	2.72232			-
K06044__1__4__alpha_D_glucan1_alpha_D_glucosylmutase_EC_5_4_99_15_	K06044	1.81464			-
K01198_xylan1_4_beta_xylosidase_EC_3_2_1_37_	K01198	2.00528			-
K05685_macrolidetransportsystemATP_binding_permeaseprotein_EC_3_6_3____macrolidetransportsystempermeaseprotein	K05685	1.60746			-
K04098_hydroxyquinol1_2_dioxygenase_EC_1_13_11_37_	K04098	0.0573989			-
K06858_vitaminB12transportsystemsubstrate_bindingprotein	K06858	1.99839			-
K10229_sorbitol_mannitoltransportsystempermeaseprotein	K10229	1.9291			-
K03303_lactatetransporter_LctPfamily	K03303	2.24455			-
K07186_membraneprotein	K07186	1.49706			-
K13639_MerRfamilytranscriptionalregulator_redox_sensitivetranscriptionalactivatorSoxR	K13639	2.33454			-
K03612_electrontransportcomplexproteinRnfG	K03612	2.49369			-
K00371_nitratereductase1_betasubunit_EC_1_7_99_4_	K00371	2.06708			-
K02867_largesubunitribosomalproteinL11	K02867	2.6986			-
K12454_CDP_paratose2_epimerase_EC_5_1_3_10_	K12454	1.60953			-
K03628_transcriptionterminationfactorRho	K03628	2.71067			-
K08071_ribosyldihydronicotinamidedehydrogenase_quinone__EC_1_10_99_2_	K08071	0			-
K03405_magnesiumchelatasesubunitI_EC_6_6_1_1_	K03405	1.89022			-
K12531_ATP_bindingcassette_subfamilyB_bacterialRtxE	K12531	0			-
K00645__acyl_carrier_protein_S_malonyltransferase_EC_2_3_1_39_	K00645	2.72853			-
K00354_NADPH2dehydrogenase_EC_1_6_99_1_	K00354	1.24432			-
K06878_tRNA_bindingprotein	K06878	2.2499			-
K03098_outermembranelipoproteinBlc	K03098	2.50344			-
K05561_multicomponentK__H_antiportersubunitD	K05561	2.3123			-
K08316_ribosomalRNAsmallsubunitmethyltransferaseD_EC_2_1_1_171__ribosomalRNAsmallsubunitmethyltransferaseD_EC_2_1_1_52_	K08316	2.64641			-
K07034_None	K07034	1.49394			-
K01825_3_hydroxyacyl_CoAdehydrogenase_enoyl_CoAhydratase_3_hydroxybutyryl_CoAepimerase_enoyl_CoAisomerase_EC_1_1_1_354_2_1_175_1_2_35_3_3_8_	K01825	3.04331			-
K04091_alkanesulfonatemonooxygenase_EC_1_14_14_5_	K04091	2.62869			-
K00241_succinatedehydrogenasecytochromeb556subunit_succinatedehydrogenasecytochromeb_556subunit_EC_1_3_99_1__succinatedehydrogenasecytochromeb_556subunit	K00241	2.69951			-
K05984_excinucleaseCho_EC_3_1_25___	K05984	0.285794			-
K07735_putativetranscriptionalregulator	K07735	2.67653			-
K08700_carbondioxideconcentratingmechanismproteinCcmO	K08700	0			-
K04092_chorismatemutase_EC_5_4_99_5_	K04092	1.90577			-
K10854_acetonecarboxylase_alphasubunit_EC_6_4_1_6_	K10854	0			-
K11184_cataboliterepressionHPr_likeprotein	K11184	0			-
K01485_cytosinedeaminase_EC_3_5_4_1_	K01485	2.63091			-
K08713_potassiumchannelLctB	K08713	0			-
K00340_NADH_quinoneoxidoreductasesubunitK_EC_1_6_5_3__NADHdehydrogenaseIsubunitK_EC_1_6_5_3_	K00340	2.52604			-
K07170_GAFdomain_containingprotein	K07170	2.56924			-
K13525_transitionalendoplasmicreticulumATPase	K13525	0.31938			-
K13896_microcinCtransportsystemATP_bindingprotein	K13896	2.32036			-
K03100_signalpeptidaseI_EC_3_4_21_89_	K03100	2.7807			-
K13777_geranyl_CoAcarboxylasealphasubunit_EC_6_4_1_5_	K13777	1.16197			-
K01417_None	K01417	2.3512			-
K07175_PhoH_likeATPase	K07175	2.55014			-
K12995_rhamnosyltransferase_EC_2_4_1___	K12995	0			-
K12339_cysteinesynthaseB_EC_2_5_1_47_	K12339	2.29542			-
K14744_putativeRzendopeptidasefromlambdoidprophageDLP12_EC_3_4_____	K14744	0			-
K02344_DNApolymeraseIIIsubunitpsi_EC_2_7_7_7_	K02344	1.29756			-
K06196_cytochromec_typebiogenesisprotein	K06196	2.27724			-
K01093_4_phytase_acidphosphatase_EC_3_1_3_263_1_3_2_	K01093	1.74846			-
K13745_L_2_4_diaminobutyratedecarboxylase_EC_4_1_1_86_	K13745	1.0919			-
K02420_flagellarbiosyntheticproteinFliQ	K02420	2.63328			-
K07772_two_componentsystem_OmpRfamily_torCADoperonresponseregulatorTorR	K07772	1.56147			-
K00697_alpha_alpha_trehalose_phosphatesynthase_UDP_forming__EC_2_4_1_15_	K00697	2.34589			-
K07695_two_componentsystem_NarLfamily_responseregulatorDevR	K07695	0.440897			-
K02840_UDP_D_galactose__glucosyl_LPSalpha_1_6_D_galactosyltransferase_EC_2_4_1___	K02840	0			-
K13075_N_acylhomoserinelactonehydrolase_EC_3_1_1_81_	K13075	0			-
K11781_FOsynthasesubunit2_EC_2_5_1____FOsynthasesubunit2_EC_2_5_1_77_	K11781	0			-
K14449_mesaconyl_CoAhydratase	K14449	1.70958			-
K02525_LacIfamilytranscriptionalregulator_kdgoperonrepressor	K02525	0.781795			-
K02899_largesubunitribosomalproteinL27	K02899	2.69443			-
K01970_None	K01970	1.68238			-
K03199_typeIVsecretionsystemproteinVirB4	K03199	2.39983			-
K00638_chloramphenicolO_acetyltransferase_EC_2_3_1_28_	K00638	2.22957			-
K00024_malatedehydrogenase_EC_1_1_1_37_	K00024	2.67955			-
K11953_bicarbonatetransportsystemATP_bindingprotein_EC_3_6_3___	K11953	0.534732			-
K09794_hypotheticalprotein	K09794	1.966			-
K01649_2_isopropylmalatesynthase_EC_2_3_3_13_	K01649	2.89525			-
K00034_glucose1_dehydrogenase_EC_1_1_1_47_	K00034	1.9125			-
K00392_sulfitereductase_ferredoxin__EC_1_8_7_1_	K00392	0.110459			-
K03367_D_alanine_poly_phosphoribitol_ligase_EC_6_1_1_13__D_alanine__poly_phosphoribitol_ligasesubunit1_EC_6_1_1_13_	K03367	0.247858			-
K13642_CRP_FNRfamilytranscriptionalregulator_transcriptionalactivatorFtrB	K13642	0.913048			-
K13988_ADP_ribosepyrophosphatase_EC_3_6_1_13_	K13988	0			-
K04067_primosomalreplicationproteinN_primosomalreplicationproteinN	K04067	1.49706			-
K13540_precorrin_2C20_methyltransferase_precorrin_3BC17_methyltransferase_EC_2_1_1_1302_1_1_131_	K13540	0.911644			-
K01661_naphthoatesynthase_EC_4_1_3_36_	K01661	1.97091			-
K00614_None	K00614	1.77055			-
K00848_rhamnulokinase_EC_2_7_1_5_	K00848	1.28063			-
K02804_PTSsystem_N_acetylglucosamine_specificIICcomponent	K02804	1.43411			-
K07481_transposase_IS5family	K07481	2.59104			-
K01564_None	K01564	1.4684			-
K02280_pilusassemblyproteinCpaC	K02280	2.58219			-
K06392_stageIIIsporulationproteinAC	K06392	0			-
K12140_hydrogenase_4componentE_EC_1_______	K12140	1.62723			-
K03640_peptidoglycan_associatedlipoprotein	K03640	2.67898			-
K05600_anthranilate1_2_dioxygenase_deaminating_decarboxylating_smallsubunit_EC_1_14_12_1_	K05600	0.693532			-
K10002_glutamate_aspartatetransportsystempermeaseprotein	K10002	0.840716			-
K07978_GntRfamilytranscriptionalregulator	K07978	0.263554			-
K00041_tagaturonatereductase_EC_1_1_1_58_	K00041	1.0899			-
K07491_putativetransposase	K07491	2.88111			-
K09680_typeIIpantothenatekinase_EC_2_7_1_33_	K09680	0			-
K01664_para_aminobenzoatesynthetasecomponentII_EC_2_6_1_85_	K01664	2.1135			-
K06977_None	K06977	2.06274			-
K06602_flagellarproteinFlaF	K06602	2.12826			-
K03692_glucosylglycerol_phosphatesynthase_EC_2_4_1_213_	K03692	0.000514928			-
K04761_LysRfamilytranscriptionalregulator_hydrogenperoxide_induciblegenesactivator	K04761	2.8694			-
K14631_flavinreductaseActVB_EC_1_5_1_29_	K14631	0			-
K07315_sigma_BregulationproteinRsbU_phosphoserinephosphatase_	K07315	2.2579			-
K01114_phospholipaseC_EC_3_1_4_3_	K01114	2.04757			-
K02855_AraCfamilytranscriptionalregulator_L_rhamnoseoperonregulatoryproteinRhaS	K02855	1.27122			-
K02835_peptidechainreleasefactorRF_1_peptidechainreleasefactor1	K02835	2.69861			-
K07658_two_componentsystem_OmpRfamily_alkalinephosphatasesynthesisresponseregulatorPhoP	K07658	2.00334			-
K00397_anaerobicdimethylsulfoxidereductase_EC_1_8_99___	K00397	0.646948			-
K11387_arabinosyltransferaseC_EC_2_4_2___	K11387	0.71696			-
K07072_None	K07072	0			-
K05782_benzoatemembranetransportprotein	K05782	2.37905			-
K02802_PTSsystem_N_acetylglucosamine_specificIIAcomponent_EC_2_7_1_69_	K02802	0			-
K00995_CDP_diacylglycerol__glycerol_3_phosphate3_phosphatidyltransferase_EC_2_7_8_5_	K00995	2.7956			-
K10973_IclRfamilytranscriptionalregulator_negativeregulatorofallantoinandglyoxylateutilizationoperons	K10973	0			-
K01012_biotinsynthetase_EC_2_8_1_6_	K01012	2.76914			-
K01560_2_haloaciddehalogenase_EC_3_8_1_2_	K01560	2.64337			-
K00790_UDP_N_acetylglucosamine1_carboxyvinyltransferase_EC_2_5_1_7_	K00790	2.74567			-
K03075_preproteintranslocasesubunitSecG	K03075	2.68219			-
K00819_ornithine__oxo_acidtransaminase_EC_2_6_1_13_	K00819	2.14014			-
K12515_tightadherenceproteinG	K12515	0.571207			-
K00548_5_methyltetrahydrofolate__homocysteinemethyltransferase_EC_2_1_1_13_	K00548	2.86012			-
K00028_malatedehydrogenase_decarboxylating__EC_1_1_1_39_	K00028	1.82944			-
K05834_homoserine_homoserinelactoneeffluxprotein	K05834	2.19963			-
K02682_prepilinpeptidasedependentproteinD	K02682	1.26524			-
K04719_5_6_dimethylbenzimidazolebiosynthesisproteinBluB_5_6_dimethylbenzimidazolesynthase_EC_1_14_99_40_	K04719	2.23731			-
K02965_smallsubunitribosomalproteinS19	K02965	2.65219			-
K00102_D_lactatedehydrogenase_cytochrome__EC_1_1_2_4_	K00102	2.19086			-
K09974_hypotheticalprotein	K09974	1.56352			-
K07238_zinctransporter_ZIPfamily	K07238	2.34331			-
K09892_hypotheticalprotein	K09892	1.42926			-
K03588_celldivisionproteinFtsW	K03588	2.69756			-
K14205_phosphatidylglycerollysyltransferase_EC_2_3_2_3_	K14205	1.41193			-
K10027_phytoenedehydrogenase_EC_1_14_99___	K10027	2.05816			-
K02030_polaraminoacidtransportsystemsubstrate_bindingprotein	K02030	3.36932			-
K09164_hypotheticalprotein	K09164	1.96451			-
K00008_L_iditol2_dehydrogenase_EC_1_1_1_14_	K00008	2.04514			-
K10850_MFStransporter_NNPfamily_putativenitratetransporter	K10850	0			-
K00508_linoleoyl_CoAdesaturase_EC_1_14_19_3_	K00508	2.01066			-
K02250_competenceproteinComK	K02250	0			-
K00956_sulfateadenylyltransferasesubunit1_EC_2_7_7_4_	K00956	2.50613			-
K00261_glutamatedehydrogenase_NAD_P____EC_1_4_1_3_	K00261	2.16745			-
K07337_hypotheticalprotein	K07337	1.76834			-
K07278_outermembraneprotein	K07278	2.59925			-
K00696_sucrose_phosphatesynthase_EC_2_4_1_14_	K00696	0.617318			-
K13529_AraCfamilytranscriptionalregulator_regulatoryproteinofadaptativeresponse_DNA_3_methyladenineglycosylaseII_EC_3_2_2_21_	K13529	2.45537			-
K03977_GTP_bindingprotein	K03977	2.69173			-
K03390_heterodisulfidereductasesubunitC_EC_1_8_98_1_	K03390	1.03469			-
K01640_hydroxymethylglutaryl_CoAlyase_EC_4_1_3_4_	K01640	2.60416			-
K09793_hypotheticalprotein	K09793	1.90013			-
K05378_phycoerythrin_associatedlinkerprotein	K05378	0			-
K08929_photosyntheticreactioncenterMsubunit	K08929	0.509452			-
K12552_penicillin_bindingprotein1_EC_3_4_____	K12552	0			-
K00045_mannitol2_dehydrogenase_EC_1_1_1_67_	K00045	2.15324			-
K00459_nitronatemonooxygenase_EC_1_13_12_16_	K00459	2.41359			-
K03801_lipoyl_octanoyl_transferase_EC_2_3_1_181_	K03801	2.67762			-
K03931_putativeisomerase	K03931	0.212725			-
K01139_guanosine_3_5_bis_diphosphate_3_pyrophosphohydrolase_EC_3_1_7_2_	K01139	2.49456			-
K01805_xyloseisomerase_EC_5_3_1_5_	K01805	2.33677			-
K09685_purineoperonrepressor	K09685	0			-
K11434_proteinarginineN_methyltransferase1_EC_2_1_1___	K11434	0			-
K01716_3_hydroxydecanoyl__acyl_carrier_protein_dehydratase_EC_4_2_1_60_	K01716	2.54134			-
K01935_dethiobiotinsynthetase_EC_6_3_3_3_	K01935	2.78358			-
K03733_integrase_recombinaseXerC	K03733	2.66375			-
K06181_ribosomallargesubunitpseudouridinesynthaseE_EC_5_4_99_12__23SrRNApseudouridine2457synthase_EC_5_4_99_20_	K06181	2.58426			-
K01579_aspartate1_decarboxylase_EC_4_1_1_11_	K01579	2.51873			-
K07038_innermembraneprotein	K07038	0.711139			-
K01721_nitrilehydratase_EC_4_2_1_84_	K01721	2.28792			-
K00303_sarcosineoxidase_subunitbeta_EC_1_5_3_1_	K00303	2.74425			-
K14728_phthiodiolone_phenolphthiodiolonedimycocerosatesketoreductase_EC_1_2_____	K14728	0.442003			-
K09931_hypotheticalprotein	K09931	2.21882			-
K07812_trimethylamine_N_oxidereductase_cytochromec_2_EC_1_7_2_3_	K07812	1.72089			-
K08946_chlorosomeenvelopeproteinB	K08946	0.0619392			-
K11325_L_cysteine_cystinelyase	K11325	0			-
K02313_chromosomalreplicationinitiatorprotein	K02313	2.72151			-
K00311_electron_transferring_flavoproteindehydrogenase_EC_1_5_5_1_	K00311	2.63589			-
K02016_ironcomplextransportsystemsubstrate_bindingprotein	K02016	3.10911			-
K06934_None	K06934	1.85748			-
K03399_precorrin_6YC5_15_methyltransferase_EC_2_1_1_132_	K03399	1.47897			-
K11003_hemolysinD	K11003	0.638039			-
K11909_typeVIsecretionsystemproteinVasI	K11909	1.06595			-
K00692_levansucrase_EC_2_4_1_10_	K00692	1.32525			-
K07673_two_componentsystem_NarLfamily_nitrate_nitritesensorhistidinekinaseNarX_EC_2_7_13_3_	K07673	2.29734			-
K08717_ureatransporter	K08717	1.14294			-
K07681_two_componentsystem_NarLfamily_vancomycinresistancesensorhistidinekinaseVraS_EC_2_7_13_3_	K07681	0			-
K05555_cyclase_EC_4_______	K05555	0			-
K11889_typeVIsecretionsystemproteinImpN_EC_2_7_11_1_	K11889	0			-
K00108_cholinedehydrogenase_EC_1_1_99_1_	K00108	2.80848			-
K13985_N_acyl_phosphatidylethanolamine_hydrolyzingphospholipaseD_EC_3_1_4___	K13985	0.27766			-
K02116_ATPsynthaseproteinI	K02116	2.62115			-
K03548_putativepermease	K03548	2.47076			-
K01938_formate__tetrahydrofolateligase_EC_6_3_4_3_	K01938	2.35333			-
K09003_hypotheticalprotein	K09003	1.81638			-
K07279_hypotheticalprotein	K07279	0			-
K01096_phosphatidylglycerophosphataseB_EC_3_1_3_27_	K01096	1.31434			-
K13735_adhesin_invasin	K13735	1.16667			-
K00344_NADPH2_quinonereductase_EC_1_6_5_5_	K00344	2.88574			-
K11996_adenylyltransferaseandsulfurtransferase_adenylyltransferaseandsulfurtransferaseMOCS3_UBA4_EC_2_7_7__2_8_1___	K11996	2.68682			-
K11902_typeVIsecretionsystemproteinImpA	K11902	2.29269			-
K10953_RTXtoxinRtxA	K10953	0			-
K01665_para_aminobenzoatesynthetasecomponentI_EC_2_6_1_85_	K01665	2.60695			-
K04039_light_independentprotochlorophyllidereductasesubunitB_EC_1_18______light_independentprotochlorophyllidereductasesubunitB_EC_1_3_7_7_	K04039	1.33651			-
K03787_5_nucleotidase_EC_3_1_3_5_	K03787	2.62799			-
K09144_hypotheticalprotein	K09144	0.990559			-
K03897_lysineN6_hydroxylase_EC_1_14_13_59_	K03897	1.91199			-
K09137_hypotheticalprotein	K09137	1.45579			-
K01872_alanyl_tRNAsynthetase_EC_6_1_1_7_	K01872	2.69859			-
K03466_DNAsegregationATPaseFtsK_SpoIIIE_S_DNA_Tfamily	K03466	2.75235			-
K10941_sigma_54specifictranscriptionalregulator_flagellarregulatoryproteinA	K10941	2.47809			-
K07566_tRNAthreonylcarbamoyladenosinebiosynthesisprotein_putativetranslationfactor	K07566	2.91981			-
K02488_two_componentsystem_cellcycleresponseregulator	K02488	2.61429			-
K14126_F420_non_reducinghydrogenasesubunitA_EC_1_12_99___	K14126	1.32508			-
K03289_MFStransporter_NHSfamily_nucleosidepermease	K03289	0			-
K03798_celldivisionproteaseFtsH_EC_3_4_24___	K03798	2.79035			-
K06219_S_adenosylmethionine_dependentmethyltransferase	K06219	2.36045			-
K05810_conservedhypotheticalprotein	K05810	2.67017			-
K01462_peptidedeformylase_EC_3_5_1_88_	K01462	2.80858			-
K01999_branched_chainaminoacidtransportsystemsubstrate_bindingprotein	K01999	3.3018			-
K03670_periplasmicglucansbiosynthesisprotein	K03670	2.25461			-
K09862_hypotheticalprotein	K09862	2.56353			-
K01146_proteinXni	K01146	1.53897			-
K03576_LysRfamilytranscriptionalregulator_regulatorformetEandmetH	K03576	2.48462			-
K02481_two_componentsystem_NtrCfamily_responseregulator	K02481	2.59818			-
K01039_glutaconateCoA_transferase_subunitA_EC_2_8_3_12_	K01039	2.06677			-
K03086_RNApolymeraseprimarysigmafactor	K03086	2.77105			-
K06905_None	K06905	2.01224			-
K04762_ribosome_associatedheatshockproteinHsp15	K04762	2.64174			-
K02836_peptidechainreleasefactorRF_2_peptidechainreleasefactor2	K02836	2.69385			-
K01208_cyclomaltodextrinase_EC_3_2_1_54_	K01208	0			-
K03291_MFStransporter_SETfamily_sugareffluxtransporter	K03291	2.30976			-
K06374_sporematurationproteinB	K06374	0.276206			-
K07150_None	K07150	1.39854			-
K03222_typeIIIsecretionproteinSctJ	K03222	2.11894			-
K07035_None	K07035	0.559523			-
K05517_nucleoside_specificchannel_formingprotein	K05517	1.44191			-
K03071_preproteintranslocasesubunitSecB	K03071	2.63979			-
K07399_cytochromecbiogenesisprotein	K07399	1.58752			-
K04088_membraneproteasesubunitHflK_EC_3_4_____	K04088	2.67827			-
K14261_alanine_synthesizingtransaminase_EC_2_6_1___	K14261	2.19823			-
K02664_typeIVpilusassemblyproteinPilO	K02664	2.55108			-
K09763_hypotheticalprotein	K09763	0.667738			-
K09922_hypotheticalprotein	K09922	1.86068			-
K07636_two_componentsystem_OmpRfamily_phosphateregulonsensorhistidinekinasePhoR_EC_2_7_13_3_	K07636	2.70027			-
K02518_translationinitiationfactorIF_1	K02518	2.70731			-
K08324_aldehydedehydrogenasefamilyprotein_EC_1_2_1___	K08324	0.606782			-
K10562_rhamnosetransportsystemATP_bindingprotein_EC_3_6_3_17_	K10562	1.78439			-
K05549_benzoate1_2_dioxygenasealphasubunit_EC_1_14_12_10_	K05549	1.4603			-
K00841_aminotransferase_EC_2_6_1___	K00841	0			-
K07223_putativeiron_dependentperoxidase	K07223	2.191			-
K01769_guanylatecyclase_other_EC_4_6_1_2_	K01769	0			-
K03166_DNAtopoisomeraseVIsubunitA_EC_5_99_1_3_	K03166	0			-
K02371_enoyl__acylcarrierprotein_reductaseII_EC_1_3_1___	K02371	2.07537			-
K06885_None	K06885	1.90909			-
K05343_maltosealpha_D_glucosyltransferase_EC_5_4_99_16_	K05343	2.01455			-
K01573_oxaloacetatedecarboxylase_gammasubunit_EC_4_1_1_3_	K01573	2.36048			-
K00835_valine__pyruvateaminotransferase_EC_2_6_1_66_	K00835	1.81375			-
K07255_taurinedehydrogenasesmallsubunit_EC_1_4_2___	K07255	1.20322			-
K00845_glucokinase_EC_2_7_1_2_	K00845	2.8345			-
K08176_MFStransporter_PHSfamily_inorganicphosphatetransporter	K08176	0			-
K10919_toxinco_regulatedpilusbiosynthesisproteinH	K10919	0			-
K09921_hypotheticalprotein	K09921	2.57812			-
K06999_None	K06999	2.66401			-
K01187_alpha_glucosidase_EC_3_2_1_20_	K01187	2.86787			-
K07785_MFStransporter_NREfamily_putaivenickelresistanceprotein	K07785	1.22328			-
K07039_uncharacterizedprotein	K07039	2.40313			-
K12111_evolvedbeta_galactosidasesubunitalpha_EC_3_2_1_23_	K12111	0			-
K12219_intracellularmultiplicationproteinIcmQ	K12219	0			-
K10233_alpha_glucosidetransportsystempermeaseprotein	K10233	1.88357			-
K07141_None	K07141	2.30904			-
K07168_CBSdomain_containingmembraneprotein	K07168	1.933			-
K10926_MSHApilinproteinMshC	K10926	2.15328			-
K07178_RIOkinase1_EC_2_7_11_1_	K07178	2.06217			-
K07733_prophageregulatoryprotein	K07733	2.49601			-
K00174_2_oxoglutarateferredoxinoxidoreductasesubunitalpha_EC_1_2_7_3_	K00174	2.27455			-
K00520_mercuricreductase_EC_1_16_1_1_	K00520	2.82763			-
K01077_alkalinephosphatase_EC_3_1_3_1_	K01077	2.66881			-
K00783_hypotheticalprotein	K00783	2.65928			-
K03412_two_componentsystem_chemotaxisfamily_responseregulatorCheB_EC_3_1_1_61_	K03412	2.92577			-
K04749_anti_sigmaBfactorantagonist	K04749	2.01166			-
K07016_None	K07016	0.582917			-
K03802_cyanophycinsynthetase_EC_6_______	K03802	1.35243			-
K02015_ironcomplextransportsystempermeaseprotein	K02015	3.20547			-
K09999_argininetransportsystempermeaseprotein	K09999	1.25422			-
K07014_None	K07014	2.10398			-
K09937_hypotheticalprotein	K09937	2.581			-
K00059_3_oxoacyl__acyl_carrierprotein_reductase_EC_1_1_1_100_	K00059	3.41214			-
K07708_two_componentsystem_NtrCfamily_nitrogenregulationsensorhistidinekinaseGlnL_EC_2_7_13_3_	K07708	2.61826			-
K12209_intracellularmultiplicationproteinIcmE	K12209	0			-
K06378_stageIIsporulationproteinAA_anti_sigmaFfactorantagonist_	K06378	1.34176			-
K00009_mannitol_1_phosphate5_dehydrogenase_EC_1_1_1_17_	K00009	1.28876			-
K06911_None	K06911	3.09259			-
K01197_hyaluronoglucosaminidase_EC_3_2_1_35_	K01197	0			-
K00839_aminotransferase_EC_2_6_1___	K00839	1.95267			-
K00974_tRNAnucleotidyltransferase_CCA_addingenzyme__EC_2_7_7_252_7_7_213_1_3__3_1_4____tRNAnucleotidyltransferase_CCA_addingenzyme__EC_2_7_7_723_1_3__3_1_4___	K00974	3.07286			-
K04751_nitrogenregulatoryproteinP_II1	K04751	2.69802			-
K03282_largeconductancemechanosensitivechannel_largeconductancemechanosensitivechannel_MscLfamily	K03282	2.58853			-
K10558_AI_2transportsystemATP_bindingprotein	K10558	0.486983			-
K08357_tetrathionatereductasesubunitA	K08357	1.21779			-
K07180_serineproteinkinase	K07180	2.47837			-
K10676_2_4_dichlorophenol6_monooxygenase_EC_1_14_13_20_	K10676	0			-
K01115_phospholipaseD_EC_3_1_4_4_	K01115	1.8552			-
K12982_heptosyltransferaseI_EC_2_4_____	K12982	2.25832			-
K05499_LacIfamilytranscriptionalregulator_repressorfordeooperon_udp_cdd_tsx_nupC_andnupG	K05499	2.1529			-
K02463_generalsecretionpathwayproteinN	K02463	2.52155			-
K01734_methylglyoxalsynthase_EC_4_2_3_3_	K01734	2.45205			-
K03739_membraneproteininvolvedinD_alanineexport	K03739	0.130922			-
K03632_chromosomepartitionproteinMukB	K03632	1.29907			-
K01080_phosphatidatephosphatase_EC_3_1_3_4_	K01080	0.0162405			-
K12555_penicillin_bindingprotein2A_EC_2_4_1_1292_3_2___	K12555	0			-
K02012_iron_III_transportsystemsubstrate_bindingprotein	K02012	2.87098			-
K02108_F_typeH__transportingATPasesubunita_EC_3_6_3_14_	K02108	2.7315			-
K03219_typeIIIsecretionproteinSctC	K03219	2.02203			-
K03828_putativeacetyltransferase_EC_2_3_1___	K03828	2.13804			-
K07085_putativetransportprotein	K07085	1.48679			-
K03502_DNApolymeraseV	K03502	2.19111			-
K01156_typeIIIrestrictionenzyme_EC_3_1_21_5_	K01156	1.14551			-
K12216_intracellularmultiplicationproteinIcmN	K12216	0			-
K00004__R_R__butanedioldehydrogenase_diacetylreductase_EC_1_1_1_41_1_1_303_	K00004	0.665826			-
K09960_hypotheticalprotein	K09960	1.78675			-
K05896_segregationandcondensationproteinA	K05896	2.6538			-
K00404_cb_typecytochromecoxidasesubunitI_EC_1_9_3_1__cytochromecoxidasecb_typesubunitI_EC_1_9_3_1_	K00404	2.64159			-
K02339_DNApolymeraseIIIsubunitchi_EC_2_7_7_7_	K02339	2.61593			-
K02565_N_acetylglucosaminerepressor	K02565	1.30424			-
K00518_superoxidedismutase_EC_1_15_1_1_	K00518	1.25208			-
K09129_hypotheticalprotein	K09129	1.6618			-
K07229_None	K07229	2.54574			-
K07539_6_oxo_cyclohex_1_ene_carbonyl_CoAhydrolase_EC_3_7_1___	K07539	0			-
K03077_L_ribulose_5_phosphate4_epimerase_EC_5_1_3_4_	K03077	0.454918			-
K03220_typeIIIsecretionproteinSctD	K03220	2.10251			-
K00853_L_ribulokinase_EC_2_7_1_16_	K00853	1.77962			-
K10764_O_succinylhomoserinesulfhydrylase_EC_2_5_1___	K10764	2.4461			-
K06349_KinBsignalingpathwayactivationprotein	K06349	0			-
K09956_hypotheticalprotein	K09956	1.91289			-
K09912_hypotheticalprotein	K09912	2.49415			-
K03817_ribosomal_protein_serineacetyltransferase_EC_2_3_1___	K03817	2.1093			-
K02892_largesubunitribosomalproteinL23	K02892	2.69779			-
K11895_typeVIsecretionsystemproteinImpH	K11895	2.34197			-
K08715_inwardrectifierpotassiumchannel	K08715	0.956079			-
K05973_poly_3_hydroxybutyrate_depolymerase_EC_3_1_1_75_	K05973	2.33128			-
K10938_accessorycolonizationfactorAcfC	K10938	0.0228501			-
K14128_F420_non_reducinghydrogenasesubunitG_EC_1_12_99___	K14128	1.25825			-
K02562_mannitoloperonrepressor	K02562	1.27878			-
K07559_putativeRNA2_phosphotransferase_EC_2_7_1___	K07559	1.39112			-
K12500_thioesteraseIII_EC_3_1_2___	K12500	0.588758			-
K13688_cyclicbeta_1_2_glucansynthetase_EC_2_4_1___	K13688	1.7994			-
K02800_PTSsystem_mannitol_specificIICcomponent	K02800	1.31977			-
K08325_NADP_dependentalcoholdehydrogenase_EC_1_1_____	K08325	2.38083			-
K10015_histidinetransportsystempermeaseprotein	K10015	1.31147			-
K09017_TetR_AcrRfamilytranscriptionalregulator	K09017	2.67035			-
K02527_3_deoxy_D_manno_octulosonic_acidtransferase_EC_2_______	K02527	2.70677			-
K00926_carbamatekinase_EC_2_7_2_2_	K00926	1.70024			-
K08354_thiosulfatereductasecytochromebsubunit	K08354	1.34312			-
K05558_pyridoxamine5_phosphateoxidasefamilyprotein	K05558	0			-
K02470_DNAgyrasesubunitB_EC_5_99_1_3_	K02470	2.70449			-
K10238_trehalose_maltosetransportsystempermeaseprotein	K10238	0.534261			-
K06320_sporematurationproteinCgeB	K06320	0.312041			-
K00090_gluconate2_dehydrogenase_EC_1_1_1_215_	K00090	1.85712			-
K04488_nitrogenfixationproteinNifUandrelatedproteins	K04488	2.25413			-
K11474_GntRfamilytranscriptionalregulator_glcoperontranscriptionalactivator	K11474	0			-
K11925_SgrRfamilytranscriptionalregulator	K11925	1.29756			-
K01557_acylpyruvatehydrolase_EC_3_7_1_5_	K01557	0.240136			-
K12370_dipeptidetransportsystempermeaseprotein	K12370	2.22486			-
K11903_typeVIsecretionsystemsecretedproteinHcp	K11903	2.55099			-
K02528_16SrRNA_adenine1518_N6_adenine1519_N6__dimethyltransferase_EC_2_1_1_182__dimethyladenosinetransferase_EC_2_1_1___	K02528	2.69847			-
K00244_fumaratereductaseflavoproteinsubunit_EC_1_3_99_1_	K00244	1.91695			-
K07007_None	K07007	2.72124			-
K06398_stageIVsporulationproteinA	K06398	0			-
K05550_benzoate1_2_dioxygenasebetasubunit_EC_1_14_12_10_	K05550	1.4598			-
K02120_V_typeH__transportingATPasesubunitD_EC_3_6_3_14_	K02120	1.6296			-
K00382_dihydrolipoamidedehydrogenase_EC_1_8_1_4_	K00382	2.97626			-
K13542_uroporphyrinogenIIImethyltransferase_synthase_EC_2_1_1_1074_2_1_75_	K13542	2.12142			-
K03656_ATP_dependentDNAhelicaseRep_EC_3_6_1____ATP_dependentDNAhelicaseRep_EC_3_6_4_12_	K03656	2.54847			-
K05540_tRNA_dihydrouridinesynthaseB_EC_1_______	K05540	2.57498			-
K01779_aspartateracemase_EC_5_1_1_13_	K01779	2.51936			-
K05793_telluriteresistanceproteinTerB	K05793	0.341259			-
K12512_tightadherenceproteinD	K12512	0.568942			-
K10966_toxinco_regulatedpilusbiosynthesisproteinJ_EC_3_4_23_432_1_1___	K10966	0			-
K00032_phosphogluconate2_dehydrogenase_EC_1_1_1_43_	K00032	0.638899			-
K01902_succinyl_CoAsynthetasealphasubunit_EC_6_2_1_5_	K01902	2.69357			-
K01261_glutamylaminopeptidase_EC_3_4_11_7_	K01261	0			-
K02094_phycobilisomecorelinkerprotein	K02094	0			-
K02822_PTSsystem_ascorbate_specificIIBcomponent_EC_2_7_1_69_	K02822	0.442723			-
K01209_alpha_N_arabinofuranosidase_EC_3_2_1_55_	K01209	2.54942			-
K00293_saccharopinedehydrogenase_NADP__L_glutamateforming__EC_1_5_1_10_	K00293	1.77288			-
K07291_None	K07291	0			-
K00657_diamineN_acetyltransferase_EC_2_3_1_57_	K00657	2.19023			-
K13570_prokaryoticubiquitin_likeproteinPup	K13570	0.906487			-
K13038_phosphopantothenoylcysteinedecarboxylase_phosphopantothenate__cysteineligase_EC_4_1_1_366_3_2_5_	K13038	2.97524			-
K07241_high_affinitynickel_transportprotein	K07241	0.411347			-
K03943_NADHdehydrogenase_ubiquinone_flavoprotein2_EC_1_6_5_31_6_99_3_	K03943	0			-
K07338_hypotheticalprotein	K07338	2.30565			-
K06317_inhibitorofthepro_sigmaKprocessingmachinery	K06317	0			-
K09117_hypotheticalprotein	K09117	2.627			-
K01790_dTDP_4_dehydrorhamnose3_5_epimerase_EC_5_1_3_13_	K01790	2.72357			-
K02081_DeoRfamilytranscriptionalregulator_agaoperontranscriptionalrepressor	K02081	2.07814			-
K07146_UPF0176protein	K07146	2.63234			-
K02504_proteintransportproteinHofB	K02504	0			-
K01608_tartronate_semialdehydesynthase_EC_4_1_1_47_	K01608	1.82174			-
K09899_hypotheticalprotein	K09899	1.98847			-
K02434_aspartyl_tRNA_Asn__glutamyl_tRNA_Gln_amidotransferasesubunitB_EC_6_3_5_66_3_5_7_	K02434	2.87369			-
K03153_glycineoxidase_EC_1_4_3_19_	K03153	2.43139			-
K00343_NADHdehydrogenaseIsubunitN_EC_1_6_5_3__NADH_quinoneoxidoreductasesubunitN_EC_1_6_5_3_	K00343	2.52001			-
K03471_ribonucleaseHIII_EC_3_1_26_4_	K03471	0.209391			-
K12069_conjugaltransferpilusassemblyproteinTraA	K12069	0			-
K11742_spermidineexportproteinMdtI	K11742	0.459684			-
K01909_long_chain_fatty_acid___acyl_carrier_protein_ligase_EC_6_2_1_20_	K01909	0			-
K03070_preproteintranslocasesubunitSecA	K03070	2.70518			-
K00648_3_oxoacyl__acyl_carrier_protein_synthaseIII_EC_2_3_1_180_	K00648	3.03059			-
K14058_tRNA2_thiocytidinebiosynthesisproteinTtcA	K14058	2.61219			-
K03522_electrontransferflavoproteinalphasubunit	K03522	2.80129			-
K00300_None	K00300	0.400155			-
K01732_None	K01732	0.57935			-
K00240_succinatedehydrogenaseiron_sulfurprotein_EC_1_3_99_1__succinatedehydrogenaseiron_sulfursubunit_EC_1_3_99_1_	K00240	2.70035			-
K00043_4_hydroxybutyratedehydrogenase_EC_1_1_1_61_	K00043	1.2187			-
K04045_molecularchaperoneHscC	K04045	0.871746			-
K05385_bilinbiosynthesisprotein	K05385	0			-
K08602_oligoendopeptidaseF_EC_3_4_24___	K08602	2.39871			-
K07050_None	K07050	2.25441			-
K02036_phosphatetransportsystemATP_bindingprotein_EC_3_6_3_27_	K02036	2.69568			-
K04080_molecularchaperoneIbpA	K04080	2.64626			-
K14520_4_hydroxyacetophenonemonooxygenase_EC_1_14_13_84_	K14520	0.540758			-
K02418_flagellarproteinFliO_FliZ	K02418	2.45228			-
K11381_2_oxoisovaleratedehydrogenaseE1component_EC_1_2_4_4_	K11381	2.26441			-
K03553_recombinationproteinRecA	K03553	2.69976			-
K02569_cytochromec_typeproteinNapC	K02569	2.29383			-
K00262_glutamatedehydrogenase_NADP___EC_1_4_1_4_	K00262	2.20025			-
K10806_acyl_CoAthioesteraseYciA_EC_3_1_2___	K10806	2.34625			-
K01509_adenosinetriphosphatase_EC_3_6_1_3_	K01509	0.440897			-
K00280_lysyloxidase_likeprotein2_3_4_EC_1_4_3___	K00280	0			-
K05889_polyvinylalcoholdehydrogenase_cytochrome__EC_1_1_2_6__polyvinyl_alcoholdehydrogenase_acceptor__EC_1_1_99_23_	K05889	0.428201			-
K01495_GTPcyclohydrolaseI_EC_3_5_4_16_	K01495	2.70534			-
K07181_putativesignaltransductionproteincontainingEALandmodifiedHD_GYPdomains	K07181	2.67655			-
K10254_myosin_crossreactiveantigen	K10254	0.849654			-
K00768_nicotinate_nucleotide__dimethylbenzimidazolephosphoribosyltransferase_EC_2_4_2_21_	K00768	2.58365			-
K01082_3_2__5_bisphosphatenucleotidase_EC_3_1_3_7_	K01082	0.222455			-
K06406_stageVsporulationproteinAD	K06406	0			-
K11751_5_nucleotidase_UDP_sugardiphosphatase_EC_3_1_3_53_6_1_45_	K11751	2.48969			-
K07214_enterochelinesteraseandrelatedenzymes	K07214	2.17619			-
K00676_ribosomal_protein_alanineN_acetyltransferase_EC_2_3_1_128_	K00676	2.31341			-
K00016_L_lactatedehydrogenase_EC_1_1_1_27_	K00016	1.697			-
K00695_sucrosesynthase_EC_2_4_1_13_	K00695	0.518671			-
K08364_periplasmicmercuricionbindingprotein	K08364	2.24873			-
K02438_glycogenoperonproteinGlgX_EC_3_2_1___	K02438	2.541			-
K06441_ferredoxinhydrogenasegammasubunit_EC_1_12_7_2_	K06441	0			-
K02859_riboflavinbiosynthesisRibTprotein	K02859	0			-
K10619_p_cumatedioxygenase_EC_1_14_12___	K10619	0.445937			-
K14161_proteinImuB	K14161	2.5639			-
K03655_ATP_dependentDNAhelicaseRecG_EC_3_6_1____ATP_dependentDNAhelicaseRecG_EC_3_6_4_12_	K03655	2.79763			-
K13527_proteasome_associatedATPase	K13527	0.907065			-
K07589_D_erythro_7_8_dihydroneopterintriphosphateepimerase_EC_5_______	K07589	1.98173			-
K13925_plasminandfibronectin_bindingproteinA	K13925	0			-
K02450_generalsecretionpathwayproteinA	K02450	2.42795			-
K02167_TetR_AcrRfamilytranscriptionalregulator_transcriptionalrepressorofbetgenes	K02167	2.44305			-
K14682_amino_acidN_acetyltransferase_EC_2_3_1_1_	K14682	2.41844			-
K13580_magnesiumchelatasesubunitChlD_likeprotein	K13580	0.661941			-
K00306_sarcosineoxidase_L_pipecolateoxidase_EC_1_5_3_11_5_3_7_	K00306	0			-
K02879_largesubunitribosomalproteinL17	K02879	2.6986			-
K01008_selenide_waterdikinase_EC_2_7_9_3_	K01008	2.28416			-
K08159_MFStransporter_DHA1family_L_arabinose_isopropyl_beta_D_thiogalactopyranosideexportprotein	K08159	0.926848			-
K09816_zinctransportsystempermeaseprotein	K09816	2.39286			-
K07027_None	K07027	2.60291			-
K00767_nicotinate_nucleotidepyrophosphorylase_carboxylating__EC_2_4_2_19_	K00767	2.75387			-
K02362_enterobactinsynthetasecomponentD_EC_2_7_8___	K02362	0.820588			-
K03414_chemotaxisproteinCheZ	K03414	2.53268			-
K04087_membraneproteasesubunitHflC_EC_3_4_____	K04087	2.68339			-
K03299_gluconate_H_symporter_GntPfamily	K03299	1.582			-
K06295_sporegerminationproteinKA	K06295	0			-
K11355_two_componentsystem_chemotaxisfamily_responseregulatorRcp1	K11355	0			-
K03116_sec_independentproteintranslocaseproteinTatA	K03116	2.74302			-
K05597_glutamin__asparagin__ase_EC_3_5_1_38_	K05597	0.779655			-
K03822_putativelongchainacyl_CoAsynthase_EC_6_2_1___	K03822	0.442003			-
K00605_aminomethyltransferase_EC_2_1_2_10_	K00605	2.93748			-
K03722_ATP_dependentDNAhelicaseDinG_EC_3_6_4_12__ATP_dependentDNAhelicaseDinG_EC_3_6_1___	K03722	2.68148			-
K01195_beta_glucuronidase_EC_3_2_1_31_	K01195	1.63277			-
K01797_None	K01797	2.19942			-
K02188_cobalaminbiosynthesisproteinCbiD_cobalt_precorrin_5B_C1__methyltransferase_EC_2_1_1_195_	K02188	2.16687			-
K01412_mitochondrialprocessingpeptidase_EC_3_4_24_64_	K01412	2.20184			-
K02553_regulatorofribonucleaseactivityA	K02553	2.43202			-
K13256_proteinPsiE	K13256	1.38018			-
K04029_ethanolamineutilizationproteinEutP	K04029	0.939414			-
K03623_ribonucleaseinhibitor	K03623	0.935014			-
K10680_N_ethylmaleimidereductase_EC_1_______	K10680	2.37478			-
K01627_2_dehydro_3_deoxyphosphooctonatealdolase_KDO8_Psynthase__EC_2_5_1_55_	K01627	2.69112			-
K00068_sorbitol_6_phosphate2_dehydrogenase_EC_1_1_1_140_	K00068	0.569723			-
K07577_putativemRNA3_endprocessingfactor	K07577	2.3062			-
K03559_biopolymertransportproteinExbD	K03559	3.16437			-
K12224_intracellularmultiplicationproteinIcmW	K12224	0			-
K09836_beta_caroteneketolase_CrtWtype_	K09836	0.530475			-
K00015_glyoxylatereductase_EC_1_1_1_26_	K00015	2.37889			-
K10715_two_componentsystem_sensorhistidinekinase_EC_2_7_13_3__two_componentsystem_sensorhistidinekinaseRpfC_EC_2_7_13_3_	K10715	1.7505			-
K03411_chemotaxisproteinCheD_EC_3_5_1_44_	K03411	2.53905			-
K00141_benzaldehydedehydrogenase_NAD__EC_1_2_1_28_	K00141	0.875601			-
K06604_flagellarrodproteinFlaI	K06604	1.27369			-
K13052_celldivisionproteinDivIC	K13052	0.145273			-
K11075_putrescinetransportsystempermeaseprotein	K11075	2.26628			-
K06956_None	K06956	1.5226			-
K11068_hemolysinIII	K11068	2.63414			-
K03265_peptidechainreleasefactoreRFsubunit1_peptidechainreleasefactorsubunit1	K03265	0			-
K01934_5_formyltetrahydrofolatecyclo_ligase_EC_6_3_3_2_	K01934	2.68317			-
K00635_diacylglycerolO_acyltransferase_EC_2_3_1_20_	K00635	1.33183			-
K07403_membrane_boundserineprotease_ClpPclass_	K07403	2.42624			-
K03715_1_2_diacylglycerol3_beta_galactosyltransferase_EC_2_4_1_46_	K03715	1.20156			-
K07776_two_componentsystem_OmpRfamily_responseregulatorRegX3	K07776	1.05426			-
K00865_glyceratekinase_EC_2_7_1_31_	K00865	1.95419			-
K00688_starchphosphorylase_EC_2_4_1_1_	K00688	2.54437			-
K14054_proteinMpaA	K14054	1.2705			-
K00608_aspartatecarbamoyltransferase_EC_2_1_3_2_	K00608	0.693225			-
K07275_outermembraneprotein	K07275	2.58419			-
K01809_mannose_6_phosphateisomerase_EC_5_3_1_8_	K01809	2.60722			-
K10921_choleratoxintranscriptionalactivator	K10921	1.29206			-
K06140_regulatorofnucleosidediphosphatekinase	K06140	2.37905			-
K07105_None	K07105	0			-
K00253_isovaleryl_CoAdehydrogenase_EC_1_3_99_10_	K00253	2.60359			-
K07664_two_componentsystem_OmpRfamily_responseregulatorBaeR	K07664	2.32442			-
K13934_phosphoribosyl_dephospho_CoAtransferase_EC_2_7_7_66_	K13934	1.349			-
K02337_DNApolymeraseIIIsubunitalpha_EC_2_7_7_7_	K02337	2.73041			-
K13592_regulatorofCtrAdegradation	K13592	2.02385			-
K11065_thiolperoxidase_atypical2_Cysperoxiredoxin_EC_1_11_1_15_	K11065	2.45433			-
K03676_glutaredoxin3	K03676	2.59844			-
K02007_cobalt_nickeltransportsystempermeaseprotein	K02007	1.85441			-
K13002_glycosyltransferase_EC_2_4_1___	K13002	0.395715			-
K01939_adenylosuccinatesynthase_EC_6_3_4_4_	K01939	2.71501			-
K00872_homoserinekinase_EC_2_7_1_39_	K00872	2.29494			-
K00232_acyl_CoAoxidase_EC_1_3_3_6_	K00232	1.55186			-
K04759_ferrousirontransportproteinB	K04759	2.48203			-
K06131_cardiolipinsynthase_EC_2_7_8___	K06131	2.51689			-
K00523_CDP_4_dehydro_6_deoxyglucosereductase_EC_1_17_1_1_	K00523	2.16977			-
K03201_typeIVsecretionsystemproteinVirB6	K03201	2.07392			-
K12243_AraCfamilytranscriptionalregulator_transcriptionalactivatorofthegenesforpyochelinandferripyochelinreceptors	K12243	0			-
K00394_adenylylsulfatereductase_subunitA_EC_1_8_99_2_	K00394	1.69913			-
K01953_asparaginesynthase_glutamine_hydrolysing__EC_6_3_5_4_	K01953	3.00245			-
K11809_glucose_1_6_bisphosphatesynthase_EC_2_7_1_106_	K11809	0			-
K05341_amylosucrase_EC_2_4_1_4_	K05341	1.86313			-
K01179_endoglucanase_EC_3_2_1_4_	K01179	2.74157			-
K00079_carbonylreductase_NADPH__EC_1_1_1_184__carbonylreductase1_EC_1_1_1_1841_1_1_1891_1_1_197_	K00079	0.73781			-
K00549_5_methyltetrahydropteroyltriglutamate__homocysteinemethyltransferase_EC_2_1_1_14_	K00549	2.62006			-
K12148_biofilmregulatorBssS	K12148	0			-
K13584_two_componentsystem_cellcycleresponseregulatorCtrA	K13584	2.13624			-
K00943_dTMPkinase_EC_2_7_4_9_	K00943	2.67286			-
K02288_phycocyanobilinlyasealphasubunit_EC_4_______	K02288	0			-
K14187_chorismatemutase_prephenatedehydrogenase_EC_5_4_99_51_3_1_12_	K14187	2.31242			-
K07445_putativeDNAmethylase	K07445	1.34188			-
K07316_adenine_specificDNA_methyltransferase_EC_2_1_1_72_	K07316	1.29891			-
K07161_None	K07161	2.35519			-
K04754_lipoprotein	K04754	2.65378			-
K09787_hypotheticalprotein	K09787	0.185749			-
K06390_stageIIIsporulationproteinAA	K06390	0			-
K15034_ribosome_associatedprotein	K15034	2.66847			-
K03761_MFStransporter_MHSfamily_alpha_ketoglutaratepermease	K03761	1.86157			-
K01658_anthranilatesynthasecomponentII_EC_4_1_3_27_	K01658	2.68411			-
K07266_capsularpolysaccharideexportprotein	K07266	1.37385			-
K11637_two_componentsystem_CitBfamily_sensorhistidinekinaseCitS_EC_2_7_13_3_	K11637	0			-
K02200_cytochromec_typebiogenesisproteinCcmH	K02200	2.86547			-
K01112_None	K01112	1.86799			-
K02448_nitric_oxidereductaseNorDprotein_EC_1_7_99_7__nitricoxidereductaseNorDprotein	K02448	1.68454			-
K03146_thiaminebiosyntheticenzyme	K03146	1.24331			-
K02112_F_typeH__transportingATPasesubunitbeta_EC_3_6_3_14_	K02112	2.72415			-
K09977_hypotheticalprotein	K09977	2.31306			-
K07118_None	K07118	2.04219			-
K07227_hypotheticalprotein	K07227	1.32674			-
K02401_flagellarbiosyntheticproteinFlhB	K02401	2.62779			-
K07045_None	K07045	2.43444			-
K04568_lysyl_tRNAsynthetase_classII_EC_6_1_1_6_	K04568	2.59849			-
K08195_MFStransporter_AAHSfamily_4_hydroxybenzoatetransporter	K08195	1.37235			-
K09860_hypotheticalprotein	K09860	2.3186			-
K00226_dihydroorotateoxidase_EC_1_3_3_1__dihydroorotatedehydrogenase_fumarate__EC_1_3_98_1_	K00226	2.71324			-
K08927_light_harvestingcomplex1betachain	K08927	0.563721			-
K01917_glutathionylspermidinesynthase_EC_6_3_1_8_	K01917	1.37434			-
K07166_ACTdomain_containingprotein	K07166	0.766053			-
K02278_prepilinpeptidaseCpaA_EC_3_4_23_43_	K02278	2.36792			-
K09006_hypotheticalprotein	K09006	1.46939			-
K09120_hypotheticalprotein	K09120	0.835706			-
K12206_intracellularmultiplicationproteinIcmB	K12206	0.897674			-
K02203_phosphoserine_homoserinephosphotransferase_EC_3_1_3_32_7_1_39_	K02203	2.34901			-
K01684_galactonatedehydratase_EC_4_2_1_6_	K01684	1.8425			-
K06393_stageIIIsporulationproteinAD	K06393	0			-
K14606_lycopenecyclaseCruP	K14606	0			-
K05311_centralglycolyticgenesregulator	K05311	0			-
K13890_glutathionetransportsystempermeaseprotein	K13890	0.612551			-
K10716_voltage_gatedpotassiumchannel	K10716	0.437841			-
K00948_ribose_phosphatepyrophosphokinase_EC_2_7_6_1_	K00948	2.89242			-
K00027_malatedehydrogenase_oxaloacetate_decarboxylating__EC_1_1_1_38_	K00027	2.18283			-
K10206_LL_diaminopimelateaminotransferase_EC_2_6_1_83_	K10206	1.80563			-
K09710_ribosome_associatedprotein_hypotheticalprotein	K09710	2.68461			-
K06445_acyl_CoAdehydrogenase_EC_1_3_99___	K06445	2.49786			-
K01733_threoninesynthase_EC_4_2_3_1_	K01733	2.79028			-
K06167_PhnPprotein	K06167	2.40534			-
K00761_uracilphosphoribosyltransferase_EC_2_4_2_9_	K00761	2.58615			-
K03418_N_N_dimethylformamidase_EC_3_5_1_56_	K03418	1.52988			-
K10240_cellobiosetransportsystemsubstrate_bindingprotein	K10240	0			-
K07736_CarDfamilytranscriptionalregulator	K07736	2.27324			-
K01233_chitosanase_EC_3_2_1_132_	K01233	1.16885			-
K02647_carbohydratediacidregulator	K02647	1.61776			-
K02770_PTSsystem_fructose_specificIICcomponent	K02770	1.59085			-
K08945_chlorosomeenvelopeproteinA	K08945	0			-
K13789_geranylgeranyldiphosphatesynthase_typeII_EC_2_5_1_12_5_1_102_5_1_29_	K13789	2.69976			-
K01854_UDP_galactopyranosemutase_EC_5_4_99_9_	K01854	1.66855			-
K11074_putrescinetransportsystempermeaseprotein	K11074	2.26628			-
K07024_None	K07024	2.56567			-
K03757_cadaverine_lysineantiporter	K03757	0			-
K01707_5_dehydro_4_deoxyglucaratedehydratase_EC_4_2_1_41_	K01707	1.34711			-
K08988_putativemembraneprotein	K08988	1.86507			-
K06006_periplasmicproteinCpxP	K06006	1.38023			-
K00036_glucose_6_phosphate1_dehydrogenase_EC_1_1_1_49_	K00036	2.71121			-
K06887_None	K06887	0			-
K07485_transposase	K07485	2.31256			-
K03694_ATP_dependentClpproteaseATP_bindingsubunitClpA	K03694	2.56637			-
K00940_nucleoside_diphosphatekinase_EC_2_7_4_6_	K00940	2.69654			-
K11899_typeVIsecretionsystemproteinImpD	K11899	2.14248			-
K07470_DNAgyraseinhibitor	K07470	0			-
K00924_None	K00924	2.56263			-
K02466_glucitoloperonactivatorprotein	K02466	1.78024			-
K13638_MerRfamilytranscriptionalregulator_Zn_II__responsiveregulatorofzntA	K13638	1.44942			-
K05576_NAD_P_H_quinoneoxidoreductasesubunit4L_EC_1_6_5_3__NADHdehydrogenaseIsubunit4L_EC_1_6_5_3_	K05576	0.460211			-
K02424_cystinetransportsystemsubstrate_bindingprotein	K02424	0.665347			-
K03732_ATP_dependentRNAhelicaseRhlB_EC_3_6_1____ATP_dependentRNAhelicaseRhlB_EC_3_6_4_13_	K03732	2.54325			-
K13053_celldivisioninhibitorSulA	K13053	2.09139			-
K04334_majorcurlinsubunit	K04334	0			-
K00117_quinoproteinglucosedehydrogenase_EC_1_1_5_2_	K00117	2.26394			-
K03658_DNAhelicaseIV_EC_3_6_1____DNAhelicaseIV_EC_3_6_4_12_	K03658	1.48264			-
K02838_ribosomerecyclingfactor	K02838	2.69861			-
K10930_toxinco_regulatedpilin	K10930	0			-
K02790_PTSsystem_maltoseandglucose_specificIIBcomponent_EC_2_7_1_69_	K02790	0			-
K02490_two_componentsystem_responseregulator_stage0sporulationproteinF	K02490	0.676901			-
K03212_RNAmethyltransferase_TrmAfamily_EC_2_1_1___	K03212	0.726434			-
K01169_ribonucleaseI_enterobacterribonuclease__EC_3_1_27_6_	K01169	1.18797			-
K09997_argininetransportsystemsubstrate_bindingprotein	K09997	1.25331			-
K13255_ferricironreductaseproteinFhuF	K13255	1.30205			-
K02051_sulfonate_nitrate_taurinetransportsystemsubstrate_bindingprotein	K02051	3.20359			-
K01648_ATPcitrate_pro_S__lyase_EC_2_3_3_8_	K01648	0.24034			-
K02757_PTSsystem_beta_glucosides_specificIICcomponent	K02757	1.27129			-
K13605_bacteriochlorophyllcsynthase_EC_2_5_1___	K13605	0.0226046			-
K00278_L_aspartateoxidase_EC_1_4_3_16_	K00278	2.65219			-
K03831_molybdopterinbiosynthesisproteinMog_molybdopterinadenylyltransferase	K03831	1.02741			-
K07222_putativeflavoproteininvolvedinK_transport	K07222	2.53986			-
K03093_RNApolymerasesigmafactor	K03093	1.50323			-
K03811_nicotinamidemononucleotidetransporter	K03811	2.54545			-
K01486_adeninedeaminase_EC_3_5_4_2_	K01486	2.17345			-
K00332_NADH_quinoneoxidoreductasesubunitC_EC_1_6_5_3__NADHdehydrogenaseIsubunitC_EC_1_6_5_3_	K00332	2.43935			-
K02061_putativesulfatetransportsystemsubstrate_bindingprotein	K02061	1.18743			-
K07165_transmembranesensor	K07165	2.57725			-
K09835_carotenoidisomerase_EC_5_______	K09835	1.20634			-
K02689_photosystemIP700chlorophyllaapoproteinA1_photosystemIcoreproteinIa	K02689	0			-
K04068_anaerobicribonucleoside_triphosphatereductaseactivatingprotein_EC_1_97_1_4_	K04068	2.00097			-
K10218_4_hydroxy_4_methyl_2_oxoglutaratealdolase_EC_4_1_3_17_	K10218	1.50745			-
K03611_disulfidebondformationproteinDsbB	K03611	2.58512			-
K02026_multiplesugartransportsystempermeaseprotein	K02026	3.35018			-
K01466_allantoinase_EC_3_5_2_5_	K01466	2.05731			-
K09938_hypotheticalprotein	K09938	2.46824			-
K02505_proteintransportproteinHofC	K02505	0			-
K03642_rarelipoproteinA	K03642	2.71564			-
K14084_trimethylaminecorrinoidprotein	K14084	0.422294			-
K11391_ribosomalRNAlargesubunitmethyltransferaseG_EC_2_1_1_174__ribosomalRNAlargesubunitmethyltransferaseG_EC_2_1_1_52_	K11391	0.686339			-
K13935_malonatedecarboxylaseepsilonsubunit_EC_2_3_1_39_	K13935	1.32396			-
K09705_hypotheticalprotein	K09705	2.30053			-
K07096_None	K07096	1.65716			-
K04562_flagellarbiosynthesisproteinFlhG	K04562	2.54507			-
K14090_echhydrogenasesubunitE	K14090	0			-
K12282_MSHAbiogenesisproteinMshL	K12282	2.39198			-
K02383_flagellarproteinFlbB	K02383	0.700168			-
K07686_two_componentsystem_NarLfamily_uhpToperonresponseregulatorUhpA	K07686	1.82906			-
K06159_putativeATP_bindingcassettetransporter	K06159	0.865221			-
K14445_solutecarrierfamily13_sodium_dependentdicarboxylatetransporter__member2_3_5	K14445	1.92796			-
K06195_ApaGprotein	K06195	2.61215			-
K02027_multiplesugartransportsystemsubstrate_bindingprotein	K02027	3.35094			-
K00011_aldehydereductase_EC_1_1_1_21_	K00011	0.00182208			-
K02109_F_typeH__transportingATPasesubunitb_EC_3_6_3_14_	K02109	2.85561			-
K09612_alkalinephosphataseisozymeconversionprotein_EC_3_4_11___	K09612	0			-
K00990__protein_PII_uridylyltransferase_EC_2_7_7_59_	K00990	2.57001			-
K01551_arsenite_transportingATPase_EC_3_6_3_16_	K01551	1.66459			-
K11392_ribosomalRNAsmallsubunitmethyltransferaseF_EC_2_1_1___	K11392	1.71121			-
K07237_tRNA2_thiouridinesynthesizingproteinB	K07237	2.25458			-
K09799_hypotheticalprotein	K09799	0.943026			-
K12942_aminobenzoyl_glutamatetransportprotein	K12942	2.10285			-
K03795_sirohydrochlorincobaltochelatase_EC_4_99_1_3_	K03795	2.18324			-
K11358_aspartateaminotransferase_EC_2_6_1_1_	K11358	1.80565			-
K11933_NADHoxidoreductaseHcr_EC_1_______	K11933	1.31861			-
K04038_light_independentprotochlorophyllidereductasesubunitN_EC_1_18______light_independentprotochlorophyllidereductasesubunitN_EC_1_3_7_7_	K04038	1.33651			-
K06970_ribosomalRNAlargesubunitmethyltransferaseF_EC_2_1_1_181__ribosomalRNAlargesubunitmethyltransferaseF_EC_2_1_1_48_	K06970	2.21232			-
K10219_4_carboxy_2_hydroxymuconate_6_semialdehydedehydrogenase_EC_1_2_1_45__2_hydroxy_4_carboxymuconatesemialdehydehemiacetaldehydrogenase_EC_1_1_1_312_	K10219	1.46733			-
K01802_peptidylprolylisomerase_EC_5_2_1_8_	K01802	2.72817			-
K02707_photosystemIIcytochromeb559subunitalpha_photosystemIIPsbEprotein	K02707	0			-
K05590_ATP_dependentRNAhelicaseSrmB_EC_2_7_7___	K05590	2.0024			-
K07391_magnesiumchelatasefamilyprotein	K07391	2.64909			-
K06019_pyrophosphatasePpaX_EC_3_6_1_1_	K06019	0.259826			-
K06296_sporegerminationproteinKB	K06296	0			-
K11949_4__2_carboxyphenyl__2_oxobut_3_enoatealdolase_EC_4_1_2_34_	K11949	0.483533			-
K03788_acidphosphatase_classB__EC_3_1_3_2_	K03788	0.567007			-
K00968_choline_phosphatecytidylyltransferase_EC_2_7_7_15_	K00968	1.5018			-
K09935_hypotheticalprotein	K09935	2.1798			-
K00620_glutamateN_acetyltransferase_amino_acidN_acetyltransferase_EC_2_3_1_352_3_1_1_	K00620	2.78461			-
K12536_ATP_bindingcassette_subfamilyC_bacterialHasD	K12536	1.92426			-
K02069_putativeABCtransportsystempermeaseprotein	K02069	2.30511			-
K05993_isochorismatase_EC_3_3_2_1_	K05993	2.55645			-
K03279_UDP_glucose__galactosyl_LPSalpha_1_2_glucosyltransferase_EC_2_4_1_58_	K03279	0			-
K12205_defectinorganelletraffickingproteinDotD	K12205	0.897674			-
K01546_K__transportingATPaseATPaseAchain_EC_3_6_3_12_	K01546	2.04457			-
K05944_None	K05944	0			-
K13039_sulfopyruvatedecarboxylasesubunitbeta_EC_4_1_1_79_	K13039	0.283655			-
K08286_protein_serine_threoninekinase_EC_2_7_11___	K08286	0			-
K01474_N_methylhydantoinaseB_EC_3_5_2_14_	K01474	2.50832			-
K01408_insulysin_EC_3_4_24_56_	K01408	0			-
K14056_HTH_typetranscriptionalregulator_repressorforpuuD	K14056	1.39172			-
K00765_ATPphosphoribosyltransferase_EC_2_4_2_17_	K00765	2.69775			-
K03827_putativeacetyltransferase_EC_2_3_1___	K03827	1.26357			-
K03409_chemotaxisproteinCheX	K03409	2.1576			-
K02655_typeIVpilusassemblyproteinPilE	K02655	2.57667			-
K06041_arabinose_5_phosphateisomerase_EC_5_3_1_13_	K06041	2.66828			-
K11329_two_componentsystem_OmpRfamily_responseregulatorRpaB	K11329	0.133356			-
K00564_ribosomalRNAsmallsubunitmethyltransferaseC_EC_2_1_1_172__ribosomalRNAsmallsubunitmethyltransferaseC_EC_2_1_1_52_	K00564	2.66396			-
K01643_citratelyasesubunitalpha_citrateCoA_transferase_EC_4_1_3_62_8_3_10__citratelyasesubunitalpha_EC_4_1_3_6_	K01643	1.58215			-
K00510_hemeoxygenase_EC_1_14_99_3_	K00510	0.775885			-
K04026_ethanolamineutilizationproteinEutL	K04026	0.917412			-
K00794_6_7_dimethyl_8_ribityllumazinesynthase_EC_2_5_1_78__riboflavinsynthasebetachain_EC_2_5_1___	K00794	2.72798			-
K14667_minimalPKSketosynthase_KS_KSalpha__EC_2_3_1___	K14667	0			-
K01266_D_aminopeptidase_EC_3_4_11_19_	K01266	2.07879			-
K05873_adenylatecyclase_class2_EC_4_6_1_1_	K05873	1.36843			-
K09943_hypotheticalprotein	K09943	0			-
K01056_peptidyl_tRNAhydrolase_PTH1family_EC_3_1_1_29_	K01056	2.70031			-
K00133_aspartate_semialdehydedehydrogenase_EC_1_2_1_11_	K00133	2.78075			-
K02389_flagellarbasal_bodyrodmodificationproteinFlgD	K02389	2.63682			-
K03863_vanillatemonooxygenase_EC_1_14_13_82_	K03863	1.99561			-
K02479_two_componentsystem_NarLfamily_responseregulator	K02479	1.5336			-
K11896_typeVIsecretionsystemproteinImpG	K11896	2.34461			-
K03221_typeIIIsecretionproteinSctF	K03221	0.296599			-
K12060_conjugaltransferpilusassemblyproteinTraU	K12060	0.776342			-
K01478_argininedeiminase_EC_3_5_3_6_	K01478	1.95007			-
K13049_carboxypeptidasePM20D1_EC_3_4_17___	K13049	1.26315			-
K07501_hypotheticalprotein	K07501	1.86113			-
K06021_phosphate_transportingATPase_EC_3_6_3_27_	K06021	0.619614			-
K07115_None	K07115	2.58498			-
K07685_two_componentsystem_NarLfamily_nitrate_nitriteresponseregulatorNarP	K07685	1.31746			-
K01201_glucosylceramidase_EC_3_2_1_45_	K01201	1.73942			-
K00802_sperminesynthase_EC_2_5_1_22_	K00802	0.378166			-
K03839_flavodoxinI	K03839	2.20829			-
K03555_DNAmismatchrepairproteinMutS	K03555	2.68681			-
K04782_isochorismatepyruvate_lyase_EC_4_1_3____isochorismatepyruvatelyase_EC_4_2_99_21_	K04782	1.52909			-
K09805_hypotheticalprotein	K09805	0.474797			-
K02919_largesubunitribosomalproteinL36	K02919	2.69167			-
K03775_FKBP_typepeptidyl_prolylcis_transisomeraseSlyD_EC_5_2_1_8_	K03775	2.7691			-
K08164_MFStransporter_DHA1family_chloramphenicolresistanceprotein	K08164	0			-
K07082_UPF0755protein	K07082	2.6854			-
K09812_celldivisiontransportsystemATP_bindingprotein	K09812	2.68033			-
K13490_two_componentsystem_chemotaxisfamily_sensorhistidinekinaseandresponseregulatorWspE	K13490	1.83349			-
K06183_ribosomalsmallsubunitpseudouridinesynthaseA_EC_5_4_99_12__16SrRNApseudouridine516synthase_EC_5_4_99_19_	K06183	2.35347			-
K07092_None	K07092	0			-
K09879_isorenieratenesynthase	K09879	0.201527			-
K08356_arseniteoxidaselargesubunit_EC_1_20_98_1_	K08356	0			-
K06944_None	K06944	0			-
K00601_phosphoribosylglycinamideformyltransferase_EC_2_1_2_2_	K00601	0			-
K06921_None	K06921	1.6514			-
K01816_hydroxypyruvateisomerase_EC_5_3_1_22_	K01816	2.53514			-
K08095_cutinase_EC_3_1_1_74_	K08095	0			-
K09940_hypotheticalprotein	K09940	2.31828			-
K11779_FOsynthase_EC_2_5_1___	K11779	1.92819			-
K03149_thiaminebiosynthesisThiG	K03149	2.6436			-
K07281_None	K07281	0			-
K03423_None	K03423	1.85574			-
K03424_TatDDNasefamilyprotein_EC_3_1_21___	K03424	3.05588			-
K00210_prephenatedehydrogenase_EC_1_3_1_12_	K00210	1.98204			-
K00686_protein_glutaminegamma_glutamyltransferase_EC_2_3_2_13_	K00686	0			-
K12064_conjugaltransferpilusassemblyproteinTraV	K12064	0.659438			-
K01451_hippuratehydrolase_EC_3_5_1_32_	K01451	2.65804			-
K08162_MFStransporter_DHA1family_multidrugresistanceprotein	K08162	0			-
K08987_putativemembraneprotein	K08987	2.10151			-
K13016_UDP_D_GlcNAcAoxidase_EC_1_1_1___	K13016	1.67971			-
K02959_smallsubunitribosomalproteinS16	K02959	2.6986			-
K02035_peptide_nickeltransportsystemsubstrate_bindingprotein	K02035	3.52612			-
K03783_purine_nucleosidephosphorylase_EC_2_4_2_1_	K03783	2.33571			-
K02643_cytochromeb6_fcomplexsubunit7	K02643	0			-
K08698_carbondioxideconcentratingmechanismproteinCcmM	K08698	0			-
K04063_osmoticallyinducibleproteinOsmC	K04063	2.40816			-
K05798_LysRfamilytranscriptionalregulator_transcriptionalactivatorforleuABCDoperon	K05798	1.45535			-
K03608_celldivisiontopologicalspecificityfactor	K03608	2.49562			-
K07667_two_componentsystem_OmpRfamily_KDPoperonresponseregulatorKdpE	K07667	2.13838			-
K02615_acetyl_CoAacetyltransferase_EC_2_3_1___	K02615	0			-
K02190_sirohydrochlorincobaltochelatase_EC_4_99_1_3_	K02190	1.72152			-
K01505_1_aminocyclopropane_1_carboxylatedeaminase_EC_3_5_99_7_	K01505	2.47643			-
K05797_4_cresoldehydrogenase_hydroxylating__EC_1_17_99_1_	K05797	1.86692			-
K03724_ATP_dependenthelicaseLhrandLhr_likehelicase_EC_3_6_1____ATP_dependenthelicaseLhrandLhr_likehelicase_EC_3_6_4___	K03724	2.56519			-
K03705_heat_inducibletranscriptionalrepressor	K03705	2.40262			-
K05577_NAD_P_H_quinoneoxidoreductasesubunit5_EC_1_6_5_3__NADHdehydrogenaseIsubunit5_EC_1_6_5_3_	K05577	1.64524			-
K01997_branched_chainaminoacidtransportsystempermeaseprotein	K01997	3.18378			-
K09941_hypotheticalprotein	K09941	2.36562			-
K03669_membraneglycosyltransferase_EC_2_4_1___	K03669	2.21428			-
K02652_typeIVpilusassemblyproteinPilB	K02652	2.5337			-
K00050_hydroxypyruvatereductase_EC_1_1_1_81_	K00050	2.38772			-
K02292_beta_caroteneketolase_CrtOtype_	K02292	0.509866			-
K02024_maltoporin	K02024	1.92638			-
K00338_NADH_quinoneoxidoreductasesubunitI_EC_1_6_5_3__NADHdehydrogenaseIsubunitI_EC_1_6_5_3_	K00338	2.53513			-
K00504_peptidylglycinemonooxygenase_EC_1_14_17_3_	K00504	1.24331			-
K01575_acetolactatedecarboxylase_EC_4_1_1_5_	K01575	1.32073			-
K11189_phosphocarrierprotein	K11189	2.58113			-
K09947_hypotheticalprotein	K09947	2.27016			-
K00114_alcoholdehydrogenase_acceptor__EC_1_1_99_8__alcoholdehydrogenase_cytochromec__EC_1_1_2_8_	K00114	1.85618			-
K11527_two_componentsystem_unclassifiedfamily_sensorhistidinekinaseandresponseregulator_EC_2_7_13_3_	K11527	1.36708			-
K02887_largesubunitribosomalproteinL20	K02887	2.6986			-
K01172_None	K01172	1.25739			-
K02415_flagellarFliLprotein	K02415	2.84009			-
K03570_rodshape_determiningproteinMreC	K03570	2.65843			-
K02769_PTSsystem_fructose_specificIIBcomponent_EC_2_7_1_69_	K02769	1.01027			-
K05837_rodshapedeterminingproteinRodA	K05837	2.60008			-
K07217_Mn_containingcatalase	K07217	0.853424			-
K03185_2_octaprenyl_6_methoxyphenolhydroxylase_EC_1_14_13___	K03185	2.6709			-
K10915_CAI_1autoinducersynthase_EC_2_3_____	K10915	0.375083			-
K04708_3_dehydrosphinganinereductase_EC_1_1_1_102_	K04708	0			-
K00904_deoxyguanosinekinase_EC_2_7_1_113_	K00904	1.77241			-
K07116_acyl_homoserine_lactoneacylase_EC_3_5_1_97__	K07116	1.88609			-
K00486_kynurenine3_monooxygenase_EC_1_14_13_9_	K00486	2.02801			-
K04061_flagellarbiosynthesisprotein	K04061	2.39853			-
K03609_septumsite_determiningproteinMinD	K03609	2.49762			-
K05808_putativesigma_54modulationprotein	K05808	2.59081			-
K01067_acetyl_CoAhydrolase_EC_3_1_2_1_	K01067	1.91671			-
K06342_sporecoatproteinX	K06342	0			-
K00777_None	K00777	1.03369			-
K01712_urocanatehydratase_EC_4_2_1_49_	K01712	2.5883			-
K06893_None	K06893	2.43609			-
K11383_two_componentsystem_NtrCfamily_sensorhistidinekinaseKinB_EC_2_7_13_3_	K11383	0.642312			-
K10014_histidinetransportsystemsubstrate_bindingprotein	K10014	1.24031			-
K02017_molybdatetransportsystemATP_bindingprotein_EC_3_6_3_29_	K02017	2.66401			-
K01990_ABC_2typetransportsystemATP_bindingprotein	K01990	2.9907			-
K00942_guanylatekinase_EC_2_7_4_8_	K00942	2.69709			-
K02895_largesubunitribosomalproteinL24	K02895	2.69876			-
K01613_phosphatidylserinedecarboxylase_EC_4_1_1_65_	K01613	2.69356			-
K07226_hypotheticalprotein	K07226	2.40722			-
K02304_precorrin_2dehydrogenase_sirohydrochlorinferrochelatase_EC_1_3_1_764_99_1_4_	K02304	2.36075			-
K01958_pyruvatecarboxylase_EC_6_4_1_1_	K01958	2.17677			-
K06165_PhnHprotein	K06165	2.39117			-
K00105_alpha_glycerophosphateoxidase_EC_1_1_3_21_	K00105	0.558717			-
K08967_1_2_dihydroxy_3_keto_5_methylthiopentenedioxygenase_EC_1_13_11_531_13_11_54_	K08967	2.4017			-
K04082_molecularchaperoneHscB	K04082	1.8306			-
K08256_phosphatidylinositolalpha_mannosyltransferase_EC_2_4_1_57_	K08256	1.07409			-
K00407_cytochromecoxidasecb_typesubunitIV_cb_typecytochromecoxidasesubunitIV_EC_1_9_3_1_	K00407	2.56023			-
K05799_GntRfamilytranscriptionalregulator_transcriptionalrepressorforpyruvatedehydrogenasecomplex	K05799	2.56883			-
K00336_NADH_quinoneoxidoreductasesubunitG_EC_1_6_5_3__NADHdehydrogenaseIsubunitG_EC_1_6_5_3_	K00336	2.48636			-
K07543_benzylsuccinateCoA_transferaseBbsEsubunit_EC_2_8_3_15_	K07543	0			-
K07535_2_hydroxycyclohexanecarboxyl_CoAdehydrogenase_EC_1_1_1___	K07535	1.36523			-
K09781_hypotheticalprotein	K09781	2.29411			-
K06916_None	K06916	2.73067			-
K08161_MFStransporter_DHA1family_multidrugresistanceprotein	K08161	0.493417			-
K01529_None	K01529	2.31213			-
K03534_L_rhamnosemutarotase_EC_5_1_3___	K03534	2.14798			-
K00837_None	K00837	2.73061			-
K00033_6_phosphogluconatedehydrogenase_EC_1_1_1_44_	K00033	2.61859			-
K06966_None	K06966	2.90942			-
K03652_DNA_3_methyladenineglycosylase_EC_3_2_2_21_	K03652	2.10152			-
K00116_malatedehydrogenase_quinone__EC_1_1_5_4_	K00116	2.2135			-
K05929_phosphoethanolamineN_methyltransferase_EC_2_1_1_103_	K05929	0			-
K07704_two_componentsystem_LytTfamily_sensorhistidinekinaseLytS_EC_2_7_13_3_	K07704	0.382698			-
K03182_3_octaprenyl_4_hydroxybenzoatecarboxy_lyaseUbiD_EC_4_1_1___	K03182	2.51473			-
K14659_chitooligosaccharidedeacetylase_EC_3_5_1___	K14659	1.80953			-
K01246_DNA_3_methyladenineglycosylaseI_EC_3_2_2_20_	K01246	2.67859			-
K10117_multiplesugartransportsystemsubstrate_bindingprotein	K10117	0.299098			-
K12975_phosphoethanolaminetransferase	K12975	0			-
K08225_MFStransporter_ENTSfamily_enterobactin_siderophore_exporter	K08225	0			-
K03625_NutilizationsubstanceproteinB	K03625	2.68864			-
K00772_5_methylthioadenosinephosphorylase_EC_2_4_2_28_	K00772	2.50174			-
K03495_glucoseinhibiteddivisionproteinA_tRNAuridine5_carboxymethylaminomethylmodificationenzyme	K03495	2.69083			-
K06371_developmentalcheckpointcouplingsporulationinitiationtoreplicationinitiation	K06371	0			-
K14339_alpha_1_6_mannosyltransferase_EC_2_4_1___	K14339	0.461466			-
K02952_smallsubunitribosomalproteinS13	K02952	2.69772			-
K02106_short_chainfattyacidstransporter	K02106	1.97054			-
K04774_serineproteaseSohB_EC_3_4_21___	K04774	2.47301			-
K07676_two_componentsystem_NarLfamily_sensorhistidinekinaseRcsD_EC_2_7_13_3_	K07676	0			-
K08680_2_succinyl_6_hydroxy_2_4_cyclohexadiene_1_carboxylatesynthase_EC_4_2_99_20_	K08680	1.51164			-
K03887_menaquinol_cytochromecreductasecytochromebsubunit_menaquinol_cytochromecreductasecytochromebsubunit_EC_1_10_2___	K03887	0			-
K10188_lactose_L_arabinosetransportsystemsubstrate_bindingprotein	K10188	2.2578			-
K00196_carbon_monoxidedehydrogenaseironsulfursubunit	K00196	1.43134			-
K02459_generalsecretionpathwayproteinJ	K02459	2.58702			-
K07011_None	K07011	2.57018			-
K07043_None	K07043	2.75124			-
K03437_RNAmethyltransferase_TrmHfamily	K03437	2.4135			-
K01358_ATP_dependentClpprotease_proteasesubunit_EC_3_4_21_92_	K01358	2.83478			-
K06039_uncharacterizedproteininvolvedinoxidationofintracellularsulfur	K06039	1.69066			-
K04654_hydrogenaseexpression_formationproteinHypD	K04654	2.00612			-
K02246_competenceproteinComGD	K02246	0			-
K02241_competenceproteinComFB	K02241	0.984533			-
K12452_CDP_6_deoxy_D_xylo_4_hexulose_3_dehydrase	K12452	1.1495			-
K03516_flagellarproteinFlhE	K03516	0.372041			-
K02503_Hit_likeproteininvolvedincell_cycleregulation	K02503	2.5776			-
K01720_2_methylcitratedehydratase_EC_4_2_1_79_	K01720	2.31395			-
K07544_benzylsuccinateCoA_transferaseBbsFsubunit_EC_2_8_3_15_	K07544	0			-
K03189_ureaseaccessoryprotein	K03189	2.48384			-
K02039_phosphatetransportsystemprotein	K02039	2.74074			-
K02611_phenylaceticaciddegradationprotein	K02611	1.70594			-
K05927_quinone_reactiveNi_Fe_hydrogenasesmallsubunit_EC_1_12_5_1_	K05927	0.601647			-
K03823_phosphinothricinacetyltransferase_EC_2_3_1_183_	K03823	2.4894			-
K01975_2_5RNAligase_EC_6_5_1___	K01975	2.58837			-
K12269_accessorysecretoryproteinAsp2	K12269	0			-
K04099_protocatechuate4_5_dioxygenase_EC_1_13_11_8_	K04099	0.263444			-
K01621_phosphoketolase_EC_4_1_2_9_	K01621	0.830413			-
K00989_ribonucleasePH_EC_2_7_7_56_	K00989	2.65534			-
K03770_peptidyl_prolylcis_transisomeraseD_EC_5_2_1_8_	K03770	2.67285			-
K07576_metallo_beta_lactamasefamilyprotein	K07576	2.59027			-
K01389_neprilysin_EC_3_4_24_11_	K01389	0.394622			-
K10952_accessorycholeraenterotoxin	K10952	0			-
K00622_arylamineN_acetyltransferase_EC_2_3_1_5_	K00622	1.77957			-
K02778_PTSsystem_glucose_specificIIBcomponent_EC_2_7_1_69_	K02778	0			-
K02530_DeoRfamilytranscriptionalregulator_lactosephosphotransferasesystemrepressor	K02530	0			-
K00824_D_alaninetransaminase_EC_2_6_1_21_	K00824	2.37556			-
K05308_gluconatedehydratase_EC_4_2_1_39_	K05308	0.393744			-
K01998_branched_chainaminoacidtransportsystempermeaseprotein	K01998	3.17937			-
K01576_benzoylformatedecarboxylase_EC_4_1_1_7_	K01576	0.803907			-
K00849_galactokinase_EC_2_7_1_6_	K00849	2.25974			-
K01601_ribulose_bisphosphatecarboxylaselargechain_EC_4_1_1_39_	K01601	2.07238			-
K08941_photosystemP840reactioncenteriron_sulfurprotein	K08941	0			-
K06968_ribosomalRNAlargesubunitmethyltransferaseM_EC_2_1_1___	K06968	2.52854			-
K00342_NADH_quinoneoxidoreductasesubunitM_EC_1_6_5_3__NADHdehydrogenaseIsubunitM_EC_1_6_5_3_	K00342	2.55455			-
K01591_orotidine_5_phosphatedecarboxylase_EC_4_1_1_23_	K01591	2.69786			-
K03477_DeoRfamilytranscriptionalregulator_ulaGandulaABCDEFoperontranscriptionalrepressor	K03477	2.0873			-
K07336_PKHD_typehydroxylase_EC_1_14_11___	K07336	2.35366			-
K06872_None	K06872	2.44602			-
K11942_methylmalonyl_CoAmutase_EC_5_4_99_2_	K11942	1.85564			-
K11614_two_componentsystem_CitBfamily_sensorhistidinekinaseMalK_EC_2_7_13_3_	K11614	0			-
K04567_lysyl_tRNAsynthetase_classII_EC_6_1_1_6_	K04567	2.62031			-
K11957_neutralaminoacidtransportsystemATP_bindingprotein	K11957	0			-
K09766_hypotheticalprotein	K09766	0.707484			-
K01941_ureacarboxylase_EC_6_3_4_6_	K01941	1.69684			-
K02784_phosphocarrierproteinHPr	K02784	1.35051			-
K07798_Cu_I__Ag_I_effluxsystemmembraneproteinCusB	K07798	2.63164			-
K11311_anthranilatedioxygenasereductase	K11311	0.693532			-
K00844_hexokinase_EC_2_7_1_1_	K00844	0.482657			-
K00187_2_oxoisovalerateferredoxinoxidoreductase_betasubunit_EC_1_2_7_7_	K00187	0.125171			-
K00737_beta_1_4_mannosyl_glycoproteinbeta_1_4_N_acetylglucosaminyltransferase_EC_2_4_1_144_	K00737	0			-
K06287_septumformationprotein	K06287	2.86308			-
K01118_FMN_dependentNADH_azoreductase_EC_1_7_____	K01118	2.59597			-
K11904_typeVIsecretionsystemsecretedproteinVgrG	K11904	1.9864			-
K03764_transcriptionalrepressorofmetregulon_beta_ribbon_MetJfamily_	K03764	2.07949			-
K03525_typeIIIpantothenatekinase_EC_2_7_1_33_	K03525	2.63462			-
K03969_phageshockproteinA	K03969	2.44376			-
K01071_oleoyl__acyl_carrier_protein_hydrolase_EC_3_1_2_14_	K01071	1.66542			-
K09927_hypotheticalprotein	K09927	2.08349			-
K03806_AmpDprotein	K03806	2.44702			-
K00822_beta_alanine__pyruvatetransaminase_EC_2_6_1_18_	K00822	2.2734			-
K03699_putativehemolysin	K03699	2.25539			-
K00073_ureidoglycolatedehydrogenase_EC_1_1_1_154_	K00073	0			-
K11066_N_acetylmuramoyl_L_alanineamidase_EC_3_5_1_28_	K11066	0.875081			-
K00155_None	K00155	2.3491			-
K02092_allophycocyaninalphasubunit	K02092	0			-
K10232_alpha_glucosidetransportsystemsubstrate_bindingprotein	K10232	1.88448			-
K12685_subtilase_typeserineprotease_EC_3_4_21___	K12685	0			-
K07497_putativetransposase	K07497	3.26266			-
K14136_phosphoribosediphosphate_decaprenyl_phosphatephosphoribosyltransferase	K14136	0.432311			-
K13018_UDP_D_GlcNAc3NAacetyltransferase_EC_2_3_1___	K13018	0.663122			-
K06360_responseregulatoraspartatephosphataseB_EC_3_1_____	K06360	0			-
K13530_AraCfamilytranscriptionalregulator_regulatoryproteinofadaptativeresponse_methylphosphotriester_DNAalkyltransferasemethyltransferase_EC_2_1_1___	K13530	0			-
K12234_coenzymeF420_0_L_glutamateligase_coenzymeF420_1_gamma_L_glutamateligase_EC_6_3_2_316_3_2_34__F420_0_gamma_glutamylligase_EC_6_3_2___	K12234	1.94615			-
K01174_micrococcalnuclease_EC_3_1_31_1_	K01174	1.60639			-
K10540_methyl_galactosidetransportsystemsubstrate_bindingprotein	K10540	0.555943			-
K01933_phosphoribosylformylglycinamidinecyclo_ligase_EC_6_3_3_1_	K01933	2.69815			-
K06078_mureinlipoprotein	K06078	1.47264			-
K13060_acylhomoserinelactonesynthase_EC_2_3_1_184_	K13060	1.54547			-
K03410_chemotaxisproteinCheC	K03410	1.99979			-
K03118_sec_independentproteintranslocaseproteinTatC	K03118	2.69914			-
K03203_typeIVsecretionsystemproteinVirB8	K03203	1.83992			-
K07109_None	K07109	1.3238			-
K07075_None	K07075	2.3519			-
K02496_uroporphyrin_IIIC_methyltransferase_EC_2_1_1_107_	K02496	2.52032			-
K13795_citrate_tricarballylateutilizationprotein	K13795	0.900335			-
K03599_stringentstarvationproteinA_RNApolymerase_associatedprotein	K03599	2.53078			-
K01135_arylsulfataseB_EC_3_1_6_12_	K01135	0.894029			-
K09167_hypotheticalprotein	K09167	2.13672			-
[truncated: 3,450 more rows]
