# Supplementary material for: Bacterial community dynamics are linked to patterns of coral heat tolerance
Source: Nat Commun. 2017 Feb 10;8:14213. doi: 10.1038/ncomms14213 (PMC5309854; doi:10.1038/ncomms14213)
Supplement: Supplementary Data 6 — Contribution of bacterial OTUs to metagenomic functions (normalized) significantly different between corals from the HV and MV pools. [file ncomms14213-s7.xlsx]

## Sheet: OTU metagen contribution
Supplementary Data 6		Contribution of bacterial OTUs to metagenomic functions (normalized) significantly different between corals from the HV and MV pools.
Greengenes OTU ID	Greengenes OTU annotation	Bacterial class	Fructose and mannose metabolism [PATH:ko00051]	Fructose and mannose metabolism [PATH:ko00051]	Ascorbate and aldarate metabolism [PATH:ko00053]	Ascorbate and aldarate metabolism [PATH:ko00053]	Fatty acid biosynthesis [PATH:ko00061]	Fatty acid biosynthesis [PATH:ko00061]	Primary bile acid biosynthesis [PATH:ko00120]	Primary bile acid biosynthesis [PATH:ko00120]	Secondary bile acid biosynthesis [PATH:ko00121]	Secondary bile acid biosynthesis [PATH:ko00121]	Ubiquinone and other terpenoid-quinone biosynthesis [PATH:ko00130]	Ubiquinone and other terpenoid-quinone biosynthesis [PATH:ko00130]	Steroid hormone biosynthesis [PATH:ko00140]	Steroid hormone biosynthesis [PATH:ko00140]	Purine metabolism [PATH:ko00230]	Purine metabolism [PATH:ko00230]	Caffeine metabolism [PATH:ko00232]	Caffeine metabolism [PATH:ko00232]	Glycine, serine and threonine metabolism	Glycine, serine and threonine metabolism	Histidine metabolism [PATH:ko00340]	Histidine metabolism [PATH:ko00340]	Tyrosine metabolism [PATH:ko00350]	Tyrosine metabolism [PATH:ko00350]	Phenylalanine metabolism [PATH:ko00360]	Phenylalanine metabolism [PATH:ko00360]	Chlorocyclohexane and chlorobenzene degradation [PATH:ko00361]	Chlorocyclohexane and chlorobenzene degradation [PATH:ko00361]	Bisphenol degradation [PATH:ko00363]	Bisphenol degradation [PATH:ko00363]	Fluorobenzoate degradation [PATH:ko00364]	Fluorobenzoate degradation [PATH:ko00364]	Novobiocin biosynthesis [PATH:ko00401]	Novobiocin biosynthesis [PATH:ko00401]	Phosphonate and phosphinate metabolism [PATH:ko00440]	Phosphonate and phosphinate metabolism [PATH:ko00440]	D-Arginine and D-ornithine metabolism [PATH:ko00472]	D-Arginine and D-ornithine metabolism [PATH:ko00472]	D-Alanine metabolism [PATH:ko00473]	D-Alanine metabolism [PATH:ko00473]	N-Glycan biosynthesis [PATH:ko00510]	N-Glycan biosynthesis [PATH:ko00510]	Butirosin and neomycin biosynthesis [PATH:ko00524]	Butirosin and neomycin biosynthesis [PATH:ko00524]	Glycerolipid metabolism [PATH:ko00561]	Glycerolipid metabolism [PATH:ko00561]	alpha-Linolenic acid metabolism [PATH:ko00592]
			00051 Fructose and mannose metabolism [PATH:ko00051]	00051 Fructose and mannose metabolism [PATH:ko00051]	00053 Ascorbate and aldarate metabolism [PATH:ko00053]	00053 Ascorbate and aldarate metabolism [PATH:ko00053]	00061 Fatty acid biosynthesis [PATH:ko00061]	00061 Fatty acid biosynthesis [PATH:ko00061]	00120 Primary bile acid biosynthesis [PATH:ko00120]	00120 Primary bile acid biosynthesis [PATH:ko00120]	00121 Secondary bile acid biosynthesis [PATH:ko00121]	00121 Secondary bile acid biosynthesis [PATH:ko00121]	00130 Ubiquinone and other terpenoid-quinone biosynthesis [PATH:ko00130]	00130 Ubiquinone and other terpenoid-quinone biosynthesis [PATH:ko00130]	00140 Steroid hormone biosynthesis [PATH:ko00140]	00140 Steroid hormone biosynthesis [PATH:ko00140]	00230 Purine metabolism [PATH:ko00230]	00230 Purine metabolism [PATH:ko00230]	00232 Caffeine metabolism [PATH:ko00232]	00232 Caffeine metabolism [PATH:ko00232]	00260 Glycine, serine and threonine metabolism [PATH:ko00260]	00260 Glycine, serine and threonine metabolism [PATH:ko00260]	00340 Histidine metabolism [PATH:ko00340]	00340 Histidine metabolism [PATH:ko00340]	00350 Tyrosine metabolism [PATH:ko00350]	00350 Tyrosine metabolism [PATH:ko00350]	00360 Phenylalanine metabolism [PATH:ko00360]	00360 Phenylalanine metabolism [PATH:ko00360]	00361 Chlorocyclohexane and chlorobenzene degradation [PATH:ko00361]	00361 Chlorocyclohexane and chlorobenzene degradation [PATH:ko00361]	00363 Bisphenol degradation [PATH:ko00363]	00363 Bisphenol degradation [PATH:ko00363]	00364 Fluorobenzoate degradation [PATH:ko00364]	00364 Fluorobenzoate degradation [PATH:ko00364]	00401 Novobiocin biosynthesis [PATH:ko00401]	00401 Novobiocin biosynthesis [PATH:ko00401]	00440 Phosphonate and phosphinate metabolism [PATH:ko00440]	00440 Phosphonate and phosphinate metabolism [PATH:ko00440]	00472 D-Arginine and D-ornithine metabolism [PATH:ko00472]	00472 D-Arginine and D-ornithine metabolism [PATH:ko00472]	00473 D-Alanine metabolism [PATH:ko00473]	00473 D-Alanine metabolism [PATH:ko00473]	00510 N-Glycan biosynthesis [PATH:ko00510]	00510 N-Glycan biosynthesis [PATH:ko00510]	00524 Butirosin and neomycin biosynthesis [PATH:ko00524]	00524 Butirosin and neomycin biosynthesis [PATH:ko00524]	00561 Glycerolipid metabolism [PATH:ko00561]	00561 Glycerolipid metabolism [PATH:ko00561]	00592 alpha-Linolenic acid metabolism [PATH:ko00592]
			HV	MV	HV	MV	HV	MV	HV	MV	HV	MV	HV	MV	HV	MV	HV	MV	HV	MV	HV	MV	HV	MV	HV	MV	HV	MV	HV	MV	HV	MV	HV	MV	HV	MV	HV	MV	HV	MV	HV	MV	HV	MV	HV	MV	HV	MV	HV
1632437	p__Planctomycetes; c__028H05-P-BN-P5; unclassified(1632437)	c__028H05-P-BN-P5	2.2391e-06	1.06831e-05	4.97577e-07	2.37402e-06	2.73667e-06	1.30571e-05	0	0	0	0	8.7076e-07	4.15453e-06	3.73183e-07	1.78051e-06	5.97092e-06	2.84882e-05	0	0	3.23425e-06	1.54311e-05	1.49273e-06	7.12205e-06	9.95154e-07	4.74803e-06	8.7076e-07	4.15453e-06	0	0	1.24394e-07	5.93504e-07	0	0	6.21971e-07	2.96752e-06	1.24394e-07	5.93504e-07	0	0	2.48789e-07	1.18701e-06	4.97577e-07	2.37402e-06	2.48789e-07	1.18701e-06	9.95154e-07	4.74803e-06	0
1614880	p__Cyanobacteria; c__4C0d-2; o__SM2F09; unclassified(1614880)	c__4C0d-2	2.72112e-07	6.59449e-07	3.88732e-08	9.4207e-08	3.10986e-07	7.53656e-07	0	0	0	0	1.36056e-07	3.29725e-07	1.94366e-08	4.71035e-08	8.94084e-07	2.16676e-06	0	0	3.30422e-07	8.0076e-07	1.94366e-07	4.71035e-07	9.7183e-08	2.35518e-07	1.36056e-07	3.29725e-07	1.94366e-08	4.71035e-08	3.88732e-08	9.4207e-08	1.94366e-08	4.71035e-08	5.83098e-08	1.41311e-07	0	0	0	0	3.88732e-08	9.4207e-08	1.94366e-08	4.71035e-08	1.94366e-08	4.71035e-08	1.55493e-07	3.76828e-07	1.94366e-08
130187	p__SAR406; c__AB16; o__noFP_H7; unclassified(130187)	c__AB16	4.65312e-06	8.94967e-08	9.79605e-07	1.88414e-08	4.65312e-06	8.94967e-08	0	0	0	0	2.20411e-06	4.23932e-08	0	0	1.27349e-05	2.44938e-07	0	0	6.12253e-06	1.17759e-07	3.67352e-06	7.06553e-08	1.46941e-06	2.82621e-08	2.44901e-06	4.71035e-08	0	0	2.44901e-07	4.71035e-09	0	0	9.79605e-07	1.88414e-08	2.44901e-07	4.71035e-09	2.44901e-07	4.71035e-09	9.79605e-07	1.88414e-08	2.44901e-07	4.71035e-09	4.89802e-07	9.4207e-09	2.20411e-06	4.23932e-08	0
2655589	p__SAR406; c__AB16; o__Arctic96B-7; f__A714017; g__so4B24; unclassified(2655589)	c__AB16	0	2.05842e-06	0	4.33352e-07	0	2.05842e-06	0	0	0	0	0	9.75043e-07	0	0	0	5.63358e-06	0	0	0	2.70845e-06	0	1.62507e-06	0	6.50028e-07	0	1.08338e-06	0	0	0	1.08338e-07	0	0	0	4.33352e-07	0	1.08338e-07	0	1.08338e-07	0	4.33352e-07	0	1.08338e-07	0	2.16676e-07	0	9.75043e-07	0
172264	p__Actinobacteria; c__Acidimicrobiia; o__Acidimicrobiales; f__SC3-41; unclassified(172264)	c__Acidimicrobiia	0	8.47863e-08	0	2.35518e-08	0	9.4207e-08	0	4.71035e-09	0	0	0	4.23932e-08	0	0	0	2.30807e-07	0	0	0	1.46021e-07	0	8.0076e-08	0	5.65242e-08	0	1.22469e-07	0	1.41311e-08	0	2.82621e-08	0	9.4207e-09	0	1.41311e-08	0	4.71035e-09	0	0	0	1.41311e-08	0	4.71035e-09	0	9.4207e-09	0	6.12346e-08	0
257611	p__Actinobacteria; c__Acidimicrobiia; o__Acidimicrobiales; unclassified(257611)	c__Acidimicrobiia	2.44901e-06	4.23932e-07	6.80281e-07	1.17759e-07	2.72112e-06	4.71035e-07	1.36056e-07	2.35518e-08	0	0	1.22451e-06	2.11966e-07	0	0	6.66676e-06	1.15404e-06	0	0	4.21774e-06	7.30104e-07	2.31296e-06	4.0038e-07	1.63267e-06	2.82621e-07	3.53746e-06	6.12346e-07	4.08169e-07	7.06553e-08	8.16337e-07	1.41311e-07	2.72112e-07	4.71035e-08	4.08169e-07	7.06553e-08	1.36056e-07	2.35518e-08	0	0	4.08169e-07	7.06553e-08	1.36056e-07	2.35518e-08	2.72112e-07	4.71035e-08	1.76873e-06	3.06173e-07	2.72112e-07
264768	p__Actinobacteria; c__Acidimicrobiia; o__Acidimicrobiales; f__JdFBGBact; unclassified(264768)	c__Acidimicrobiia	6.29746e-07	7.63077e-07	1.74929e-07	2.11966e-07	6.99718e-07	8.47863e-07	3.49859e-08	4.23932e-08	0	0	3.14873e-07	3.81538e-07	0	0	1.71431e-06	2.07726e-06	0	0	1.08456e-06	1.31419e-06	5.9476e-07	7.20684e-07	4.19831e-07	5.08718e-07	9.09633e-07	1.10222e-06	1.04958e-07	1.27179e-07	2.09915e-07	2.54359e-07	6.99718e-08	8.47863e-08	1.04958e-07	1.27179e-07	3.49859e-08	4.23932e-08	0	0	1.04958e-07	1.27179e-07	3.49859e-08	4.23932e-08	6.99718e-08	8.47863e-08	4.54817e-07	5.51111e-07	6.99718e-08
537516	p__Actinobacteria; c__Acidimicrobiia; o__Acidimicrobiales; f__C111; unclassified(537516)	c__Acidimicrobiia	6.22749e-06	3.39145e-06	1.72986e-06	9.4207e-07	6.91943e-06	3.76828e-06	3.45972e-07	1.88414e-07	0	0	3.11374e-06	1.69573e-06	0	0	1.69526e-05	9.23229e-06	0	0	1.07251e-05	5.84083e-06	5.88152e-06	3.20304e-06	4.15166e-06	2.26097e-06	8.99526e-06	4.89876e-06	1.03791e-06	5.65242e-07	2.07583e-06	1.13048e-06	6.91943e-07	3.76828e-07	1.03791e-06	5.65242e-07	3.45972e-07	1.88414e-07	0	0	1.03791e-06	5.65242e-07	3.45972e-07	1.88414e-07	6.91943e-07	3.76828e-07	4.49763e-06	2.44938e-06	6.91943e-07
1105314	p__Actinobacteria; c__Acidimicrobiia; o__Acidimicrobiales; f__koll13; unclassified(1105314)	c__Acidimicrobiia	0	1.69573e-07	0	6.59449e-08	0	2.35518e-07	0	1.88414e-08	0	0	0	1.03628e-07	0	9.4207e-09	0	5.3698e-07	0	9.4207e-09	0	3.57987e-07	0	1.78993e-07	0	1.3189e-07	0	4.0509e-07	0	3.76828e-08	0	5.65242e-08	0	2.82621e-08	0	2.82621e-08	0	9.4207e-09	0	0	0	2.82621e-08	0	9.4207e-09	0	1.88414e-08	0	1.41311e-07	0
1108274	p__Actinobacteria; c__Acidimicrobiia; o__Acidimicrobiales; f__wb1_P06; unclassified(1108274)	c__Acidimicrobiia	5.59774e-07	1.95009e-06	1.55493e-07	5.4169e-07	6.21971e-07	2.16676e-06	3.10986e-08	1.08338e-07	0	0	2.79887e-07	9.75043e-07	0	0	1.52383e-06	5.30857e-06	0	0	9.64056e-07	3.35848e-06	5.28676e-07	1.84175e-06	3.73183e-07	1.30006e-06	8.08563e-07	2.81679e-06	9.32957e-08	3.25014e-07	1.86591e-07	6.50028e-07	6.21971e-08	2.16676e-07	9.32957e-08	3.25014e-07	3.10986e-08	1.08338e-07	0	0	9.32957e-08	3.25014e-07	3.10986e-08	1.08338e-07	6.21971e-08	2.16676e-07	4.04281e-07	1.40839e-06	6.21971e-08
3713320	p__Actinobacteria; c__Acidimicrobiia; o__Acidimicrobiales; f__ntu14; unclassified(3713320)	c__Acidimicrobiia	6.29746e-07	3.39145e-07	1.74929e-07	9.4207e-08	6.99718e-07	3.76828e-07	3.49859e-08	1.88414e-08	0	0	3.14873e-07	1.69573e-07	0	0	1.71431e-06	9.23229e-07	0	0	1.08456e-06	5.84083e-07	5.9476e-07	3.20304e-07	4.19831e-07	2.26097e-07	9.09633e-07	4.89876e-07	1.04958e-07	5.65242e-08	2.09915e-07	1.13048e-07	6.99718e-08	3.76828e-08	1.04958e-07	5.65242e-08	3.49859e-08	1.88414e-08	0	0	1.04958e-07	5.65242e-08	3.49859e-08	1.88414e-08	6.99718e-08	3.76828e-08	4.54817e-07	2.44938e-07	6.99718e-08
11449	p__Actinobacteria; c__Actinobacteria; o__Actinomycetales; f__Sporichthyaceae; g__Sporichthya; unclassified(11449)	c__Actinobacteria	5.91961e-05	1.13048e-07	1.9732e-05	3.76828e-08	0.000105238	2.00972e-07	1.64434e-05	3.13992e-08	0	0	3.28867e-05	6.28078e-08	3.28867e-06	6.28361e-09	0.00019732	3.76828e-07	0	0	0.000118392	2.26097e-07	6.57735e-05	1.25606e-07	6.24848e-05	1.19332e-07	0.000207186	3.95669e-07	1.9732e-05	3.76828e-08	9.53715e-05	1.8213e-07	1.31547e-05	2.5125e-08	1.31547e-05	2.5125e-08	0	0	0	0	6.57735e-06	1.25578e-08	3.28867e-06	6.28361e-09	6.57735e-06	1.25578e-08	4.93301e-05	9.4207e-08	1.31547e-05
28341	p__Actinobacteria; c__Actinobacteria; o__Actinomycetales; f__Mycobacteriaceae; g__Mycobacterium; s__celatum(28341)	c__Actinobacteria	7.38591e-08	0	3.49859e-08	0	8.94084e-08	0	1.1662e-08	0	0	0	5.05352e-08	0	3.49859e-08	0	2.68225e-07	0	3.88732e-09	0	1.5938e-07	0	8.94084e-08	0	1.12732e-07	0	2.76e-07	0	3.49859e-08	0	9.7183e-08	0	1.94366e-08	0	1.55493e-08	0	0	0	0	0	7.77464e-09	0	7.77464e-09	0	3.88732e-09	0	8.94084e-08	0	1.55493e-08
100937	p__Actinobacteria; c__Actinobacteria; o__Actinomycetales; f__Micrococcaceae; g__Micrococcus; s__luteus(100937)	c__Actinobacteria	1.0107e-07	3.06173e-07	2.72112e-08	8.24311e-08	5.44225e-08	1.64862e-07	0	0	0	0	3.88732e-08	1.17759e-07	3.88732e-09	1.17759e-08	2.6045e-07	7.88984e-07	3.88732e-09	1.17759e-08	1.78817e-07	5.4169e-07	6.99718e-08	2.11966e-07	7.38591e-08	2.23742e-07	1.12732e-07	3.415e-07	2.33239e-08	7.06553e-08	7.77464e-09	2.35518e-08	7.77464e-09	2.35518e-08	1.94366e-08	5.88794e-08	0	0	0	0	7.77464e-09	2.35518e-08	3.88732e-09	1.17759e-08	7.77464e-09	2.35518e-08	6.99718e-08	2.11966e-07	7.77464e-09
101852	p__Actinobacteria; c__Actinobacteria; o__Actinomycetales; f__Nocardioidaceae; g__Pimelobacter; unclassified(101852)	c__Actinobacteria	2.41014e-07	0	6.21971e-08	0	1.94366e-07	0	1.55493e-08	0	0	0	9.32957e-08	0	2.33239e-08	0	5.83098e-07	0	7.77464e-09	0	3.57634e-07	0	1.63267e-07	0	1.47718e-07	0	4.89802e-07	0	2.33239e-08	0	4.66478e-08	0	3.10986e-08	0	2.33239e-08	0	0	0	7.77464e-09	0	3.88732e-08	0	2.33239e-08	0	1.55493e-08	0	1.94366e-07	0	2.33239e-08
103120	p__Actinobacteria; c__Actinobacteria; o__Actinomycetales; f__Micrococcaceae; g__Nesterenkonia; unclassified(103120)	c__Actinobacteria	1.63267e-07	8.90256e-07	6.99718e-08	3.81538e-07	1.28282e-07	6.99487e-07	0	0	0	0	1.1662e-07	6.35897e-07	0	0	6.18084e-07	3.37026e-06	0	0	3.73183e-07	2.03487e-06	1.74929e-07	9.53846e-07	1.28282e-07	6.99487e-07	2.44901e-07	1.33538e-06	3.49859e-08	1.90769e-07	0	0	1.1662e-08	6.35897e-08	3.49859e-08	1.90769e-07	0	0	0	0	2.33239e-08	1.27179e-07	1.1662e-08	6.35897e-08	0	0	1.04958e-07	5.72308e-07	1.1662e-08
183011	p__Actinobacteria; c__Actinobacteria; o__Actinomycetales; f__Micrococcaceae; g__Citricoccus; s__alkalitolerans(183011)	c__Actinobacteria	0	6.12346e-08	0	1.64862e-08	0	3.29725e-08	0	0	0	0	0	2.35518e-08	0	2.35518e-09	0	1.57797e-07	0	2.35518e-09	0	1.08338e-07	0	4.23932e-08	0	4.47483e-08	0	6.83001e-08	0	1.41311e-08	0	4.71035e-09	0	4.71035e-09	0	1.17759e-08	0	0	0	0	0	4.71035e-09	0	2.35518e-09	0	4.71035e-09	0	4.23932e-08	0
186634	p__Actinobacteria; c__Actinobacteria; o__Actinomycetales; f__Nocardiaceae; unclassified(186634)	c__Actinobacteria	0	4.99297e-07	0	1.78993e-07	0	3.67407e-07	0	1.88414e-08	0	0	0	1.97835e-07	0	4.71035e-08	0	8.29022e-07	0	1.88414e-08	0	6.59449e-07	0	3.10883e-07	0	3.86249e-07	0	8.94967e-07	0	1.88414e-07	0	3.76828e-07	0	1.50731e-07	0	5.65242e-08	0	1.88414e-08	0	0	0	1.88414e-08	0	9.4207e-09	0	1.88414e-08	0	2.6378e-07	0
249375	p__Actinobacteria; c__Actinobacteria; o__Actinomycetales; unclassified(249375)	c__Actinobacteria	7.83684e-06	1.84646e-06	1.67932e-06	3.95669e-07	3.63853e-06	8.57284e-07	0	0	0	0	3.35865e-06	7.91339e-07	2.79887e-07	6.59449e-08	1.67932e-05	3.95669e-06	0	0	9.51616e-06	2.24213e-06	4.47819e-06	1.05512e-06	4.75808e-06	1.12106e-06	8.39661e-06	1.97835e-06	8.39661e-07	1.97835e-07	5.59774e-07	1.3189e-07	0	0	1.39944e-06	3.29725e-07	2.79887e-07	6.59449e-08	0	0	8.39661e-07	1.97835e-07	5.59774e-07	1.3189e-07	8.39661e-07	1.97835e-07	4.19831e-06	9.89174e-07	8.39661e-07
526486	p__Actinobacteria; c__Actinobacteria; o__Actinomycetales; f__Propionibacteriaceae; g__Tessaracoccus; unclassified(526486)	c__Actinobacteria	0	8.79234e-08	0	2.82621e-08	0	4.71035e-08	0	0	0	0	0	3.76828e-08	0	6.28361e-09	0	1.97835e-07	0	3.13709e-09	0	1.50731e-07	0	5.02406e-08	0	5.33871e-08	0	5.02406e-08	0	9.4207e-09	0	6.28361e-09	0	9.4207e-09	0	1.25578e-08	0	3.13709e-09	0	0	0	9.4207e-09	0	3.13709e-09	0	3.13709e-09	0	5.65242e-08	0
529994	p__Actinobacteria; c__Actinobacteria; o__Actinomycetales; f__Microbacteriaceae; g__Salinibacterium; unclassified(529994)	c__Actinobacteria	0	2.6378e-07	0	5.65242e-08	0	1.22469e-07	0	0	0	0	0	1.13048e-07	0	9.4207e-09	0	5.65242e-07	0	0	0	3.20304e-07	0	1.50731e-07	0	1.60152e-07	0	2.82621e-07	0	2.82621e-08	0	1.88414e-08	0	0	0	4.71035e-08	0	9.4207e-09	0	0	0	2.82621e-08	0	1.88414e-08	0	2.82621e-08	0	1.41311e-07	0
540826	p__Actinobacteria; c__Actinobacteria; o__Actinomycetales; f__Cryptosporangiaceae; g__Cryptosporangium; s__japonicum(540826)	c__Actinobacteria	4.54817e-07	0	6.99718e-08	0	2.56563e-07	0	3.49859e-08	0	1.1662e-08	0	1.39944e-07	0	1.1662e-08	0	9.09633e-07	0	2.33239e-08	0	5.48112e-07	0	2.21577e-07	0	2.56563e-07	0	4.89802e-07	0	5.83098e-08	0	9.32957e-08	0	3.49859e-08	0	3.49859e-08	0	0	0	0	0	3.49859e-08	0	2.33239e-08	0	3.49859e-08	0	2.91549e-07	0	2.33239e-08
776873	p__Actinobacteria; c__Actinobacteria; o__Actinomycetales; f__Brevibacteriaceae; g__Brevibacterium; s__aureum(776873)	c__Actinobacteria	1.08845e-06	5.27559e-06	5.07941e-07	2.46194e-06	1.08845e-06	5.27559e-06	7.25607e-08	3.51703e-07	0	0	5.80509e-07	2.81365e-06	0	0	4.28124e-06	2.07507e-05	7.25607e-08	3.51703e-07	2.75741e-06	1.33648e-05	1.23358e-06	5.97901e-06	1.01589e-06	4.92389e-06	1.88665e-06	9.14436e-06	6.5307e-07	3.16536e-06	1.45129e-07	7.03416e-07	1.45129e-07	7.03416e-07	2.1769e-07	1.05512e-06	1.45129e-07	7.03416e-07	0	0	1.45129e-07	7.03416e-07	7.25607e-08	3.51703e-07	7.25607e-08	3.51703e-07	8.7076e-07	4.22047e-06	1.45129e-07
882018	p__Actinobacteria; c__Actinobacteria; o__Actinomycetales; f__Dermabacteraceae; g__Brachybacterium; unclassified(882018)	c__Actinobacteria	1.55104e-05	6.25817e-05	4.43155e-06	1.78805e-05	1.55104e-05	6.25817e-05	0	0	0	0	1.10789e-05	4.47012e-05	0	0	6.42574e-05	0.000259267	0	0	3.43445e-05	0.000138574	1.66183e-05	6.70518e-05	9.97098e-06	4.02311e-05	1.55104e-05	6.25817e-05	1.10789e-06	4.47012e-06	0	0	1.10789e-06	4.47012e-06	3.32366e-06	1.34104e-05	0	0	0	0	2.21577e-06	8.94025e-06	2.21577e-06	8.94025e-06	2.21577e-06	8.94025e-06	9.97098e-06	4.02311e-05	2.21577e-06
903286	p__Actinobacteria; c__Actinobacteria; o__Actinomycetales; f__Micrococcaceae; g__Rothia; s__mucilaginosa(903286)	c__Actinobacteria	7.77464e-08	4.23932e-07	0	0	4.66478e-08	2.54359e-07	0	0	0	0	4.66478e-08	2.54359e-07	0	0	2.38425e-07	1.30006e-06	0	0	8.811e-08	4.80456e-07	1.55493e-08	8.47863e-08	1.55493e-08	8.47863e-08	5.18569e-09	2.82621e-08	0	0	5.18569e-09	2.82621e-08	0	0	1.03636e-08	5.65242e-08	0	0	0	0	1.03636e-08	5.65242e-08	5.18569e-09	2.82621e-08	0	0	2.59129e-08	1.41311e-07	0
939231	p__Actinobacteria; c__Actinobacteria; o__Actinomycetales; f__Propionibacteriaceae; g__Propionibacterium; s__acnes(939231)	c__Actinobacteria	1.52383e-06	4.02264e-06	2.1769e-07	5.74663e-07	5.80509e-07	1.53244e-06	0	0	0	0	7.25631e-07	1.91554e-06	0	0	3.77329e-06	9.96082e-06	0	0	2.03177e-06	5.36352e-06	8.7076e-07	2.29865e-06	3.62819e-07	9.57774e-07	3.62819e-07	9.57774e-07	0	0	0	0	0	0	2.1769e-07	5.74663e-07	7.25607e-08	1.91551e-07	0	0	2.90251e-07	7.66214e-07	7.25607e-08	1.91551e-07	7.25607e-08	1.91551e-07	1.08845e-06	2.87331e-06	0
1000735	p__Actinobacteria; c__Actinobacteria; o__Actinomycetales; f__Corynebacteriaceae; g__Corynebacterium; unclassified(1000735)	c__Actinobacteria	3.26535e-07	2.11024e-06	4.66478e-08	3.01462e-07	1.63267e-07	1.05512e-06	0	0	0	0	2.09915e-07	1.35658e-06	2.33239e-08	1.50731e-07	1.46941e-06	9.49607e-06	0	0	5.59774e-07	3.61755e-06	3.49859e-07	2.26097e-06	1.86591e-07	1.20585e-06	1.63267e-07	1.05512e-06	0	0	2.33239e-08	1.50731e-07	0	0	9.32957e-08	6.02925e-07	2.33239e-08	1.50731e-07	0	0	4.66478e-08	3.01462e-07	2.33239e-08	1.50731e-07	2.33239e-08	1.50731e-07	1.39944e-07	9.04387e-07	0
1000876	p__Actinobacteria; c__Actinobacteria; o__Actinomycetales; f__Nocardioidaceae; unclassified(1000876)	c__Actinobacteria	2.41014e-07	4.38063e-07	6.21971e-08	1.13048e-07	1.94366e-07	3.53276e-07	1.55493e-08	2.82621e-08	0	0	9.32957e-08	1.69573e-07	2.33239e-08	4.23932e-08	5.83098e-07	1.05983e-06	7.77464e-09	1.41311e-08	3.57634e-07	6.50028e-07	1.63267e-07	2.96752e-07	1.47718e-07	2.6849e-07	4.89802e-07	8.90256e-07	2.33239e-08	4.23932e-08	4.66478e-08	8.47863e-08	3.10986e-08	5.65242e-08	2.33239e-08	4.23932e-08	0	0	7.77464e-09	1.41311e-08	3.88732e-08	7.06553e-08	2.33239e-08	4.23932e-08	1.55493e-08	2.82621e-08	1.94366e-07	3.53276e-07	2.33239e-08
1002005	p__Actinobacteria; c__Actinobacteria; o__Actinomycetales; f__Micrococcaceae; unclassified(1002005)	c__Actinobacteria	0	5.96613e-08	0	1.57043e-08	0	3.45457e-08	0	0	0	0	0	2.82621e-08	0	0	0	2.16676e-07	0	3.13709e-09	0	1.13048e-07	0	5.02406e-08	0	3.45457e-08	0	5.96613e-08	0	1.25578e-08	0	0	0	3.13709e-09	0	9.4207e-09	0	0	0	0	0	6.28361e-09	0	3.13709e-09	0	0	0	3.13992e-08	0
1005349	p__Actinobacteria; c__Actinobacteria; o__Actinomycetales; f__Nocardioidaceae; g__Friedmanniella; unclassified(1005349)	c__Actinobacteria	0	3.51703e-07	0	1.13048e-07	0	1.88414e-07	0	0	0	0	0	1.50731e-07	0	2.5125e-08	0	7.91339e-07	0	1.25578e-08	0	6.02925e-07	0	2.00972e-07	0	2.13539e-07	0	2.00972e-07	0	3.76828e-08	0	2.5125e-08	0	3.76828e-08	0	5.02406e-08	0	1.25578e-08	0	0	0	3.76828e-08	0	1.25578e-08	0	1.25578e-08	0	2.26097e-07	0
1008136	p__Actinobacteria; c__Actinobacteria; o__Actinomycetales; f__Dietziaceae; g__Dietzia; unclassified(1008136)	c__Actinobacteria	5.03797e-06	3.00709e-05	2.09915e-06	1.25295e-05	5.87763e-06	3.50827e-05	4.19831e-07	2.50591e-06	0	0	2.93881e-06	1.75413e-05	4.19831e-07	2.50591e-06	2.7289e-05	0.000162884	0	0	1.21751e-05	7.26713e-05	5.4578e-06	3.25768e-05	5.87763e-06	3.50827e-05	1.00759e-05	6.01418e-05	2.51898e-06	1.50354e-05	2.51898e-06	1.50354e-05	2.51898e-06	1.50354e-05	1.67932e-06	1.00236e-05	8.39661e-07	5.01181e-06	0	0	8.39661e-07	5.01181e-06	4.19831e-07	2.50591e-06	4.19831e-07	2.50591e-06	5.03797e-06	3.00709e-05	8.39661e-07
1026431	p__Actinobacteria; c__Actinobacteria; o__Actinomycetales; f__Pseudonocardiaceae; g__Actinomycetospora; unclassified(1026431)	c__Actinobacteria	0	1.94698e-07	0	5.02406e-08	0	2.51222e-07	0	2.5125e-08	0	0	0	7.53656e-08	0	1.25578e-08	0	4.71035e-07	0	6.28361e-09	0	3.51703e-07	0	9.4207e-08	0	1.63289e-07	0	4.4591e-07	0	1.3189e-07	0	1.38173e-07	0	1.13048e-07	0	2.5125e-08	0	1.25578e-08	0	6.28361e-09	0	2.5125e-08	0	1.25578e-08	0	1.25578e-08	0	1.13048e-07	0
1028133	p__Actinobacteria; c__Actinobacteria; o__Actinomycetales; f__Brevibacteriaceae; g__Brevibacterium; s__casei(1028133)	c__Actinobacteria	0	1.19332e-07	0	6.28078e-08	0	1.25606e-07	0	6.28361e-09	0	0	0	6.28078e-08	0	0	0	3.83112e-07	0	6.28361e-09	0	2.70063e-07	0	1.3189e-07	0	1.06765e-07	0	2.07255e-07	0	6.28078e-08	0	1.88414e-08	0	1.25578e-08	0	2.5125e-08	0	1.25578e-08	0	0	0	1.25578e-08	0	6.28361e-09	0	6.28361e-09	0	1.00491e-07	0
1039041	p__Actinobacteria; c__Actinobacteria; o__Actinomycetales; f__Sporichthyaceae; unclassified(1039041)	c__Actinobacteria	1.55493e-07	5.65242e-07	4.66478e-08	1.69573e-07	1.78817e-07	6.50028e-07	2.33239e-08	8.47863e-08	0	0	6.21971e-08	2.26097e-07	0	0	4.97577e-07	1.80877e-06	7.77464e-09	2.82621e-08	2.48789e-07	9.04387e-07	1.24394e-07	4.52194e-07	6.99718e-08	2.54359e-07	2.1769e-07	7.91339e-07	2.33239e-08	8.47863e-08	6.21971e-08	2.26097e-07	2.33239e-08	8.47863e-08	2.33239e-08	8.47863e-08	0	0	0	0	2.33239e-08	8.47863e-08	1.55493e-08	5.65242e-08	1.55493e-08	5.65242e-08	8.55211e-08	3.10883e-07	1.55493e-08
1074945	p__Actinobacteria; c__Actinobacteria; o__Actinomycetales; f__Propionibacteriaceae; g__Propionibacterium; s__granulosum(1074945)	c__Actinobacteria	0	2.26097e-07	0	3.76828e-08	0	1.13048e-07	0	0	0	0	0	1.25606e-07	0	0	0	6.2805e-07	0	0	0	3.76828e-07	0	1.63289e-07	0	8.79234e-08	0	8.79234e-08	0	0	0	0	0	0	0	3.76828e-08	0	1.25578e-08	0	0	0	5.02406e-08	0	1.25578e-08	0	1.25578e-08	0	1.63289e-07	0
1083016	p__Actinobacteria; c__Actinobacteria; o__Actinomycetales; f__Micrococcaceae; g__Kocuria; s__palustris(1083016)	c__Actinobacteria	4.92368e-08	0	1.29603e-08	0	2.85096e-08	0	0	0	0	0	2.33239e-08	0	0	0	1.78817e-07	0	2.58896e-09	0	9.32957e-08	0	4.14622e-08	0	2.85096e-08	0	4.92368e-08	0	1.03636e-08	0	0	0	2.58896e-09	0	7.77464e-09	0	0	0	0	0	5.18569e-09	0	2.58896e-09	0	0	0	2.59129e-08	0	2.58896e-09
1089121	p__Actinobacteria; c__Actinobacteria; o__Actinomycetales; f__Actinomycetaceae; g__Actinomyces; unclassified(1089121)	c__Actinobacteria	3.62843e-08	2.19813e-07	2.58896e-09	1.57043e-08	1.81382e-08	1.09911e-07	0	0	0	0	2.33239e-08	1.41311e-07	0	0	1.42533e-07	8.63567e-07	0	0	4.92368e-08	2.98325e-07	2.58896e-09	1.57043e-08	2.58896e-09	1.57043e-08	2.58896e-09	1.57043e-08	0	0	0	0	0	0	5.18569e-09	3.13992e-08	0	0	0	0	7.77464e-09	4.71035e-08	2.58896e-09	1.57043e-08	5.18569e-09	3.13992e-08	2.0735e-08	1.25606e-07	0
1120090	p__Actinobacteria; c__Actinobacteria; o__Actinomycetales; f__Microbacteriaceae; g__Leucobacter; unclassified(1120090)	c__Actinobacteria	1.08845e-07	7.91339e-07	3.10986e-08	2.26097e-07	5.44225e-08	3.95669e-07	0	0	0	0	6.99718e-08	5.08718e-07	0	0	3.3431e-07	2.43054e-06	0	0	1.63267e-07	1.18701e-06	7.77464e-08	5.65242e-07	3.10986e-08	2.26097e-07	4.66478e-08	3.39145e-07	0	0	7.77464e-09	5.65242e-08	0	0	2.33239e-08	1.69573e-07	7.77464e-09	5.65242e-08	0	0	2.33239e-08	1.69573e-07	7.77464e-09	5.65242e-08	1.55493e-08	1.13048e-07	4.66478e-08	3.39145e-07	1.55493e-08
4297838	p__Actinobacteria; c__Actinobacteria; o__Actinomycetales; f__Micrococcaceae; g__Rothia; s__aeria(4297838)	c__Actinobacteria	4.14622e-08	0	2.58896e-09	0	2.33239e-08	0	0	0	0	0	2.33239e-08	0	0	0	1.24394e-07	0	0	0	4.40589e-08	0	7.77464e-09	0	7.77464e-09	0	2.58896e-09	0	0	0	2.58896e-09	0	0	0	5.18569e-09	0	0	0	0	0	5.18569e-09	0	2.58896e-09	0	0	0	1.55493e-08	0	0
4310803	p__Actinobacteria; c__Actinobacteria; o__Actinomycetales; f__Microbacteriaceae; g__Cryocola; unclassified(4310803)	c__Actinobacteria	4.3538e-07	0	9.32957e-08	0	2.02141e-07	0	0	0	0	0	1.86591e-07	0	1.55493e-08	0	9.32957e-07	0	0	0	5.28676e-07	0	2.48789e-07	0	2.64338e-07	0	4.66478e-07	0	4.66478e-08	0	3.10986e-08	0	0	0	7.77464e-08	0	1.55493e-08	0	0	0	4.66478e-08	0	3.10986e-08	0	4.66478e-08	0	2.33239e-07	0	4.66478e-08
4325519	p__Actinobacteria; c__Actinobacteria; o__Actinomycetales; f__Geodermatophilaceae; g__Modestobacter; unclassified(4325519)	c__Actinobacteria	0	7.22285e-08	0	2.82621e-08	0	1.03628e-07	0	9.4207e-09	0	0	0	4.39664e-08	0	3.13709e-09	0	2.26097e-07	0	3.13709e-09	0	1.41311e-07	0	6.28078e-08	0	6.59449e-08	0	1.60152e-07	0	1.57043e-08	0	5.33871e-08	0	6.28361e-09	0	1.25578e-08	0	3.13709e-09	0	0	0	9.4207e-09	0	6.28361e-09	0	9.4207e-09	0	5.96613e-08	0
4375466	p__Actinobacteria; c__Actinobacteria; o__Actinomycetales; f__Cellulomonadaceae; g__Demequina; unclassified(4375466)	c__Actinobacteria	2.59152e-07	0	3.88732e-08	0	1.55493e-07	0	0	0	0	0	1.1662e-07	0	1.29603e-08	0	7.38591e-07	0	0	0	3.36899e-07	0	1.2958e-07	0	7.77464e-08	0	6.47861e-08	0	1.29603e-08	0	1.29603e-08	0	0	0	3.88732e-08	0	1.29603e-08	0	0	0	5.18335e-08	0	1.29603e-08	0	2.59129e-08	0	1.42533e-07	0	2.59129e-08
4418394	p__Actinobacteria; c__Actinobacteria; o__Actinomycetales; f__Microbacteriaceae; g__Microbacterium; s__chocolatum(4418394)	c__Actinobacteria	1.95921e-06	2.6378e-06	4.19831e-07	5.65242e-07	9.09633e-07	1.22469e-06	0	0	0	0	8.39661e-07	1.13048e-06	6.99718e-08	9.4207e-08	4.19831e-06	5.65242e-06	0	0	2.37904e-06	3.20304e-06	1.11955e-06	1.50731e-06	1.18952e-06	1.60152e-06	2.09915e-06	2.82621e-06	2.09915e-07	2.82621e-07	1.39944e-07	1.88414e-07	0	0	3.49859e-07	4.71035e-07	6.99718e-08	9.4207e-08	0	0	2.09915e-07	2.82621e-07	1.39944e-07	1.88414e-07	2.09915e-07	2.82621e-07	1.04958e-06	1.41311e-06	2.09915e-07
5066	p__Proteobacteria; c__Alphaproteobacteria; o__Rhizobiales; f__Hyphomicrobiaceae; g__Rhodobium; s__orientis(5066)	c__Alphaproteobacteria	6.5307e-07	9.89174e-08	2.1769e-07	3.29725e-08	8.08563e-07	1.22469e-07	3.10986e-08	4.71035e-09	3.10986e-08	4.71035e-09	3.42084e-07	5.18139e-08	3.10986e-08	4.71035e-09	2.33239e-06	3.53276e-07	0	0	1.49273e-06	2.26097e-07	5.90873e-07	8.94967e-08	6.21971e-07	9.4207e-08	9.64056e-07	1.46021e-07	2.1769e-07	3.29725e-08	1.55493e-07	2.35518e-08	9.32957e-08	1.41311e-08	1.55493e-07	2.35518e-08	2.79887e-07	4.23932e-08	3.10986e-08	4.71035e-09	9.32957e-08	1.41311e-08	3.10986e-08	4.71035e-09	3.10986e-08	4.71035e-09	4.04281e-07	6.12346e-08	3.10986e-08
18499	p__Proteobacteria; c__Alphaproteobacteria; o__Sphingomonadales; f__Sphingomonadaceae; g__Sphingobium; unclassified(18499)	c__Alphaproteobacteria	0	3.1402e-07	0	1.25606e-07	0	2.98325e-07	0	1.57043e-08	0	0	0	1.41311e-07	0	0	0	9.57774e-07	0	0	0	5.33843e-07	0	2.51222e-07	0	2.66917e-07	0	3.29725e-07	0	4.71035e-08	0	9.4207e-08	0	3.13992e-08	0	9.4207e-08	0	1.57043e-08	0	1.57043e-08	0	6.28078e-08	0	0	0	1.57043e-08	0	1.09911e-07	0
41749	p__Proteobacteria; c__Alphaproteobacteria; o__Rhodobacterales; f__Rhodobacteraceae; g__Paracoccus; s__zeaxanthinifaciens(41749)	c__Alphaproteobacteria	1.55493e-07	6.28078e-08	5.44225e-08	2.19785e-08	1.47718e-07	5.96613e-08	7.77464e-09	3.13709e-09	0	0	8.55211e-08	3.45457e-08	0	0	5.52e-07	2.2296e-07	0	0	3.73183e-07	1.50731e-07	1.71042e-07	6.9082e-08	1.08845e-07	4.39664e-08	1.78817e-07	7.22285e-08	1.55493e-08	6.28361e-09	3.88732e-08	1.57043e-08	0	0	4.66478e-08	1.88414e-08	2.33239e-08	9.4207e-09	7.77464e-09	3.13709e-09	2.33239e-08	9.4207e-09	0	0	7.77464e-09	3.13709e-09	1.1662e-07	4.71035e-08	0
68336	p__Proteobacteria; c__Alphaproteobacteria; o__Rhizobiales; f__Hyphomicrobiaceae; g__Rhodoplanes; s__elegans(68336)	c__Alphaproteobacteria	5.59774e-07	1.35658e-06	2.79887e-07	6.78291e-07	6.12253e-07	1.48376e-06	1.74929e-08	4.23932e-08	0	0	2.27408e-07	5.51111e-07	5.24788e-08	1.27179e-07	1.67932e-06	4.06974e-06	0	0	9.62112e-07	2.33162e-06	4.19831e-07	1.01744e-06	5.07295e-07	1.2294e-06	9.44619e-07	2.28923e-06	2.62394e-07	6.35897e-07	2.9738e-07	7.20684e-07	1.39944e-07	3.39145e-07	6.99718e-08	1.69573e-07	1.57436e-07	3.81538e-07	1.74929e-08	4.23932e-08	6.99718e-08	1.69573e-07	1.74929e-08	4.23932e-08	1.74929e-08	4.23932e-08	2.44901e-07	5.93504e-07	1.74929e-08
70100	p__Proteobacteria; c__Alphaproteobacteria; o__Rhizobiales; f__Hyphomicrobiaceae; unclassified(70100)	c__Alphaproteobacteria	0.000151574	5.65242e-06	7.57872e-05	2.82621e-06	0.000165785	6.18234e-06	4.7367e-06	1.76638e-07	0	0	6.15771e-05	2.2963e-06	1.42101e-05	5.29914e-07	0.000454723	1.69573e-05	0	0	0.000260519	9.7151e-06	0.000113681	4.23932e-06	0.000137364	5.12251e-06	0.000255782	9.53846e-06	7.10505e-05	2.64957e-06	8.05239e-05	3.00285e-06	3.78936e-05	1.41311e-06	1.89468e-05	7.06553e-07	4.26303e-05	1.58974e-06	4.7367e-06	1.76638e-07	1.89468e-05	7.06553e-07	4.7367e-06	1.76638e-07	4.7367e-06	1.76638e-07	6.63138e-05	2.47293e-06	4.7367e-06
100203	p__Proteobacteria; c__Alphaproteobacteria; o__Rhodobacterales; f__Rhodobacteraceae; unclassified(100203)	c__Alphaproteobacteria	3.12055e-05	4.31091e-05	7.20126e-06	9.94826e-06	4.32076e-05	5.96896e-05	0	0	0	0	1.92034e-05	2.65287e-05	0	0	0.00017283	0.000238758	0	0	6.72118e-05	9.28504e-05	3.84067e-05	5.30574e-05	2.40042e-05	3.31609e-05	4.5608e-05	6.30057e-05	7.20126e-06	9.94826e-06	7.20126e-06	9.94826e-06	0	0	1.44025e-05	1.98965e-05	4.80084e-06	6.63217e-06	2.40042e-06	3.31609e-06	7.20126e-06	9.94826e-06	0	0	2.40042e-06	3.31609e-06	1.92034e-05	2.65287e-05	0
100404	p__Proteobacteria; c__Alphaproteobacteria; o__Rhodobacterales; f__Rhodobacteraceae; g__Loktanella; unclassified(100404)	c__Alphaproteobacteria	2.90253e-06	1.50731e-06	7.25631e-07	3.76828e-07	3.19279e-06	1.65804e-06	0	0	0	0	1.45127e-06	7.53656e-07	0	0	1.00137e-05	5.20023e-06	0	0	8.27222e-06	4.29584e-06	2.75741e-06	1.43195e-06	2.61228e-06	1.35658e-06	3.91842e-06	2.03487e-06	7.25631e-07	3.76828e-07	5.80509e-07	3.01462e-07	1.45129e-07	7.53656e-08	7.25631e-07	3.76828e-07	4.3538e-07	2.26097e-07	1.45129e-07	7.53656e-08	4.3538e-07	2.26097e-07	1.45129e-07	7.53656e-08	1.45129e-07	7.53656e-08	1.74152e-06	9.04387e-07	0
102915	p__Proteobacteria; c__Alphaproteobacteria; o__Sphingomonadales; f__Sphingomonadaceae; g__Sphingomonas; s__asaccharolytica(102915)	c__Alphaproteobacteria	4.40589e-08	0	1.55493e-08	0	4.66478e-08	0	0	0	0	0	2.59129e-08	0	2.58896e-09	0	1.68453e-07	0	0	0	7.25607e-08	0	3.10986e-08	0	2.59129e-08	0	4.66478e-08	0	1.03636e-08	0	5.18569e-09	0	1.03636e-08	0	7.77464e-09	0	5.18569e-09	0	0	0	5.18569e-09	0	5.18569e-09	0	2.58896e-09	0	2.33239e-08	0	2.58896e-09
108547	p__Proteobacteria; c__Alphaproteobacteria; o__Rhodobacterales; f__Hyphomonadaceae; g__Oceanicaulis; unclassified(108547)	c__Alphaproteobacteria	1.45541e-05	5.29914e-06	3.23425e-06	1.17759e-06	2.74911e-05	1.00095e-05	1.61713e-06	5.88794e-07	0	0	1.77884e-05	6.47673e-06	0	0	8.73248e-05	3.17949e-05	0	0	5.1748e-05	1.88414e-05	2.26398e-05	8.24311e-06	2.10226e-05	7.65432e-06	3.71939e-05	1.35423e-05	3.23425e-06	1.17759e-06	3.23425e-06	1.17759e-06	1.61713e-06	5.88794e-07	4.85138e-06	1.76638e-06	3.23425e-06	1.17759e-06	1.61713e-06	5.88794e-07	4.85138e-06	1.76638e-06	1.61713e-06	5.88794e-07	1.61713e-06	5.88794e-07	9.70275e-06	3.53276e-06	0
135256	p__Proteobacteria; c__Alphaproteobacteria; o__Rhodobacterales; f__Rhodobacteraceae; g__Roseovarius; unclassified(135256)	c__Alphaproteobacteria	4.04281e-06	4.23932e-06	1.88665e-06	1.97835e-06	4.85138e-06	5.08718e-06	0	0	0	0	2.96473e-06	3.10883e-06	0	0	1.53627e-05	1.61094e-05	0	0	2.18312e-05	2.28923e-05	6.73803e-06	7.06553e-06	3.77329e-06	3.95669e-06	7.27706e-06	7.63077e-06	5.39039e-07	5.65242e-07	0	0	2.69524e-07	2.82621e-07	1.61713e-06	1.69573e-06	2.69521e-06	2.82621e-06	2.69524e-07	2.82621e-07	8.08563e-07	8.47863e-07	0	0	2.69524e-07	2.82621e-07	3.23425e-06	3.39145e-06	2.69524e-07
146007	p__Proteobacteria; c__Alphaproteobacteria; o__Sphingomonadales; f__Sphingomonadaceae; g__Sphingomonas; s__echinoides(146007)	c__Alphaproteobacteria	1.76228e-07	4.21734e-06	6.21971e-08	1.48847e-06	1.86591e-07	4.46541e-06	0	0	0	0	1.03659e-07	2.48078e-06	1.03636e-08	2.48075e-07	6.73805e-07	1.61251e-05	0	0	2.90251e-07	6.94619e-06	1.24394e-07	2.97694e-06	1.03659e-07	2.48078e-06	1.86591e-07	4.46541e-06	4.14622e-08	9.92311e-07	2.0735e-08	4.9616e-07	4.14622e-08	9.92311e-07	3.10986e-08	7.44235e-07	2.0735e-08	4.9616e-07	0	0	2.0735e-08	4.9616e-07	2.0735e-08	4.9616e-07	1.03636e-08	2.48075e-07	9.32957e-08	2.23271e-06	1.03636e-08
146400	p__Proteobacteria; c__Alphaproteobacteria; o__Kordiimonadales; f__Kordiimonadaceae; unclassified(146400)	c__Alphaproteobacteria	9.23627e-05	0.000128875	3.07876e-05	4.29584e-05	0.000166253	0.000231975	6.15752e-06	8.59168e-06	0	0	6.15752e-05	8.59168e-05	6.15752e-06	8.59168e-06	0.000357136	0.000498317	0	0	0.000227828	0.000317892	8.62052e-05	0.000120284	0.000110835	0.00015465	0.000197041	0.000274934	1.84725e-05	2.5775e-05	1.84725e-05	2.5775e-05	1.84725e-05	2.5775e-05	1.84725e-05	2.5775e-05	1.2315e-05	1.71834e-05	6.15752e-06	8.59168e-06	1.84725e-05	2.5775e-05	1.84725e-05	2.5775e-05	6.15752e-06	8.59168e-06	6.77327e-05	9.45085e-05	6.15752e-06
146428	p__Proteobacteria; c__Alphaproteobacteria; o__Rickettsiales; f__mitochondria; unclassified(146428)	c__Alphaproteobacteria	0	2.26097e-07	0	0	0	6.78291e-07	0	0	0	0	0	7.91339e-07	0	0	0	2.48707e-06	0	0	0	7.91339e-07	0	0	0	1.13048e-07	0	1.13048e-07	0	0	0	0	0	0	0	1.13048e-07	0	1.13048e-07	0	0	0	0	0	0	0	0	0	1.13048e-07	0
146691	p__Proteobacteria; c__Alphaproteobacteria; o__Rickettsiales; f__Anaplasmataceae; unclassified(146691)	c__Alphaproteobacteria	3.10986e-08	0	0	0	4.66478e-08	0	0	0	0	0	4.66478e-08	0	0	0	2.33239e-07	0	0	0	4.66478e-08	0	0	0	7.77464e-09	0	7.77464e-09	0	0	0	7.77464e-09	0	0	0	7.77464e-09	0	7.77464e-09	0	0	0	0	0	0	0	0	0	2.33239e-08	0	0
150175	p__Proteobacteria; c__Alphaproteobacteria; o__Rhizobiales; f__Rhizobiaceae; unclassified(150175)	c__Alphaproteobacteria	5.83098e-08	2.11966e-07	3.30422e-08	1.20114e-07	6.41408e-08	2.33162e-07	0	0	0	0	2.91549e-08	1.05983e-07	5.83098e-09	2.11966e-08	2.19634e-07	7.98404e-07	1.94366e-09	7.06553e-09	1.32169e-07	4.80456e-07	5.83098e-08	2.11966e-07	7.96901e-08	2.89687e-07	8.74647e-08	3.17949e-07	2.33239e-08	8.47863e-08	1.36056e-08	4.94587e-08	1.36056e-08	4.94587e-08	1.74929e-08	6.35897e-08	1.94366e-08	7.06553e-08	1.94366e-09	7.06553e-09	1.1662e-08	4.23932e-08	0	0	3.88732e-09	1.41311e-08	5.44225e-08	1.97835e-07	1.94366e-09
156616	p__Proteobacteria; c__Alphaproteobacteria; o__Rhodobacterales; f__Rhodobacteraceae; g__Rhodobaca; unclassified(156616)	c__Alphaproteobacteria	0	1.25606e-07	0	4.39664e-08	0	1.19332e-07	0	6.28361e-09	0	0	0	6.9082e-08	0	0	0	4.4591e-07	0	0	0	3.01462e-07	0	1.38173e-07	0	8.79234e-08	0	1.44448e-07	0	1.25578e-08	0	3.13992e-08	0	0	0	3.76828e-08	0	1.88414e-08	0	6.28361e-09	0	1.88414e-08	0	0	0	6.28361e-09	0	9.4207e-08	0
161513	p__Proteobacteria; c__Alphaproteobacteria; o__Sphingomonadales; f__Erythrobacteraceae; g__Erythrobacter; unclassified(161513)	c__Alphaproteobacteria	7.33926e-06	1.72587e-05	1.37611e-06	3.23601e-06	9.63278e-06	2.26521e-05	4.58704e-07	1.07867e-06	0	0	4.58704e-06	1.07867e-05	0	0	2.43113e-05	5.71695e-05	0	0	1.10089e-05	2.58881e-05	5.96315e-06	1.40227e-05	4.58704e-06	1.07867e-05	1.10089e-05	2.58881e-05	1.37611e-06	3.23601e-06	9.17408e-07	2.15734e-06	9.17408e-07	2.15734e-06	1.37611e-06	3.23601e-06	4.58704e-07	1.07867e-06	0	0	1.37611e-06	3.23601e-06	9.17408e-07	2.15734e-06	4.58704e-07	1.07867e-06	4.12833e-06	9.70803e-06	0
172411	p__Proteobacteria; c__Alphaproteobacteria; o__Rhizobiales; f__Cohaesibacteraceae; g__Cohaesibacter; unclassified(172411)	c__Alphaproteobacteria	3.6327e-05	9.58509e-05	1.2109e-05	3.19503e-05	4.49763e-05	0.000118673	1.72986e-06	4.56433e-06	1.72986e-06	4.56433e-06	1.90284e-05	5.02076e-05	1.72986e-06	4.56433e-06	0.000129739	0.000342325	0	0	8.30332e-05	0.000219088	3.28673e-05	8.67223e-05	3.45972e-05	9.12866e-05	5.36256e-05	0.000141494	1.2109e-05	3.19503e-05	8.64929e-06	2.28216e-05	5.18957e-06	1.3693e-05	8.64929e-06	2.28216e-05	1.55687e-05	4.1079e-05	1.72986e-06	4.56433e-06	5.18957e-06	1.3693e-05	1.72986e-06	4.56433e-06	1.72986e-06	4.56433e-06	2.24882e-05	5.93363e-05	1.72986e-06
186867	p__Proteobacteria; c__Alphaproteobacteria; o__Rickettsiales; f__Rickettsiaceae; g__Rickettsia; unclassified(186867)	c__Alphaproteobacteria	3.10986e-07	4.89876e-07	1.55493e-07	2.44938e-07	9.32957e-07	1.46963e-06	0	0	0	0	1.39944e-06	2.20444e-06	0	0	3.57634e-06	5.63358e-06	0	0	1.24394e-06	1.95951e-06	0	0	1.55493e-07	2.44938e-07	1.55493e-07	2.44938e-07	0	0	0	0	0	0	1.55493e-07	2.44938e-07	1.55493e-07	2.44938e-07	0	0	3.10986e-07	4.89876e-07	0	0	0	0	1.55493e-07	2.44938e-07	0
217373	p__Proteobacteria; c__Alphaproteobacteria; o__Rhodobacterales; f__Rhodobacteraceae; g__Marivita; unclassified(217373)	c__Alphaproteobacteria	1.39944e-06	2.14792e-06	3.88732e-07	5.96641e-07	1.71042e-06	2.62524e-06	0	0	0	0	6.99718e-07	1.07396e-06	0	0	5.20901e-06	7.99504e-06	0	0	4.74253e-06	7.27907e-06	1.47718e-06	2.26725e-06	1.32169e-06	2.02859e-06	2.48789e-06	3.81852e-06	3.88732e-07	5.96641e-07	2.33239e-07	3.57987e-07	7.77464e-08	1.19332e-07	3.88732e-07	5.96641e-07	6.99718e-07	1.07396e-06	7.77464e-08	1.19332e-07	2.33239e-07	3.57987e-07	7.77464e-08	1.19332e-07	7.77464e-08	1.19332e-07	8.55211e-07	1.31261e-06	0
241958	p__Proteobacteria; c__Alphaproteobacteria; o__Rhodobacterales; f__Hyphomonadaceae; g__Hirschia; unclassified(241958)	c__Alphaproteobacteria	3.34698e-06	0	1.11566e-06	0	3.66574e-06	0	1.5938e-07	0	0	0	1.27504e-06	0	1.5938e-07	0	8.92529e-06	0	0	0	4.14388e-06	0	2.23132e-06	0	3.02822e-06	0	4.46264e-06	0	3.1876e-07	0	7.96901e-07	0	1.5938e-07	0	7.96901e-07	0	3.1876e-07	0	0	0	3.1876e-07	0	1.5938e-07	0	1.5938e-07	0	1.11566e-06	0	0
248337	p__Proteobacteria; c__Alphaproteobacteria; o__Rhizobiales; f__Beijerinckiaceae; unclassified(248337)	c__Alphaproteobacteria	0	7.53656e-08	0	3.76828e-08	0	8.24311e-08	0	2.35518e-09	0	0	0	3.06173e-08	0	7.06553e-09	0	2.26097e-07	0	0	0	1.29535e-07	0	5.65242e-08	0	6.83001e-08	0	1.27179e-07	0	3.53276e-08	0	4.0038e-08	0	1.88414e-08	0	9.4207e-09	0	2.11966e-08	0	2.35518e-09	0	9.4207e-09	0	2.35518e-09	0	2.35518e-09	0	3.29725e-08	0
250136	p__Proteobacteria; c__Alphaproteobacteria; o__Rhodobacterales; f__Rhodobacteraceae; g__Nautella; s__italica(250136)	c__Alphaproteobacteria	6.30265e-06	1.13362e-05	2.32203e-06	4.17651e-06	6.30265e-06	1.13362e-05	0	0	0	0	2.65374e-06	4.77316e-06	0	0	2.3552e-05	4.23618e-05	0	0	2.38837e-05	4.29584e-05	7.96123e-06	1.43195e-05	6.63436e-06	1.19329e-05	1.2937e-05	2.32691e-05	9.95154e-07	1.78993e-06	3.31721e-07	5.96641e-07	6.63433e-07	1.19329e-06	1.99031e-06	3.57987e-06	2.98546e-06	5.3698e-06	3.31721e-07	5.96641e-07	9.95154e-07	1.78993e-06	3.31721e-07	5.96641e-07	3.31721e-07	5.96641e-07	3.98062e-06	7.15973e-06	0
268353	p__Proteobacteria; c__Alphaproteobacteria; o__Caulobacterales; f__Caulobacteraceae; g__Brevundimonas; s__diminuta(268353)	c__Alphaproteobacteria	1.74929e-07	1.13048e-06	4.66478e-08	3.01462e-07	2.09915e-07	1.35658e-06	1.1662e-08	7.53656e-08	0	0	1.28282e-07	8.29022e-07	0	0	5.9476e-07	3.84365e-06	0	0	3.49859e-07	2.26097e-06	1.74929e-07	1.13048e-06	1.39944e-07	9.04387e-07	2.33239e-07	1.50731e-06	3.49859e-08	2.26097e-07	1.1662e-08	7.53656e-08	2.33239e-08	1.50731e-07	3.49859e-08	2.26097e-07	2.33239e-08	1.50731e-07	1.1662e-08	7.53656e-08	3.49859e-08	2.26097e-07	1.1662e-08	7.53656e-08	1.1662e-08	7.53656e-08	1.1662e-07	7.53656e-07	0
275257	p__Proteobacteria; c__Alphaproteobacteria; o__Rhizobiales; f__Aurantimonadaceae; unclassified(275257)	c__Alphaproteobacteria	2.91549e-06	4.23932e-07	8.74647e-07	1.27179e-07	2.72112e-06	3.95669e-07	9.7183e-08	1.41311e-08	9.7183e-08	1.41311e-08	8.74647e-07	1.27179e-07	9.7183e-08	1.41311e-08	7.67746e-06	1.11635e-06	9.7183e-08	1.41311e-08	6.12253e-06	8.90256e-07	2.52676e-06	3.67407e-07	2.33239e-06	3.39145e-07	3.40141e-06	4.94587e-07	4.85915e-07	7.06553e-08	4.85915e-07	7.06553e-08	1.94366e-07	2.82621e-08	9.7183e-07	1.41311e-07	9.7183e-07	1.41311e-07	9.7183e-08	1.41311e-08	4.85915e-07	7.06553e-08	0	0	1.94366e-07	2.82621e-08	1.94366e-06	2.82621e-07	9.7183e-08
279314	p__Proteobacteria; c__Alphaproteobacteria; o__Rhodobacterales; f__Rhodobacteraceae; g__Roseobacter; unclassified(279314)	c__Alphaproteobacteria	2.33239e-07	0	5.44225e-08	0	1.78817e-07	0	0	0	0	0	7.77464e-08	0	2.33239e-08	0	5.98647e-07	0	0	0	5.44225e-07	0	1.78817e-07	0	1.47718e-07	0	2.33239e-07	0	3.10986e-08	0	3.10986e-08	0	2.33239e-08	0	3.88732e-08	0	7.77464e-08	0	7.77464e-09	0	2.33239e-08	0	1.55493e-08	0	7.77464e-09	0	8.55211e-08	0	0
323954	p__Proteobacteria; c__Alphaproteobacteria; o__Rhizobiales; f__Phyllobacteriaceae; g__Mesorhizobium; s__huakuii(323954)	c__Alphaproteobacteria	8.62985e-07	0	3.49859e-07	0	8.39661e-07	0	4.66478e-08	0	2.33239e-08	0	2.09915e-07	0	6.99718e-08	0	2.02918e-06	0	4.66478e-08	0	2.19245e-06	0	8.86309e-07	0	8.16337e-07	0	1.21284e-06	0	2.33239e-07	0	1.1662e-07	0	9.32957e-08	0	2.79887e-07	0	5.13126e-07	0	2.33239e-08	0	1.39944e-07	0	2.33239e-08	0	6.99718e-08	0	6.5307e-07	0	2.33239e-08
336110	p__Proteobacteria; c__Alphaproteobacteria; o__Sphingomonadales; f__Sphingomonadaceae; g__Sphingobium; s__yanoikuyae(336110)	c__Alphaproteobacteria	3.10986e-07	4.77316e-06	1.24394e-07	1.90927e-06	2.95436e-07	4.53449e-06	1.55493e-08	2.38655e-07	0	0	1.39944e-07	2.14792e-06	0	0	9.48506e-07	1.45581e-05	0	0	5.28676e-07	8.11436e-06	2.48789e-07	3.81852e-06	2.64338e-07	4.05719e-06	3.26535e-07	5.01181e-06	4.66478e-08	7.15973e-07	9.32957e-08	1.43195e-06	3.10986e-08	4.77319e-07	9.32957e-08	1.43195e-06	1.55493e-08	2.38655e-07	1.55493e-08	2.38655e-07	6.21971e-08	9.54628e-07	0	0	1.55493e-08	2.38655e-07	1.08845e-07	1.6706e-06	0
348517	p__Proteobacteria; c__Alphaproteobacteria; o__Kiloniellales; f__Kiloniellaceae; g__Thalassospira; unclassified(348517)	c__Alphaproteobacteria	6.85723e-06	1.18701e-05	1.52383e-06	2.6378e-06	7.23819e-06	1.25295e-05	3.80957e-07	6.59449e-07	0	0	3.80957e-06	6.59449e-06	0	0	2.20955e-05	3.8248e-05	0	0	1.37145e-05	2.37402e-05	6.09532e-06	1.05512e-05	4.95245e-06	8.57284e-06	8.00011e-06	1.38484e-05	1.14287e-06	1.97835e-06	1.14287e-06	1.97835e-06	1.14287e-06	1.97835e-06	1.52383e-06	2.6378e-06	1.14287e-06	1.97835e-06	3.80957e-07	6.59449e-07	1.14287e-06	1.97835e-06	3.80957e-07	6.59449e-07	3.80957e-07	6.59449e-07	3.04766e-06	5.27559e-06	3.80957e-07
359953	p__Proteobacteria; c__Alphaproteobacteria; o__Rhodobacterales; f__Rhodobacteraceae; g__Thalassobius; s__mediterraneus(359953)	c__Alphaproteobacteria	0.000104105	0.000196079	3.06191e-05	5.76704e-05	0.000134724	0.00025375	0	0	0	0	5.51144e-05	0.000103807	0	0	0.000410296	0.000772783	0	0	0.000440915	0.000830454	0.0001286	0.000242216	0.000104105	0.000196079	0.000214334	0.000403693	1.22476e-05	2.30682e-05	1.22476e-05	2.30682e-05	6.12383e-06	1.15341e-05	3.06191e-05	5.76704e-05	5.51144e-05	0.000103807	6.12383e-06	1.15341e-05	1.83715e-05	3.46022e-05	0	0	6.12383e-06	1.15341e-05	6.73621e-05	0.000126875	6.12383e-06
389854	p__Proteobacteria; c__Alphaproteobacteria; o__Caulobacterales; f__Caulobacteraceae; g__Phenylobacterium; unclassified(389854)	c__Alphaproteobacteria	5.05352e-08	4.28642e-07	3.10986e-08	2.6378e-07	9.7183e-08	8.24311e-07	3.88732e-09	3.29725e-08	0	0	4.27605e-08	3.62697e-07	0	0	2.56563e-07	2.17618e-06	0	0	1.1662e-07	9.89174e-07	7.77464e-08	6.59449e-07	5.05352e-08	4.28642e-07	1.1662e-07	9.89174e-07	2.33239e-08	1.97835e-07	1.1662e-08	9.89174e-08	1.55493e-08	1.3189e-07	1.94366e-08	1.64862e-07	7.77464e-09	6.59449e-08	3.88732e-09	3.29725e-08	1.1662e-08	9.89174e-08	0	0	7.77464e-09	6.59449e-08	4.27605e-08	3.62697e-07	3.88732e-09
450309	p__Proteobacteria; c__Alphaproteobacteria; o__Rhizobiales; f__Bradyrhizobiaceae; g__Afipia; unclassified(450309)	c__Alphaproteobacteria	0	1.50731e-07	0	7.53656e-08	0	1.64862e-07	0	4.71035e-09	0	0	0	6.12346e-08	0	1.41311e-08	0	4.52194e-07	0	0	0	2.59069e-07	0	1.13048e-07	0	1.366e-07	0	2.54359e-07	0	7.06553e-08	0	8.0076e-08	0	3.76828e-08	0	1.88414e-08	0	4.23932e-08	0	4.71035e-09	0	1.88414e-08	0	4.71035e-09	0	4.71035e-09	0	6.59449e-08	0
512469	p__Proteobacteria; c__Alphaproteobacteria; o__Rhodobacterales; f__Hyphomonadaceae; g__Hyphomonas; unclassified(512469)	c__Alphaproteobacteria	1.33063e-05	3.06644e-05	4.43543e-06	1.02215e-05	1.45736e-05	3.35848e-05	6.33633e-07	1.46021e-06	0	0	5.06907e-06	1.16817e-05	6.33633e-07	1.46021e-06	3.54835e-05	8.17717e-05	0	0	1.64745e-05	3.79654e-05	8.87087e-06	2.04429e-05	1.2039e-05	2.7744e-05	1.77417e-05	4.08858e-05	1.26727e-06	2.92042e-06	3.16817e-06	7.30104e-06	6.33633e-07	1.46021e-06	3.16817e-06	7.30104e-06	1.26727e-06	2.92042e-06	0	0	1.26727e-06	2.92042e-06	6.33633e-07	1.46021e-06	6.33633e-07	1.46021e-06	4.43543e-06	1.02215e-05	0
513803	p__Proteobacteria; c__Alphaproteobacteria; o__Sphingomonadales; f__Sphingomonadaceae; g__Novosphingobium; unclassified(513803)	c__Alphaproteobacteria	2.44901e-07	0	9.32957e-08	0	2.68225e-07	0	1.1662e-08	0	0	0	1.1662e-07	0	4.66478e-08	0	6.88056e-07	0	1.1662e-08	0	4.19831e-07	0	2.21577e-07	0	2.79887e-07	0	5.24788e-07	0	9.32957e-08	0	5.83098e-08	0	8.16337e-08	0	4.66478e-08	0	1.1662e-08	0	0	0	2.33239e-08	0	2.33239e-08	0	1.1662e-08	0	1.39944e-07	0	2.33239e-08
539878	p__Proteobacteria; c__Alphaproteobacteria; unclassified(539878)	c__Alphaproteobacteria	0.00240572	0.00104134	0.00097529	0.000422165	0.0023407	0.0010132	0.000130039	5.62887e-05	6.50193e-05	2.81443e-05	0.000585174	0.000253299	0.000195058	8.4433e-05	0.00565668	0.00244856	0.000130039	5.62887e-05	0.00611182	0.00264557	0.00247073	0.00106949	0.00227568	0.000985052	0.00338101	0.00146351	0.000650193	0.000281443	0.000325097	0.000140722	0.000260077	0.000112577	0.000780232	0.000337732	0.00143043	0.000619176	6.50193e-05	2.81443e-05	0.000390116	0.000168866	6.50193e-05	2.81443e-05	0.000195058	8.4433e-05	0.00182054	0.000788042	6.50193e-05
548736	p__Proteobacteria; c__Alphaproteobacteria; o__Rhodobacterales; f__Rhodobacteraceae; g__Shimia; unclassified(548736)	c__Alphaproteobacteria	2.70816e-06	6.14543e-06	9.97743e-07	2.26411e-06	2.70816e-06	6.14543e-06	0	0	0	0	1.14028e-06	2.58756e-06	0	0	9.83492e-06	2.23176e-05	0	0	1.06901e-05	2.42583e-05	3.42084e-06	7.76266e-06	2.8507e-06	6.46888e-06	5.41634e-06	1.22909e-05	4.27605e-07	9.70332e-07	1.42533e-07	3.23441e-07	1.42533e-07	3.23441e-07	8.55211e-07	1.94066e-06	1.28282e-06	2.911e-06	1.42533e-07	3.23441e-07	4.27605e-07	9.70332e-07	1.42533e-07	3.23441e-07	1.42533e-07	3.23441e-07	1.71042e-06	3.88133e-06	0
561804	p__Proteobacteria; c__Alphaproteobacteria; o__Rhizobiales; f__Hyphomicrobiaceae; g__Parvibaculum; unclassified(561804)	c__Alphaproteobacteria	0.000147291	1.37071e-05	4.90969e-05	4.56904e-06	0.000265123	2.46728e-05	9.81937e-06	9.13808e-07	0	0	9.81937e-05	9.13808e-06	9.81937e-06	9.13808e-07	0.000569524	5.30009e-05	0	0	0.000363317	3.38109e-05	0.000137471	1.27933e-05	0.000176749	1.64485e-05	0.00031422	2.92419e-05	2.94581e-05	2.74142e-06	2.94581e-05	2.74142e-06	2.94581e-05	2.74142e-06	2.94581e-05	2.74142e-06	1.96387e-05	1.82762e-06	9.81937e-06	9.13808e-07	2.94581e-05	2.74142e-06	2.94581e-05	2.74142e-06	9.81937e-06	9.13808e-07	0.000108013	1.00519e-05	9.81937e-06
575419	p__Proteobacteria; c__Alphaproteobacteria; o__Rhizobiales; f__Hyphomicrobiaceae; g__Devosia; unclassified(575419)	c__Alphaproteobacteria	1.32169e-07	1.12106e-06	2.33239e-08	1.97835e-07	1.86591e-07	1.58268e-06	0	0	0	0	9.32957e-08	7.91339e-07	7.77464e-09	6.59449e-08	5.67549e-07	4.81398e-06	0	0	3.57634e-07	3.03347e-06	1.24394e-07	1.05512e-06	1.86591e-07	1.58268e-06	2.87662e-07	2.43996e-06	6.21971e-08	5.27559e-07	3.88732e-08	3.29725e-07	3.10986e-08	2.6378e-07	4.66478e-08	3.95669e-07	6.99718e-08	5.93504e-07	7.77464e-09	6.59449e-08	2.33239e-08	1.97835e-07	1.55493e-08	1.3189e-07	7.77464e-09	6.59449e-08	7.77464e-08	6.59449e-07	7.77464e-09
578224	p__Proteobacteria; c__Alphaproteobacteria; o__Rhodospirillales; f__Rhodospirillaceae; g__Roseospira; unclassified(578224)	c__Alphaproteobacteria	2.69936e-05	1.98494e-05	3.85622e-06	2.83563e-06	2.31373e-05	1.70138e-05	1.2854e-06	9.45207e-07	0	0	1.67103e-05	1.22877e-05	0	0	7.84098e-05	5.76578e-05	0	0	4.1133e-05	3.02467e-05	1.67103e-05	1.22877e-05	1.15687e-05	8.50689e-06	2.31373e-05	1.70138e-05	0	0	1.2854e-06	9.45207e-07	0	0	5.14163e-06	3.78084e-06	2.57082e-06	1.89042e-06	1.2854e-06	9.45207e-07	3.85622e-06	2.83563e-06	2.57082e-06	1.89042e-06	1.2854e-06	9.45207e-07	1.54249e-05	1.13425e-05	1.2854e-06
589488	p__Proteobacteria; c__Alphaproteobacteria; o__Rhizobiales; f__Cohaesibacteraceae; unclassified(589488)	c__Alphaproteobacteria	7.5103e-06	5.53937e-06	2.50343e-06	1.84646e-06	9.29847e-06	6.85827e-06	3.57634e-07	2.6378e-07	3.57634e-07	2.6378e-07	3.93397e-06	2.90158e-06	3.57634e-07	2.6378e-07	2.68225e-05	1.97835e-05	0	0	1.71664e-05	1.26614e-05	6.79504e-06	5.01181e-06	7.15267e-06	5.27559e-06	1.10866e-05	8.17717e-06	2.50343e-06	1.84646e-06	1.78817e-06	1.3189e-06	1.0729e-06	7.91339e-07	1.78817e-06	1.3189e-06	3.2187e-06	2.37402e-06	3.57634e-07	2.6378e-07	1.0729e-06	7.91339e-07	3.57634e-07	2.6378e-07	3.57634e-07	2.6378e-07	4.64924e-06	3.42914e-06	3.57634e-07
620189	p__Proteobacteria; c__Alphaproteobacteria; o__Sphingomonadales; f__Sphingomonadaceae; g__Novosphingobium; s__resinovorum(620189)	c__Alphaproteobacteria	1.60935e-06	2.16676e-07	5.59774e-07	7.53656e-08	1.39944e-06	1.88414e-07	0	0	0	0	6.99718e-07	9.4207e-08	2.79887e-07	3.76828e-08	4.54817e-06	6.12346e-07	0	0	2.79887e-06	3.76828e-07	1.25949e-06	1.69573e-07	1.67932e-06	2.26097e-07	3.28867e-06	4.42773e-07	6.29746e-07	8.47863e-08	1.39944e-07	1.88414e-08	4.89802e-07	6.59449e-08	2.79887e-07	3.76828e-08	1.39944e-07	1.88414e-08	0	0	1.39944e-07	1.88414e-08	1.39944e-07	1.88414e-08	6.99718e-08	9.4207e-09	8.39661e-07	1.13048e-07	1.39944e-07
774746	p__Proteobacteria; c__Alphaproteobacteria; o__Rhizobiales; f__Hyphomicrobiaceae; g__Hyphomicrobium; unclassified(774746)	c__Alphaproteobacteria	8.10895e-06	7.25394e-07	1.73763e-06	1.55442e-07	1.21634e-05	1.08809e-06	5.79211e-07	5.18139e-08	5.79211e-07	5.18139e-08	5.79211e-06	5.18139e-07	5.79211e-07	5.18139e-08	3.18566e-05	2.84976e-06	0	0	2.14308e-05	1.91711e-06	7.52974e-06	6.7358e-07	4.63369e-06	4.14511e-07	7.52974e-06	6.7358e-07	5.79211e-07	5.18139e-08	5.79211e-07	5.18139e-08	1.15842e-06	1.03628e-07	1.73763e-06	1.55442e-07	4.63369e-06	4.14511e-07	5.79211e-07	5.18139e-08	2.31684e-06	2.07255e-07	1.15842e-06	1.03628e-07	5.79211e-07	5.18139e-08	4.05448e-06	3.62697e-07	0
833575	p__Proteobacteria; c__Alphaproteobacteria; o__Rickettsiales; unclassified(833575)	c__Alphaproteobacteria	1.55648e-05	1.67783e-05	7.18377e-06	7.74382e-06	1.67621e-05	1.80689e-05	0	0	0	0	9.57836e-06	1.03251e-05	0	0	4.66945e-05	5.03348e-05	0	0	4.78918e-05	5.16254e-05	1.67621e-05	1.80689e-05	7.18377e-06	7.74382e-06	5.98647e-06	6.45318e-06	1.19729e-06	1.29064e-06	1.19729e-06	1.29064e-06	0	0	3.59188e-06	3.87191e-06	1.19729e-06	1.29064e-06	0	0	1.19729e-06	1.29064e-06	1.19729e-06	1.29064e-06	0	0	8.38106e-06	9.03445e-06	0
906820	p__Proteobacteria; c__Alphaproteobacteria; o__Rhodospirillales; f__Rhodospirillaceae; unclassified(906820)	c__Alphaproteobacteria	0.000350944	0.000111959	0.000175472	5.59797e-05	0.000510464	0.00016285	1.5952e-05	5.08906e-06	0	0	0.000191424	6.10688e-05	1.5952e-05	5.08906e-06	0.00121235	0.000386769	0	0	0.00105283	0.000335878	0.0003988	0.000127227	0.00031904	0.000101781	0.00063808	0.000203563	0.00015952	5.08906e-05	7.976e-05	2.54453e-05	9.57121e-05	3.05344e-05	6.3808e-05	2.03563e-05	0.000191424	6.10688e-05	1.5952e-05	5.08906e-06	4.7856e-05	1.52672e-05	3.1904e-05	1.01781e-05	1.5952e-05	5.08906e-06	0.000207376	6.61578e-05	1.5952e-05
929312	p__Proteobacteria; c__Alphaproteobacteria; o__Rhodospirillales; f__Acetobacteraceae; g__Roseomonas; s__mucosa(929312)	c__Alphaproteobacteria	8.39661e-08	1.01744e-07	3.42084e-08	4.14511e-08	6.84168e-08	8.29022e-08	0	0	0	0	2.79887e-08	3.39145e-08	0	0	2.1147e-07	2.56243e-07	0	0	1.36834e-07	1.65804e-07	6.5307e-08	7.91339e-08	5.90873e-08	7.15973e-08	1.24394e-07	1.50731e-07	1.55493e-08	1.88414e-08	1.86591e-08	2.26097e-08	1.24394e-08	1.50731e-08	1.86591e-08	2.26097e-08	3.10986e-08	3.76828e-08	3.10986e-09	3.76828e-09	9.32957e-09	1.13048e-08	6.21971e-09	7.53656e-09	3.10986e-09	3.76828e-09	4.3538e-08	5.27559e-08	3.10986e-09
930014	p__Proteobacteria; c__Alphaproteobacteria; o__Rhizobiales; f__Brucellaceae; g__Pseudochrobactrum; unclassified(930014)	c__Alphaproteobacteria	1.55493e-07	1.41311e-06	7.25607e-08	6.59449e-07	1.14031e-07	1.03628e-06	1.03636e-08	9.4207e-08	1.03636e-08	9.4207e-08	5.70114e-08	5.18139e-07	0	0	3.42084e-07	3.10883e-06	0	0	2.02141e-07	1.83704e-06	1.19209e-07	1.08338e-06	9.84814e-08	8.94967e-07	1.24394e-07	1.13048e-06	1.55493e-08	1.41311e-07	3.62843e-08	3.29725e-07	0	0	3.62843e-08	3.29725e-07	5.18335e-08	4.71035e-07	1.03636e-08	9.4207e-08	2.0735e-08	1.88414e-07	0	0	5.18569e-09	4.71035e-08	1.03659e-07	9.4207e-07	0
985179	p__Proteobacteria; c__Alphaproteobacteria; o__Sphingomonadales; f__Erythrobacteraceae; g__Lutibacterium; unclassified(985179)	c__Alphaproteobacteria	4.61814e-06	1.13048e-07	1.92422e-06	4.71035e-08	7.6969e-06	1.88414e-07	3.84845e-07	9.4207e-09	0	0	3.4636e-06	8.47863e-08	3.84845e-07	9.4207e-09	2.03968e-05	4.99297e-07	0	0	1.07757e-05	2.6378e-07	5.00298e-06	1.22469e-07	4.61814e-06	1.13048e-07	1.07757e-05	2.6378e-07	1.15453e-06	2.82621e-08	7.6969e-07	1.88414e-08	1.53938e-06	3.76828e-08	1.15453e-06	2.82621e-08	3.84845e-07	9.4207e-09	0	0	7.6969e-07	1.88414e-08	3.84845e-07	9.4207e-09	3.84845e-07	9.4207e-09	3.4636e-06	8.47863e-08	7.6969e-07
1001013	p__Proteobacteria; c__Alphaproteobacteria; o__BD7-3; unclassified(1001013)	c__Alphaproteobacteria	0.000101879	6.05374e-05	1.69798e-05	1.00896e-05	9.0559e-05	5.3811e-05	0	0	0	0	3.39596e-05	2.01791e-05	0	0	0.000226398	0.000134528	0	0	0.000169798	0.000100896	5.65994e-05	3.36319e-05	4.52795e-05	2.69055e-05	3.96196e-05	2.35423e-05	5.65994e-06	3.36319e-06	5.65994e-06	3.36319e-06	0	0	2.26398e-05	1.34528e-05	5.65994e-06	3.36319e-06	0	0	1.13199e-05	6.72638e-06	1.13199e-05	6.72638e-06	5.65994e-06	3.36319e-06	6.22593e-05	3.69951e-05	0
1002348	p__Proteobacteria; c__Alphaproteobacteria; o__Rhodobacterales; f__Hyphomonadaceae; unclassified(1002348)	c__Alphaproteobacteria	5.19502e-05	6.22143e-05	1.59847e-05	1.91429e-05	7.59271e-05	9.09286e-05	3.99617e-06	4.78572e-06	0	0	3.99617e-05	4.78572e-05	0	0	0.000203804	0.000244072	0	0	0.000127877	0.000153143	5.19502e-05	6.22143e-05	4.39578e-05	5.26429e-05	9.19118e-05	0.000110071	7.99233e-06	9.57143e-06	1.19885e-05	1.43571e-05	3.99617e-06	4.78572e-06	1.19885e-05	1.43571e-05	7.99233e-06	9.57143e-06	3.99617e-06	4.78572e-06	1.19885e-05	1.43571e-05	3.99617e-06	4.78572e-06	3.99617e-06	4.78572e-06	2.79732e-05	3.35e-05	0
1003206	p__Proteobacteria; c__Alphaproteobacteria; o__Sphingomonadales; f__Sphingomonadaceae; g__Sphingomonas; unclassified(1003206)	c__Alphaproteobacteria	1.76228e-07	6.40608e-07	6.21971e-08	2.26097e-07	1.86591e-07	6.78291e-07	0	0	0	0	1.03659e-07	3.76828e-07	1.03636e-08	3.76828e-08	6.73805e-07	2.44938e-06	0	0	2.90251e-07	1.05512e-06	1.24394e-07	4.52194e-07	1.03659e-07	3.76828e-07	1.86591e-07	6.78291e-07	4.14622e-08	1.50731e-07	2.0735e-08	7.53656e-08	4.14622e-08	1.50731e-07	3.10986e-08	1.13048e-07	2.0735e-08	7.53656e-08	0	0	2.0735e-08	7.53656e-08	2.0735e-08	7.53656e-08	1.03636e-08	3.76828e-08	9.32957e-08	3.39145e-07	1.03636e-08
1004415	p__Proteobacteria; c__Alphaproteobacteria; o__Rhodospirillales; unclassified(1004415)	c__Alphaproteobacteria	2.84645e-05	1.52615e-06	1.15967e-05	6.21766e-07	2.31933e-05	1.24353e-06	0	0	0	0	9.48817e-06	5.08718e-07	0	0	7.16884e-05	3.84365e-06	0	0	4.63866e-05	2.48707e-06	2.21391e-05	1.18701e-06	2.00306e-05	1.07396e-06	4.21697e-05	2.26097e-06	5.27121e-06	2.82621e-07	6.32545e-06	3.39145e-07	4.21697e-06	2.26097e-07	6.32545e-06	3.39145e-07	1.05424e-05	5.65242e-07	1.05424e-06	5.65242e-08	3.16272e-06	1.69573e-07	2.10848e-06	1.13048e-07	1.05424e-06	5.65242e-08	1.47594e-05	7.91339e-07	1.05424e-06
1007180	p__Proteobacteria; c__Alphaproteobacteria; o__Rhizobiales; f__Methylobacteriaceae; g__Methylobacterium; unclassified(1007180)	c__Alphaproteobacteria	2.0735e-08	3.01462e-07	9.07301e-09	1.3189e-07	2.85096e-08	4.14511e-07	0	0	0	0	1.1662e-08	1.69573e-07	1.29837e-09	1.88414e-08	9.9772e-08	1.45079e-06	1.29837e-09	1.88414e-08	6.86734e-08	9.98594e-07	2.0735e-08	3.01462e-07	1.29603e-08	1.88414e-07	2.72112e-08	3.95669e-07	9.07301e-09	1.3189e-07	3.88732e-09	5.65242e-08	3.88732e-09	5.65242e-08	3.88732e-09	5.65242e-08	1.03636e-08	1.50731e-07	1.29837e-09	1.88414e-08	3.88732e-09	5.65242e-08	1.29837e-09	1.88414e-08	1.29837e-09	1.88414e-08	1.29603e-08	1.88414e-07	0
1009973	p__Proteobacteria; c__Alphaproteobacteria; o__Sphingomonadales; f__Sphingomonadaceae; g__Sphingomonas; s__wittichii(1009973)	c__Alphaproteobacteria	6.60845e-08	2.40228e-07	1.55493e-08	5.65242e-08	1.0107e-07	3.67407e-07	1.1662e-08	4.23932e-08	0	0	4.66478e-08	1.69573e-07	1.55493e-08	5.65242e-08	2.21577e-07	8.0547e-07	0	0	1.51606e-07	5.51111e-07	7.38591e-08	2.6849e-07	1.24394e-07	4.52194e-07	2.33239e-07	8.47863e-07	5.44225e-08	1.97835e-07	3.49859e-08	1.27179e-07	3.88732e-08	1.41311e-07	3.49859e-08	1.27179e-07	7.77464e-09	2.82621e-08	0	0	1.55493e-08	5.65242e-08	0	0	3.88732e-09	1.41311e-08	3.10986e-08	1.13048e-07	3.88732e-09
1014707	p__Proteobacteria; c__Alphaproteobacteria; o__Rickettsiales; f__Rickettsiaceae; unclassified(1014707)	c__Alphaproteobacteria	5.05352e-07	6.59449e-07	0	0	6.06422e-07	7.91339e-07	0	0	0	0	9.09633e-07	1.18701e-06	0	0	2.32462e-06	3.03347e-06	0	0	8.08563e-07	1.05512e-06	0	0	1.0107e-07	1.3189e-07	1.0107e-07	1.3189e-07	0	0	0	0	0	0	1.0107e-07	1.3189e-07	1.0107e-07	1.3189e-07	0	0	1.0107e-07	1.3189e-07	0	0	0	0	3.03211e-07	3.95669e-07	0
1061630	p__Proteobacteria; c__Alphaproteobacteria; o__Kiloniellales; unclassified(1061630)	c__Alphaproteobacteria	2.05251e-06	3.78712e-06	4.56115e-07	8.4158e-07	2.16654e-06	3.99751e-06	1.14031e-07	2.10393e-07	0	0	1.14028e-06	2.10395e-06	0	0	6.61363e-06	1.22029e-05	0	0	4.10501e-06	7.57424e-06	1.82445e-06	3.36633e-06	1.48237e-06	2.73514e-06	2.39459e-06	4.41831e-06	3.42084e-07	6.31187e-07	3.42084e-07	6.31187e-07	3.42084e-07	6.31187e-07	4.56115e-07	8.4158e-07	3.42084e-07	6.31187e-07	1.14031e-07	2.10393e-07	3.42084e-07	6.31187e-07	1.14031e-07	2.10393e-07	1.14031e-07	2.10393e-07	9.12222e-07	1.68317e-06	1.14031e-07
1074248	p__Proteobacteria; c__Alphaproteobacteria; o__Rhizobiales; f__Methylobacteriaceae; g__Methylobacterium; s__adhaesivum(1074248)	c__Alphaproteobacteria	1.03659e-07	1.75856e-07	4.53495e-08	7.69389e-08	1.42533e-07	2.41801e-07	0	0	0	0	5.83098e-08	9.89174e-08	6.47628e-09	1.0994e-08	4.98875e-07	8.4629e-07	6.47628e-09	1.0994e-08	3.43383e-07	5.8251e-07	1.03659e-07	1.75856e-07	6.47861e-08	1.09911e-07	1.36056e-07	2.30807e-07	4.53495e-08	7.69389e-08	1.94366e-08	3.29725e-08	1.94366e-08	3.29725e-08	1.94366e-08	3.29725e-08	5.18335e-08	8.79234e-08	6.47628e-09	1.0994e-08	1.94366e-08	3.29725e-08	6.47628e-09	1.0994e-08	6.47628e-09	1.0994e-08	6.47861e-08	1.09911e-07	0
1093350	p__Proteobacteria; c__Alphaproteobacteria; o__Rhodospirillales; f__Rhodospirillaceae; g__Novispirillum; unclassified(1093350)	c__Alphaproteobacteria	5.44225e-08	0	7.77464e-09	0	4.66478e-08	0	2.58896e-09	0	0	0	3.36875e-08	0	0	0	1.58082e-07	0	0	0	8.29321e-08	0	3.36875e-08	0	2.33239e-08	0	4.66478e-08	0	0	0	2.58896e-09	0	0	0	1.03636e-08	0	5.18569e-09	0	2.58896e-09	0	7.77464e-09	0	5.18569e-09	0	2.58896e-09	0	3.10986e-08	0	2.58896e-09
1106442	p__Proteobacteria; c__Alphaproteobacteria; o__Rhodobacterales; f__Rhodobacteraceae; g__Ruegeria; unclassified(1106442)	c__Alphaproteobacteria	6.26247e-06	2.65381e-05	2.43541e-06	1.03204e-05	6.9583e-06	2.94868e-05	0	0	0	0	3.47915e-06	1.47434e-05	3.47915e-07	1.47434e-06	2.64416e-05	0.00011205	0	0	2.15707e-05	9.14091e-05	9.0458e-06	3.83328e-05	6.9583e-06	2.94868e-05	1.49604e-05	6.33966e-05	1.04375e-06	4.42302e-06	1.04375e-06	4.42302e-06	1.04375e-06	4.42302e-06	2.43541e-06	1.03204e-05	6.9583e-07	2.94868e-06	3.47915e-07	1.47434e-06	1.04375e-06	4.42302e-06	0	0	0	0	4.17498e-06	1.76921e-05	0
1111263	p__Proteobacteria; c__Alphaproteobacteria; o__Rhodobacterales; f__Hyphomonadaceae; g__Maricaulis; unclassified(1111263)	c__Alphaproteobacteria	1.92422e-06	2.37402e-06	4.27605e-07	5.27559e-07	3.63464e-06	4.48425e-06	2.13803e-07	2.6378e-07	0	0	2.35183e-06	2.90158e-06	0	0	1.15453e-05	1.42441e-05	0	0	6.84168e-06	8.44095e-06	2.99324e-06	3.69291e-06	2.77943e-06	3.42914e-06	4.91746e-06	6.06693e-06	4.27605e-07	5.27559e-07	4.27605e-07	5.27559e-07	2.13803e-07	2.6378e-07	6.41408e-07	7.91339e-07	4.27605e-07	5.27559e-07	2.13803e-07	2.6378e-07	6.41408e-07	7.91339e-07	2.13803e-07	2.6378e-07	2.13803e-07	2.6378e-07	1.28282e-06	1.58268e-06	0
1114677	p__Proteobacteria; c__Alphaproteobacteria; o__Kordiimonadales; unclassified(1114677)	c__Alphaproteobacteria	0	1.41311e-07	0	4.71035e-08	0	2.54359e-07	0	9.4207e-09	0	0	0	9.4207e-08	0	9.4207e-09	0	5.46401e-07	0	0	0	3.48566e-07	0	1.3189e-07	0	1.69573e-07	0	3.01462e-07	0	2.82621e-08	0	2.82621e-08	0	2.82621e-08	0	2.82621e-08	0	1.88414e-08	0	9.4207e-09	0	2.82621e-08	0	2.82621e-08	0	9.4207e-09	0	1.03628e-07	0
1117344	p__Proteobacteria; c__Alphaproteobacteria; o__Rhodobacterales; f__Rhodobacteraceae; g__Rhodovulum; unclassified(1117344)	c__Alphaproteobacteria	6.99718e-06	1.60152e-06	2.09915e-06	4.80456e-07	7.6969e-06	1.76167e-06	3.49859e-07	8.0076e-08	0	0	3.14873e-06	7.20684e-07	0	0	2.44901e-05	5.60532e-06	0	0	1.85425e-05	4.24403e-06	8.04675e-06	1.84175e-06	3.84845e-06	8.80836e-07	9.09633e-06	2.08198e-06	6.99718e-07	1.60152e-07	1.39944e-06	3.20304e-07	3.49859e-07	8.0076e-08	1.39944e-06	3.20304e-07	3.14873e-06	7.20684e-07	3.49859e-07	8.0076e-08	1.04958e-06	2.40228e-07	0	0	3.49859e-07	8.0076e-08	3.49859e-06	8.0076e-07	0
1121340	p__Proteobacteria; c__Alphaproteobacteria; o__Rhodobacterales; f__Rhodobacteraceae; g__Amaricoccus; unclassified(1121340)	c__Alphaproteobacteria	0	1.13048e-07	0	3.76828e-08	0	1.88414e-07	0	9.4207e-09	0	0	0	9.4207e-08	0	0	0	5.18139e-07	0	0	0	3.76828e-07	0	1.78993e-07	0	1.13048e-07	0	2.35518e-07	0	1.88414e-08	0	3.76828e-08	0	9.4207e-09	0	3.76828e-08	0	2.82621e-08	0	9.4207e-09	0	2.82621e-08	0	9.4207e-09	0	9.4207e-09	0	7.53656e-08	0
1126930	p__Proteobacteria; c__Alphaproteobacteria; o__Rhodobacterales; f__Rhodobacteraceae; g__Pseudoruegeria; unclassified(1126930)	c__Alphaproteobacteria	8.811e-08	5.33871e-08	2.59129e-08	1.57043e-08	1.14031e-07	6.9082e-08	0	0	0	0	4.66478e-08	2.82621e-08	0	0	3.4727e-07	2.10393e-07	0	0	3.73183e-07	2.26097e-07	1.08845e-07	6.59449e-08	8.811e-08	5.33871e-08	1.81406e-07	1.09911e-07	1.03636e-08	6.28361e-09	1.03636e-08	6.28361e-09	5.18569e-09	3.13709e-09	2.59129e-08	1.57043e-08	4.66478e-08	2.82621e-08	5.18569e-09	3.13709e-09	1.55493e-08	9.4207e-09	0	0	5.18569e-09	3.13709e-09	5.70114e-08	3.45457e-08	5.18569e-09
1128131	p__Proteobacteria; c__Alphaproteobacteria; o__Rhizobiales; f__Phyllobacteriaceae; g__Nitratireductor; unclassified(1128131)	c__Alphaproteobacteria	0	5.4169e-07	0	2.59069e-07	0	7.30104e-07	0	2.35518e-08	0	0	0	2.82621e-07	0	7.06553e-08	0	1.97835e-06	0	2.35518e-08	0	1.9548e-06	0	6.12346e-07	0	7.06553e-07	0	1.03628e-06	0	1.64862e-07	0	7.06553e-08	0	1.17759e-07	0	2.11966e-07	0	2.11966e-07	0	2.35518e-08	0	9.4207e-08	0	0	0	4.71035e-08	0	4.23932e-07	0
1140434	p__Proteobacteria; c__Alphaproteobacteria; o__Rhodospirillales; f__Rhodospirillaceae; g__Nisaea; unclassified(1140434)	c__Alphaproteobacteria	3.42084e-08	4.97413e-07	1.71042e-08	2.48707e-07	4.97577e-08	7.2351e-07	1.55493e-09	2.26097e-08	0	0	1.86591e-08	2.71316e-07	1.55493e-09	2.26097e-08	1.18175e-07	1.71834e-06	0	0	1.02625e-07	1.49224e-06	3.88732e-08	5.65242e-07	3.10986e-08	4.52194e-07	6.21971e-08	9.04387e-07	1.55493e-08	2.26097e-07	7.77464e-09	1.13048e-07	9.32957e-09	1.35658e-07	6.21971e-09	9.04387e-08	1.86591e-08	2.71316e-07	1.55493e-09	2.26097e-08	4.66478e-09	6.78291e-08	3.10986e-09	4.52194e-08	1.55493e-09	2.26097e-08	2.02141e-08	2.93926e-07	1.55493e-09
1143645	p__Proteobacteria; c__Alphaproteobacteria; o__Sphingomonadales; f__Sphingomonadaceae; g__Sphingomonas; s__yabuuchiae(1143645)	c__Alphaproteobacteria	1.91256e-06	8.25253e-06	5.31265e-07	2.29237e-06	1.80631e-06	7.79406e-06	0	0	0	0	9.56281e-07	4.12627e-06	0	0	6.69397e-06	2.88839e-05	0	0	2.9751e-06	1.28373e-05	1.27504e-06	5.50169e-06	1.16879e-06	5.04321e-06	1.91256e-06	8.25253e-06	4.25016e-07	1.8339e-06	2.12504e-07	9.16945e-07	3.1876e-07	1.37542e-06	3.1876e-07	1.37542e-06	2.12504e-07	9.16945e-07	0	0	2.12504e-07	9.16945e-07	2.12504e-07	9.16945e-07	1.06256e-07	4.58477e-07	9.56281e-07	4.12627e-06	1.06256e-07
1144787	p__Proteobacteria; c__Alphaproteobacteria; o__Rhizobiales; f__Phyllobacteriaceae; g__Chelativorans; unclassified(1144787)	c__Alphaproteobacteria	1.78817e-07	5.4169e-07	1.0107e-07	3.06173e-07	2.41014e-07	7.30104e-07	7.77464e-09	2.35518e-08	0	0	9.32957e-08	2.82621e-07	1.55493e-08	4.71035e-08	6.76394e-07	2.049e-06	7.77464e-09	2.35518e-08	5.90873e-07	1.78993e-06	2.1769e-07	6.59449e-07	2.48789e-07	7.53656e-07	3.1876e-07	9.65622e-07	5.44225e-08	1.64862e-07	3.10986e-08	9.4207e-08	3.88732e-08	1.17759e-07	6.99718e-08	2.11966e-07	6.99718e-08	2.11966e-07	7.77464e-09	2.35518e-08	3.10986e-08	9.4207e-08	0	0	1.55493e-08	4.71035e-08	1.55493e-07	4.71035e-07	7.77464e-09
1146685	p__Proteobacteria; c__Alphaproteobacteria; o__Rhodobacterales; f__Rhodobacteraceae; g__Phaeobacter; s__gallaeciensis(1146685)	c__Alphaproteobacteria	0	6.9082e-08	0	2.5125e-08	0	7.22285e-08	0	0	0	0	0	2.5125e-08	0	3.13709e-09	0	2.2296e-07	0	0	0	2.10393e-07	0	8.79234e-08	0	6.28078e-08	0	1.38173e-07	0	9.4207e-09	0	3.13709e-09	0	6.28361e-09	0	1.88414e-08	0	2.82621e-08	0	3.13709e-09	0	1.57043e-08	0	3.13709e-09	0	3.13709e-09	0	4.39664e-08	0
1147522	p__Proteobacteria; c__Alphaproteobacteria; o__Rhizobiales; f__Phyllobacteriaceae; g__Defluvibacter; unclassified(1147522)	c__Alphaproteobacteria	8.94084e-08	0	4.27605e-08	0	1.20507e-07	0	3.88732e-09	0	0	0	4.66478e-08	0	1.1662e-08	0	3.26535e-07	0	3.88732e-09	0	3.22648e-07	0	1.0107e-07	0	1.1662e-07	0	1.71042e-07	0	2.72112e-08	0	1.1662e-08	0	1.94366e-08	0	3.49859e-08	0	3.49859e-08	0	3.88732e-09	0	1.55493e-08	0	0	0	7.77464e-09	0	6.99718e-08	0	7.77464e-09
1693886	p__Proteobacteria; c__Alphaproteobacteria; o__Rhodobacterales; f__Rhodobacteraceae; g__Dinoroseobacter; unclassified(1693886)	c__Alphaproteobacteria	1.61713e-05	2.26568e-05	3.10986e-06	4.35707e-06	1.36834e-05	1.91711e-05	0	0	0	0	6.21971e-06	8.71415e-06	6.21971e-07	8.71415e-07	4.66478e-05	6.53561e-05	0	0	3.48304e-05	4.87992e-05	1.18175e-05	1.65569e-05	1.05735e-05	1.48141e-05	2.05251e-05	2.87567e-05	1.86591e-06	2.61424e-06	1.24394e-06	1.74283e-06	1.24394e-06	1.74283e-06	3.10986e-06	4.35707e-06	1.86591e-06	2.61424e-06	6.21971e-07	8.71415e-07	1.86591e-06	2.61424e-06	0	0	6.21971e-07	8.71415e-07	8.08563e-06	1.13284e-05	6.21971e-07
2812832	p__Proteobacteria; c__Alphaproteobacteria; o__Rhodobacterales; f__Rhodobacteraceae; g__Antarctobacter; unclassified(2812832)	c__Alphaproteobacteria	2.59152e-07	0	7.77464e-08	0	2.72112e-07	0	0	0	0	0	1.2958e-07	0	1.29603e-08	0	9.19997e-07	0	0	0	8.4225e-07	0	3.36899e-07	0	2.462e-07	0	4.53518e-07	0	2.59129e-08	0	3.88732e-08	0	1.29603e-08	0	6.47861e-08	0	1.03659e-07	0	1.29603e-08	0	3.88732e-08	0	1.29603e-08	0	1.29603e-08	0	1.42533e-07	0	1.29603e-08
2946783	p__Proteobacteria; c__Alphaproteobacteria; o__Sphingomonadales; f__Erythrobacteraceae; unclassified(2946783)	c__Alphaproteobacteria	3.26535e-07	5.65242e-08	1.36056e-07	2.35518e-08	5.44225e-07	9.4207e-08	2.72112e-08	4.71035e-09	0	0	2.44901e-07	4.23932e-08	2.72112e-08	4.71035e-09	1.4422e-06	2.49649e-07	0	0	7.61915e-07	1.3189e-07	3.53746e-07	6.12346e-08	3.26535e-07	5.65242e-08	7.61915e-07	1.3189e-07	8.16337e-08	1.41311e-08	5.44225e-08	9.4207e-09	1.08845e-07	1.88414e-08	8.16337e-08	1.41311e-08	2.72112e-08	4.71035e-09	0	0	5.44225e-08	9.4207e-09	2.72112e-08	4.71035e-09	2.72112e-08	4.71035e-09	2.44901e-07	4.23932e-08	5.44225e-08
3200097	p__Proteobacteria; c__Alphaproteobacteria; o__Rhizobiales; f__Aurantimonadaceae; g__Fulvimarina; unclassified(3200097)	c__Alphaproteobacteria	6.99718e-08	1.69573e-07	1.55493e-08	3.76828e-08	6.99718e-08	1.69573e-07	0	0	0	0	3.10986e-08	7.53656e-08	0	0	2.87662e-07	6.97132e-07	3.88732e-09	9.4207e-09	1.78817e-07	4.33352e-07	4.66478e-08	1.13048e-07	3.10986e-08	7.53656e-08	6.99718e-08	1.69573e-07	1.1662e-08	2.82621e-08	3.88732e-09	9.4207e-09	0	0	1.94366e-08	4.71035e-08	7.77464e-09	1.88414e-08	3.88732e-09	9.4207e-09	1.1662e-08	2.82621e-08	0	0	3.88732e-09	9.4207e-09	2.72112e-08	6.59449e-08	0
3631785	p__Proteobacteria; c__Alphaproteobacteria; o__Rhodospirillales; f__Rhodospirillaceae; g__Phaeospirillum; s__fulvum(3631785)	c__Alphaproteobacteria	6.80748e-06	3.31609e-06	3.40374e-06	1.65804e-06	9.90178e-06	4.8234e-06	3.09431e-07	1.50731e-07	0	0	3.71317e-06	1.80877e-06	3.09431e-07	1.50731e-07	2.35167e-05	1.14556e-05	0	0	2.04224e-05	9.94826e-06	7.73577e-06	3.76828e-06	6.18861e-06	3.01462e-06	1.23772e-05	6.02925e-06	3.09431e-06	1.50731e-06	1.54715e-06	7.53656e-07	1.85658e-06	9.04387e-07	1.23772e-06	6.02925e-07	3.71317e-06	1.80877e-06	3.09431e-07	1.50731e-07	9.28292e-07	4.52194e-07	6.18861e-07	3.01462e-07	3.09431e-07	1.50731e-07	4.0226e-06	1.95951e-06	3.09431e-07
4314961	p__Proteobacteria; c__Alphaproteobacteria; o__Rhodospirillales; f__Rhodospirillaceae; g__Inquilinus; unclassified(4314961)	c__Alphaproteobacteria	0.000514712	3.39315e-05	0.000228761	1.50807e-05	0.000495649	3.26748e-05	1.90634e-05	1.25672e-06	1.90634e-05	1.25672e-06	0.000247824	1.63374e-05	0	0	0.00133444	8.79705e-05	0	0	0.000991298	6.53495e-05	0.000400332	2.63912e-05	0.000266888	1.75941e-05	0.000438459	2.89046e-05	9.53171e-05	6.28361e-06	9.53171e-05	6.28361e-06	7.62537e-05	5.02689e-06	5.71903e-05	3.77016e-06	0.000209698	1.38239e-05	1.90634e-05	1.25672e-06	5.71903e-05	3.77016e-06	0	0	1.90634e-05	1.25672e-06	0.000228761	1.50807e-05	0
4319263	p__Proteobacteria; c__Alphaproteobacteria; o__Rhizobiales; f__Bradyrhizobiaceae; g__Balneimonas; unclassified(4319263)	c__Alphaproteobacteria	0	1.03628e-07	0	5.18139e-08	0	1.3189e-07	0	0	0	0	0	5.18139e-08	0	9.4207e-09	0	4.56904e-07	0	0	0	2.54359e-07	0	1.08338e-07	0	8.47863e-08	0	1.60152e-07	0	3.76828e-08	0	1.88414e-08	0	2.35518e-08	0	1.88414e-08	0	3.76828e-08	0	4.71035e-09	0	1.88414e-08	0	0	0	4.71035e-09	0	5.65242e-08	0
4319416	p__Proteobacteria; c__Alphaproteobacteria; o__Rhizobiales; f__Bartonellaceae; g__Bartonella; unclassified(4319416)	c__Alphaproteobacteria	3.88732e-08	0	7.77464e-09	0	1.24394e-07	0	0	0	0	0	6.21971e-08	0	0	0	3.49859e-07	0	0	0	1.32169e-07	0	1.55493e-08	0	2.33239e-08	0	1.55493e-08	0	0	0	0	0	0	0	1.55493e-08	0	7.77464e-09	0	0	0	1.55493e-08	0	0	0	0	0	3.10986e-08	0	0
4363665	p__Proteobacteria; c__Alphaproteobacteria; o__Rhizobiales; f__Aurantimonadaceae; g__Martelella; unclassified(4363665)	c__Alphaproteobacteria	7.51575e-08	0	3.62843e-08	0	7.77464e-08	0	7.77464e-09	0	5.18569e-09	0	3.62843e-08	0	5.18569e-09	0	2.15101e-07	0	0	0	1.32169e-07	0	5.70114e-08	0	6.73828e-08	0	8.55211e-08	0	2.59129e-08	0	2.0735e-08	0	1.03636e-08	0	1.81382e-08	0	2.33239e-08	0	2.58896e-09	0	1.03636e-08	0	2.58896e-09	0	5.18569e-09	0	4.92368e-08	0	2.58896e-09
4426295	p__Proteobacteria; c__Alphaproteobacteria; o__Rhodobacterales; f__Rhodobacteraceae; g__Roseivivax; unclassified(4426295)	c__Alphaproteobacteria	1.94366e-07	5.65242e-07	5.83098e-08	1.69573e-07	2.13803e-07	6.21766e-07	9.7183e-09	2.82621e-08	0	0	8.74647e-08	2.54359e-07	0	0	6.80281e-07	1.97835e-06	0	0	5.1507e-07	1.49789e-06	2.23521e-07	6.50028e-07	1.06901e-07	3.10883e-07	2.52676e-07	7.34815e-07	1.94366e-08	5.65242e-08	3.88732e-08	1.13048e-07	9.7183e-09	2.82621e-08	3.88732e-08	1.13048e-07	8.74647e-08	2.54359e-07	9.7183e-09	2.82621e-08	2.91549e-08	8.47863e-08	0	0	9.7183e-09	2.82621e-08	9.7183e-08	2.82621e-07	0
4442263	p__Proteobacteria; c__Alphaproteobacteria; o__Rhodobacterales; f__Rhodobacteraceae; g__Jannaschia; unclassified(4442263)	c__Alphaproteobacteria	9.32957e-07	2.32378e-06	2.33239e-07	5.80946e-07	9.79605e-07	2.43996e-06	0	0	0	0	5.13126e-07	1.27808e-06	0	0	3.40529e-06	8.48177e-06	0	0	2.56563e-06	6.39037e-06	7.46366e-07	1.85902e-06	8.39661e-07	2.0914e-06	1.25949e-06	3.13709e-06	1.86591e-07	4.64751e-07	1.86591e-07	4.64751e-07	4.66478e-08	1.16186e-07	2.33239e-07	5.80946e-07	1.39944e-07	3.48566e-07	4.66478e-08	1.16186e-07	1.39944e-07	3.48566e-07	0	0	4.66478e-08	1.16186e-07	5.13126e-07	1.27808e-06	0
101049	p__Chloroflexi; c__Anaerolineae; o__S0208; unclassified(101049)	c__Anaerolineae	3.10986e-07	9.4207e-08	4.66478e-08	1.41311e-08	3.57634e-07	1.08338e-07	0	0	0	0	1.55493e-07	4.71035e-08	0	0	7.93013e-07	2.40228e-07	0	0	4.97577e-07	1.50731e-07	2.33239e-07	7.06553e-08	9.32957e-08	2.82621e-08	1.24394e-07	3.76828e-08	3.10986e-08	9.4207e-09	1.55493e-08	4.71035e-09	1.55493e-08	4.71035e-09	4.66478e-08	1.41311e-08	0	0	0	0	3.10986e-08	9.4207e-09	7.77464e-08	2.35518e-08	4.66478e-08	1.41311e-08	2.79887e-07	8.47863e-08	1.55493e-08
4481303	p__Chloroflexi; c__Anaerolineae; o__Ardenscatenales; f__Ardenscatenaceae; g__Ardenscatena; unclassified(4481303)	c__Anaerolineae	5.05352e-06	1.88414e-07	7.58028e-07	2.82621e-08	5.81154e-06	2.16676e-07	0	0	0	0	2.52676e-06	9.4207e-08	0	0	1.28865e-05	4.80456e-07	0	0	8.08563e-06	3.01462e-07	3.79014e-06	1.41311e-07	1.51606e-06	5.65242e-08	2.02141e-06	7.53656e-08	5.05352e-07	1.88414e-08	2.52676e-07	9.4207e-09	2.52676e-07	9.4207e-09	7.58028e-07	2.82621e-08	0	0	0	0	5.05352e-07	1.88414e-08	1.26338e-06	4.71035e-08	7.58028e-07	2.82621e-08	4.54817e-06	1.69573e-07	2.52676e-07
1104885	p__Bacteroidetes; c__At12OctB3; unclassified(1104885)	c__At12OctB3	0	1.13048e-07	0	2.5125e-08	0	1.19332e-07	0	0	0	0	0	6.9082e-08	0	1.25578e-08	0	3.20304e-07	0	0	0	1.8213e-07	0	1.06765e-07	0	6.28078e-08	0	6.28078e-08	0	1.25578e-08	0	6.28361e-09	0	6.28361e-09	0	1.88414e-08	0	1.25578e-08	0	0	0	1.25578e-08	0	6.28361e-09	0	1.25578e-08	0	6.9082e-08	0
1108990	p__Acidobacteria; c__AT-s2-57; unclassified(1108990)	c__AT-s2-57	1.1662e-07	0	1.55493e-08	0	1.39944e-07	0	0	0	0	0	6.21971e-08	0	7.77464e-09	0	4.3538e-07	0	0	0	1.94366e-07	0	1.08845e-07	0	8.55211e-08	0	1.1662e-07	0	1.55493e-08	0	0	0	1.55493e-08	0	3.10986e-08	0	7.77464e-09	0	0	0	1.55493e-08	0	7.77464e-09	0	7.77464e-09	0	7.77464e-08	0	7.77464e-09
99508	p__Firmicutes; c__Bacilli; o__Turicibacterales; f__Turicibacteraceae; g__Turicibacter; unclassified(99508)	c__Bacilli	0	1.69573e-07	0	1.88414e-08	0	9.4207e-08	0	9.4207e-09	0	9.4207e-09	0	9.4207e-09	0	0	0	3.86249e-07	0	0	0	1.97835e-07	0	1.50731e-07	0	8.47863e-08	0	5.65242e-08	0	0	0	2.82621e-08	0	0	0	1.88414e-08	0	0	0	0	0	1.88414e-08	0	0	0	9.4207e-09	0	1.03628e-07	0
100100	p__Firmicutes; c__Bacilli; o__Bacillales; f__Bacillaceae; unclassified(100100)	c__Bacilli	1.0107e-08	8.57284e-08	4.66478e-09	3.95669e-08	2.09915e-08	1.78051e-07	0	0	0	0	7.77464e-09	6.59449e-08	0	0	4.66478e-08	3.95669e-07	0	0	2.1769e-08	1.84646e-07	1.63267e-08	1.38484e-07	1.24394e-08	1.05512e-07	1.94366e-08	1.64862e-07	1.55493e-09	1.3189e-08	1.55493e-09	1.3189e-08	0	0	2.33239e-09	1.97835e-08	7.77464e-10	6.59449e-09	7.77464e-10	6.59449e-09	2.33239e-09	1.97835e-08	7.77464e-10	6.59449e-09	7.77464e-10	6.59449e-09	1.08845e-08	9.23229e-08	1.55493e-09
108049	p__Firmicutes; c__Bacilli; o__Bacillales; f__Bacillaceae; g__Marinococcus; unclassified(108049)	c__Bacilli	5.07295e-07	1.1611e-06	1.22451e-07	2.80266e-07	4.37324e-07	1.00095e-06	0	0	0	0	1.04958e-07	2.40228e-07	0	0	1.17203e-06	2.68254e-06	1.74929e-08	4.0038e-08	6.29746e-07	1.44137e-06	3.32366e-07	7.60722e-07	1.92422e-07	4.40418e-07	2.44901e-07	5.60532e-07	1.74929e-08	4.0038e-08	5.24788e-08	1.20114e-07	0	0	5.24788e-08	1.20114e-07	1.74929e-08	4.0038e-08	1.74929e-08	4.0038e-08	5.24788e-08	1.20114e-07	0	0	3.49859e-08	8.0076e-08	3.49859e-07	8.0076e-07	1.74929e-08
336703	p__Firmicutes; c__Bacilli; o__Bacillales; f__Staphylococcaceae; g__Jeotgalicoccus; s__psychrophilus(336703)	c__Bacilli	2.33239e-08	0	4.66478e-09	0	2.48789e-08	0	0	0	0	0	1.55493e-08	0	0	0	7.93013e-08	0	0	0	4.04281e-08	0	1.24394e-08	0	1.08845e-08	0	4.66478e-09	0	3.10986e-09	0	1.55493e-09	0	0	0	3.10986e-09	0	1.55493e-09	0	1.55493e-09	0	1.08845e-08	0	0	0	1.55493e-09	0	2.1769e-08	0	0
370601	p__Firmicutes; c__Bacilli; o__Bacillales; f__Exiguobacteraceae; g__Exiguobacterium; unclassified(370601)	c__Bacilli	0	4.18656e-08	0	8.375e-09	0	3.35e-08	0	0	0	0	0	2.30242e-08	0	0	0	1.25606e-07	0	0	0	5.02406e-08	0	3.55914e-08	0	3.13992e-08	0	2.5125e-08	0	8.375e-09	0	4.18279e-09	0	0	0	6.28361e-09	0	2.0914e-09	0	0	0	6.28361e-09	0	2.0914e-09	0	2.0914e-09	0	3.76828e-08	0
386899	p__Firmicutes; c__Bacilli; o__Bacillales; f__Staphylococcaceae; g__Staphylococcus; unclassified(386899)	c__Bacilli	1.35279e-06	2.54359e-06	4.05836e-07	7.63077e-07	2.16446e-06	4.06974e-06	1.35279e-07	2.54359e-07	1.35279e-07	2.54359e-07	1.35279e-06	2.54359e-06	0	0	7.44033e-06	1.39897e-05	0	0	4.05836e-06	7.63077e-06	6.76394e-07	1.27179e-06	1.08223e-06	2.03487e-06	4.05836e-07	7.63077e-07	2.70558e-07	5.08718e-07	0	0	0	0	2.70558e-07	5.08718e-07	1.35279e-07	2.54359e-07	1.35279e-07	2.54359e-07	8.11673e-07	1.52615e-06	0	0	1.35279e-07	2.54359e-07	1.75862e-06	3.30667e-06	0
416994	p__Firmicutes; c__Bacilli; o__Bacillales; f__Staphylococcaceae; g__Salinicoccus; unclassified(416994)	c__Bacilli	0	2.82621e-08	0	5.65242e-09	0	3.01462e-08	0	0	0	0	0	1.88414e-08	0	0	0	9.60912e-08	0	0	0	4.89876e-08	0	1.50731e-08	0	1.3189e-08	0	5.65242e-09	0	3.76828e-09	0	1.88414e-09	0	0	0	3.76828e-09	0	1.88414e-09	0	1.88414e-09	0	1.3189e-08	0	0	0	1.88414e-09	0	2.6378e-08	0
816862	p__Firmicutes; c__Bacilli; o__Bacillales; f__Planococcaceae; g__Planomicrobium; unclassified(816862)	c__Bacilli	0	2.16676e-08	0	5.65242e-09	0	2.6378e-08	0	0	0	0	0	9.4207e-09	0	9.4207e-10	0	5.27559e-08	0	0	0	3.10883e-08	0	1.97835e-08	0	1.3189e-08	0	1.3189e-08	0	1.88414e-09	0	1.88414e-09	0	0	0	2.82621e-09	0	9.4207e-10	0	9.4207e-10	0	2.82621e-09	0	0	0	9.4207e-10	0	1.60152e-08	0
893335	p__Firmicutes; c__Bacilli; o__Lactobacillales; f__Streptococcaceae; g__Streptococcus; unclassified(893335)	c__Bacilli	1.69098e-07	2.049e-07	2.91549e-08	3.53276e-08	7.58028e-08	9.18518e-08	0	0	0	0	0	0	0	0	2.79887e-07	3.39145e-07	0	0	1.1662e-07	1.41311e-07	0	0	2.91549e-08	3.53276e-08	1.1662e-08	1.41311e-08	5.83098e-09	7.06553e-09	0	0	0	0	1.1662e-08	1.41311e-08	0	0	0	0	2.33239e-08	2.82621e-08	0	0	5.83098e-09	7.06553e-09	5.83098e-08	7.06553e-08	0
910853	p__Firmicutes; c__Bacilli; o__Lactobacillales; f__Aerococcaceae; g__Facklamia; unclassified(910853)	c__Bacilli	0	8.0076e-08	0	3.29725e-08	0	5.65242e-08	0	0	0	0	0	9.4207e-09	0	0	0	2.11966e-07	0	0	0	6.59449e-08	0	0	0	1.88414e-08	0	9.4207e-09	0	9.4207e-09	0	9.4207e-09	0	0	0	4.71035e-09	0	4.71035e-09	0	0	0	1.88414e-08	0	0	0	9.4207e-09	0	4.23932e-08	0
971340	p__Firmicutes; c__Bacilli; o__Lactobacillales; f__Aerococcaceae; g__Alloiococcus; unclassified(971340)	c__Bacilli	3.01267e-07	1.46021e-07	4.85915e-08	2.35518e-08	1.26338e-07	6.12346e-08	0	0	0	0	0	0	0	0	3.9845e-07	1.93124e-07	0	0	1.26338e-07	6.12346e-08	0	0	3.88732e-08	1.88414e-08	9.7183e-09	4.71035e-09	9.7183e-09	4.71035e-09	1.94366e-08	9.4207e-09	0	0	0	0	9.7183e-09	4.71035e-09	0	0	3.88732e-08	1.88414e-08	0	0	9.7183e-09	4.71035e-09	8.74647e-08	4.23932e-08	0
1042805	p__Firmicutes; c__Bacilli; o__Lactobacillales; f__Streptococcaceae; g__Streptococcus; s__infantis(1042805)	c__Bacilli	9.91267e-08	4.40418e-07	0	0	8.16337e-08	3.62697e-07	0	0	0	0	0	0	0	0	2.79887e-07	1.24353e-06	0	0	1.10789e-07	4.92232e-07	0	0	2.91549e-08	1.29535e-07	1.1662e-08	5.18139e-08	0	0	0	0	0	0	5.83098e-09	2.59069e-08	0	0	0	0	2.33239e-08	1.03628e-07	0	0	5.83098e-09	2.59069e-08	4.08169e-08	1.81349e-07	0
1059977	p__Firmicutes; c__Bacilli; o__Lactobacillales; f__Streptococcaceae; g__Streptococcus; s__agalactiae(1059977)	c__Bacilli	0	7.53656e-08	0	2.19785e-08	0	5.33871e-08	0	0	0	0	0	6.28361e-09	0	0	0	1.7271e-07	0	0	0	4.39664e-08	0	1.57043e-08	0	2.5125e-08	0	6.28361e-09	0	0	0	6.28361e-09	0	0	0	0	0	3.13709e-09	0	0	0	1.25578e-08	0	0	0	6.28361e-09	0	3.76828e-08	0
1121038	p__Firmicutes; c__Bacilli; o__Bacillales; f__Bacillaceae; g__Alkalibacillus; unclassified(1121038)	c__Bacilli	0	8.37406e-08	0	2.61707e-08	0	1.36073e-07	0	0	0	0	0	6.28078e-08	0	1.04664e-08	0	3.03554e-07	0	0	0	1.20378e-07	0	9.94449e-08	0	8.89691e-08	0	1.20378e-07	0	1.04664e-08	0	2.09328e-08	0	0	0	1.04664e-08	0	5.23791e-09	0	5.23791e-09	0	2.09328e-08	0	0	0	5.23791e-09	0	1.04673e-07	0
1136366	p__Firmicutes; c__Bacilli; o__Bacillales; f__Bacillaceae; g__Salimicrobium; unclassified(1136366)	c__Bacilli	4.14622e-08	4.18694e-07	1.29603e-08	1.30844e-07	6.73828e-08	6.80382e-07	0	0	0	0	3.10986e-08	3.1402e-07	5.18569e-09	5.23414e-08	1.50307e-07	1.51778e-06	0	0	5.96082e-08	6.01879e-07	4.92368e-08	4.97206e-07	4.40589e-08	4.44864e-07	5.96082e-08	6.01879e-07	5.18569e-09	5.23414e-08	1.03636e-08	1.04673e-07	0	0	5.18569e-09	5.23414e-08	2.58896e-09	2.61707e-08	2.58896e-09	2.61707e-08	1.03636e-08	1.04673e-07	0	0	2.58896e-09	2.61707e-08	5.18335e-08	5.23376e-07	5.18569e-09
1139850	p__Firmicutes; c__Bacilli; o__Bacillales; f__Bacillaceae; g__Pontibacillus; unclassified(1139850)	c__Bacilli	0	3.35e-08	0	1.04664e-08	0	5.44328e-08	0	0	0	0	0	2.5125e-08	0	4.18279e-09	0	1.21423e-07	0	0	0	4.81492e-08	0	3.97742e-08	0	3.55914e-08	0	4.81492e-08	0	4.18279e-09	0	8.375e-09	0	0	0	4.18279e-09	0	2.0914e-09	0	2.0914e-09	0	8.375e-09	0	0	0	2.0914e-09	0	4.18656e-08	0
1140833	p__Firmicutes; c__Bacilli; o__Bacillales; f__Bacillaceae; g__Bacillus; s__flexus(1140833)	c__Bacilli	1.14287e-07	6.52855e-07	5.98647e-08	3.41971e-07	1.63267e-07	9.32649e-07	0	0	0	0	8.16337e-08	4.66325e-07	0	0	3.70073e-07	2.11401e-06	0	0	2.1769e-07	1.24353e-06	1.36056e-07	7.77208e-07	1.30614e-07	7.4612e-07	1.46941e-07	8.39385e-07	1.08845e-08	6.21766e-08	2.72112e-08	1.55442e-07	0	0	1.63267e-08	9.32649e-08	5.44225e-09	3.10883e-08	5.44225e-09	3.10883e-08	1.63267e-08	9.32649e-08	0	0	1.08845e-08	6.21766e-08	1.08845e-07	6.21766e-07	1.08845e-08
4342860	p__Firmicutes; c__Bacilli; o__Gemellales; f__Gemellaceae; g__Gemella; unclassified(4342860)	c__Bacilli	0	1.08338e-07	0	1.41311e-08	0	5.18139e-08	0	0	0	0	0	4.71035e-09	0	0	0	2.16676e-07	0	0	0	7.06553e-08	0	0	0	9.4207e-09	0	4.71035e-09	0	9.4207e-09	0	4.71035e-09	0	0	0	0	0	4.71035e-09	0	0	0	1.88414e-08	0	0	0	4.71035e-09	0	4.23932e-08	0
1900	p__Bacteroidetes; c__Bacteroidia; o__Bacteroidales; f__BA008; unclassified(1900)	c__Bacteroidia	1.55493e-07	0	2.59129e-08	0	2.07326e-07	0	0	0	0	0	1.1662e-07	0	1.29603e-08	0	5.83098e-07	0	0	0	3.10986e-07	0	1.81406e-07	0	6.47861e-08	0	1.03659e-07	0	0	0	1.29603e-08	0	0	0	2.59129e-08	0	2.59129e-08	0	0	0	2.59129e-08	0	1.29603e-08	0	1.29603e-08	0	7.77464e-08	0	0
1938	p__Bacteroidetes; c__Bacteroidia; o__Bacteroidales; f__Porphyromonadaceae; g__Porphyromonas; s__endodontalis(1938)	c__Bacteroidia	0	3.45457e-08	0	3.13709e-09	0	2.19785e-08	0	0	0	0	0	1.57043e-08	0	0	0	1.22469e-07	0	0	0	4.39664e-08	0	1.25578e-08	0	9.4207e-09	0	3.13709e-09	0	0	0	0	0	0	0	0	0	0	0	0	0	3.13709e-09	0	3.13709e-09	0	3.13709e-09	0	6.28361e-09	0
150412	p__Bacteroidetes; c__Bacteroidia; o__Bacteroidales; f__Porphyromonadaceae; g__Parabacteroides; s__gordonii(150412)	c__Bacteroidia	0	5.27559e-08	0	5.65242e-09	0	2.6378e-08	0	3.76828e-09	0	3.76828e-09	0	1.69573e-08	0	3.76828e-09	0	9.4207e-08	0	0	0	5.08718e-08	0	2.82621e-08	0	9.4207e-09	0	1.13048e-08	0	0	0	1.88414e-09	0	0	0	3.76828e-09	0	9.4207e-09	0	0	0	3.76828e-09	0	3.76828e-09	0	3.76828e-09	0	1.50731e-08	0
623749	p__Bacteroidetes; c__Bacteroidia; o__Bacteroidales; f__VC21_Bac22; unclassified(623749)	c__Bacteroidia	0	7.53656e-08	0	1.25578e-08	0	1.00491e-07	0	0	0	0	0	5.65242e-08	0	6.28361e-09	0	2.82621e-07	0	0	0	1.50731e-07	0	8.79234e-08	0	3.13992e-08	0	5.02406e-08	0	0	0	6.28361e-09	0	0	0	1.25578e-08	0	1.25578e-08	0	0	0	1.25578e-08	0	6.28361e-09	0	6.28361e-09	0	3.76828e-08	0
1000062	p__Bacteroidetes; c__Bacteroidia; o__Bacteroidales; unclassified(1000062)	c__Bacteroidia	3.32366e-06	9.48665e-06	5.24788e-07	1.49789e-06	2.27408e-06	6.49086e-06	0	0	0	0	1.57436e-06	4.49367e-06	0	0	8.22168e-06	2.3467e-05	0	0	4.89802e-06	1.39803e-05	2.62394e-06	7.48946e-06	8.74647e-07	2.49649e-06	1.04958e-06	2.99578e-06	0	0	1.74929e-07	4.99297e-07	0	0	3.49859e-07	9.98594e-07	1.74929e-07	4.99297e-07	0	0	3.49859e-07	9.98594e-07	3.49859e-07	9.98594e-07	3.49859e-07	9.98594e-07	6.99718e-07	1.99719e-06	0
1007098	p__Bacteroidetes; c__Bacteroidia; o__Bacteroidales; f__SB-1; unclassified(1007098)	c__Bacteroidia	3.26535e-06	1.01744e-06	5.44225e-07	1.69573e-07	4.3538e-06	1.35658e-06	0	0	0	0	2.44901e-06	7.63077e-07	2.72112e-07	8.47863e-08	1.22451e-05	3.81538e-06	0	0	6.5307e-06	2.03487e-06	3.80957e-06	1.18701e-06	1.36056e-06	4.23932e-07	2.1769e-06	6.78291e-07	0	0	2.72112e-07	8.47863e-08	0	0	5.44225e-07	1.69573e-07	5.44225e-07	1.69573e-07	0	0	5.44225e-07	1.69573e-07	2.72112e-07	8.47863e-08	2.72112e-07	8.47863e-08	1.63267e-06	5.08718e-07	0
1030652	p__Bacteroidetes; c__Bacteroidia; o__Bacteroidales; f__Odoribacteraceae; g__Odoribacter; unclassified(1030652)	c__Bacteroidia	9.32957e-08	5.65242e-08	1.55493e-08	9.4207e-09	6.21971e-08	3.76828e-08	0	0	0	0	3.49859e-08	2.11966e-08	0	0	1.94366e-07	1.17759e-07	0	0	1.1662e-07	7.06553e-08	6.60845e-08	4.0038e-08	2.33239e-08	1.41311e-08	2.33239e-08	1.41311e-08	3.88732e-09	2.35518e-09	3.88732e-09	2.35518e-09	0	0	7.77464e-09	4.71035e-09	3.88732e-09	2.35518e-09	0	0	7.77464e-09	4.71035e-09	7.77464e-09	4.71035e-09	7.77464e-09	4.71035e-09	1.94366e-08	1.17759e-08	0
1044212	p__Bacteroidetes; c__Bacteroidia; o__Bacteroidales; f__Marinilabiaceae; unclassified(1044212)	c__Bacteroidia	5.85897e-05	6.50028e-06	7.32371e-06	8.12536e-07	4.1501e-05	4.60437e-06	0	0	0	0	2.19711e-05	2.43761e-06	0	0	0.000119621	1.32714e-05	0	0	7.32371e-05	8.12536e-06	4.1501e-05	4.60437e-06	1.46474e-05	1.62507e-06	1.46474e-05	1.62507e-06	2.44124e-06	2.70845e-07	2.44124e-06	2.70845e-07	0	0	4.88247e-06	5.4169e-07	2.44124e-06	2.70845e-07	0	0	4.88247e-06	5.4169e-07	4.88247e-06	5.4169e-07	4.88247e-06	5.4169e-07	1.22062e-05	1.35423e-06	0
1066621	p__Bacteroidetes; c__Bacteroidia; o__Bacteroidales; f__Prevotellaceae; g__Prevotella; s__melaninogenica(1066621)	c__Bacteroidia	2.72112e-08	0	1.94366e-09	0	2.13803e-08	0	0	0	0	0	1.74929e-08	0	1.94366e-09	0	8.74647e-08	0	0	0	4.47042e-08	0	1.1662e-08	0	7.77464e-09	0	5.83098e-09	0	0	0	0	0	0	0	3.88732e-09	0	1.94366e-09	0	0	0	3.88732e-09	0	1.94366e-09	0	1.94366e-09	0	9.7183e-09	0	0
1106727	p__Bacteroidetes; c__Bacteroidia; o__Bacteroidales; f__GZKB119; unclassified(1106727)	c__Bacteroidia	3.42084e-07	1.13048e-07	5.70114e-08	1.88414e-08	4.56115e-07	1.50731e-07	0	0	0	0	2.56563e-07	8.47863e-08	2.85096e-08	9.4207e-09	1.28282e-06	4.23932e-07	0	0	6.84168e-07	2.26097e-07	3.99096e-07	1.3189e-07	1.42533e-07	4.71035e-08	2.28054e-07	7.53656e-08	0	0	2.85096e-08	9.4207e-09	0	0	5.70114e-08	1.88414e-08	5.70114e-08	1.88414e-08	0	0	5.70114e-08	1.88414e-08	2.85096e-08	9.4207e-09	2.85096e-08	9.4207e-09	1.71042e-07	5.65242e-08	0
1111656	p__GN02; c__BB34; unclassified(1111656)	c__BB34	5.44225e-08	0	7.77464e-09	0	3.10986e-08	0	0	0	0	0	2.33239e-08	0	0	0	1.39944e-07	0	0	0	6.60845e-08	0	3.49859e-08	0	7.77464e-09	0	2.33239e-08	0	0	0	3.88732e-09	0	0	0	1.1662e-08	0	0	0	0	0	7.77464e-09	0	7.77464e-09	0	3.88732e-09	0	1.55493e-08	0	0
104959	p__GN02; c__BD1-5; unclassified(104959)	c__BD1-5	5.44225e-08	0	7.77464e-09	0	3.10986e-08	0	0	0	0	0	2.33239e-08	0	0	0	1.39944e-07	0	0	0	6.60845e-08	0	3.49859e-08	0	7.77464e-09	0	2.33239e-08	0	0	0	3.88732e-09	0	0	0	1.1662e-08	0	0	0	0	0	7.77464e-09	0	7.77464e-09	0	3.88732e-09	0	1.55493e-08	0	0
1111705	p__OP3; c__BD4-9; unclassified(1111705)	c__BD4-9	0	6.59449e-08	0	1.88414e-08	0	8.94967e-08	0	0	0	0	0	3.29725e-08	0	0	0	2.30807e-07	0	0	0	1.08338e-07	0	7.53656e-08	0	2.82621e-08	0	4.71035e-08	0	4.71035e-09	0	4.71035e-09	0	4.71035e-09	0	2.35518e-08	0	9.4207e-09	0	0	0	9.4207e-09	0	9.4207e-09	0	4.71035e-09	0	3.76828e-08	0
102261	p__Planctomycetes; c__BD7-11; unclassified(102261)	c__BD7-11	8.39661e-07	2.37402e-06	1.86591e-07	5.27559e-07	1.02625e-06	2.90158e-06	0	0	0	0	3.26535e-07	9.23229e-07	1.39944e-07	3.95669e-07	2.2391e-06	6.33071e-06	0	0	1.21284e-06	3.42914e-06	5.59774e-07	1.58268e-06	3.73183e-07	1.05512e-06	3.26535e-07	9.23229e-07	0	0	4.66478e-08	1.3189e-07	0	0	2.33239e-07	6.59449e-07	4.66478e-08	1.3189e-07	0	0	9.32957e-08	2.6378e-07	1.86591e-07	5.27559e-07	9.32957e-08	2.6378e-07	3.73183e-07	1.05512e-06	0
68617	p__Proteobacteria; c__Betaproteobacteria; o__Burkholderiales; f__Alcaligenaceae; unclassified(68617)	c__Betaproteobacteria	0	3.76828e-08	0	2.5125e-08	0	8.79234e-08	0	0	0	0	0	4.08199e-08	0	3.13709e-09	0	1.8213e-07	0	0	0	1.50731e-07	0	6.28078e-08	0	8.16492e-08	0	1.91551e-07	0	2.19785e-08	0	6.28361e-09	0	2.19785e-08	0	1.88414e-08	0	1.25578e-08	0	3.13709e-09	0	1.25578e-08	0	0	0	0	0	3.45457e-08	0
71872	p__Proteobacteria; c__Betaproteobacteria; o__Burkholderiales; f__Comamonadaceae; g__Comamonas; unclassified(71872)	c__Betaproteobacteria	0	2.07255e-07	0	1.13048e-07	0	3.39145e-07	0	2.82621e-08	0	9.4207e-09	0	9.4207e-08	0	1.88414e-08	0	6.87711e-07	0	0	0	4.0509e-07	0	2.26097e-07	0	2.82621e-07	0	5.74663e-07	0	5.65242e-08	0	2.82621e-08	0	3.76828e-08	0	6.59449e-08	0	1.88414e-08	0	0	0	3.76828e-08	0	0	0	0	0	1.3189e-07	0
100071	p__Proteobacteria; c__Betaproteobacteria; o__Rhodocyclales; f__Rhodocyclaceae; unclassified(100071)	c__Betaproteobacteria	3.62843e-08	4.39664e-08	1.03636e-08	1.25578e-08	4.40589e-08	5.33871e-08	0	0	0	0	3.88732e-08	4.71035e-08	5.18569e-09	6.28361e-09	1.71042e-07	2.07255e-07	0	0	7.77464e-08	9.4207e-08	3.88732e-08	4.71035e-08	2.33239e-08	2.82621e-08	7.51575e-08	9.10699e-08	1.55493e-08	1.88414e-08	2.58896e-09	3.13709e-09	2.58896e-09	3.13709e-09	1.03636e-08	1.25578e-08	0	0	5.18569e-09	6.28361e-09	5.18569e-09	6.28361e-09	0	0	2.58896e-09	3.13709e-09	2.59129e-08	3.13992e-08	5.18569e-09
100095	p__Proteobacteria; c__Betaproteobacteria; o__Burkholderiales; f__Oxalobacteraceae; unclassified(100095)	c__Betaproteobacteria	3.53746e-07	8.57284e-07	3.03211e-07	7.34815e-07	6.3169e-07	1.53086e-06	5.05352e-08	1.22469e-07	0	0	4.04281e-07	9.79753e-07	2.52676e-08	6.12346e-08	1.66766e-06	4.04148e-06	0	0	9.85436e-07	2.38815e-06	6.06422e-07	1.46963e-06	6.56957e-07	1.5921e-06	1.28865e-06	3.12296e-06	2.27408e-07	5.51111e-07	1.0107e-07	2.44938e-07	2.27408e-07	5.51111e-07	1.0107e-07	2.44938e-07	7.58028e-08	1.83704e-07	2.52676e-08	6.12346e-08	7.58028e-08	1.83704e-07	0	0	2.52676e-08	6.12346e-08	3.28479e-07	7.96049e-07	7.58028e-08
100149	p__Proteobacteria; c__Betaproteobacteria; o__Burkholderiales; f__Burkholderiaceae; g__Burkholderia; unclassified(100149)	c__Betaproteobacteria	0	6.28078e-08	0	5.02406e-08	0	6.28078e-08	0	3.13709e-09	0	0	0	3.29725e-08	0	1.57326e-09	0	1.3189e-07	0	0	0	1.3189e-07	0	5.80975e-08	0	5.96613e-08	0	1.27179e-07	0	2.98354e-08	0	1.25578e-08	0	2.19785e-08	0	9.4207e-09	0	1.72681e-08	0	0	0	4.71035e-09	0	1.57326e-09	0	1.57326e-09	0	5.02406e-08	0
109060	p__Proteobacteria; c__Betaproteobacteria; o__Burkholderiales; f__Comamonadaceae; g__Delftia; unclassified(109060)	c__Betaproteobacteria	1.14031e-07	5.52684e-07	6.21971e-08	3.01462e-07	1.86591e-07	9.04387e-07	1.55493e-08	7.53656e-08	5.18569e-09	2.5125e-08	5.18335e-08	2.51222e-07	1.03636e-08	5.02406e-08	3.78368e-07	1.8339e-06	0	0	2.22876e-07	1.08024e-06	1.24394e-07	6.02925e-07	1.55493e-07	7.53656e-07	3.16171e-07	1.53244e-06	3.10986e-08	1.50731e-07	1.55493e-08	7.53656e-08	2.0735e-08	1.00491e-07	3.62843e-08	1.75856e-07	1.03636e-08	5.02406e-08	0	0	2.0735e-08	1.00491e-07	0	0	0	0	7.25607e-08	3.51703e-07	1.03636e-08
144380	p__Proteobacteria; c__Betaproteobacteria; o__Burkholderiales; f__Oxalobacteraceae; g__Janthinobacterium; s__lividum(144380)	c__Betaproteobacteria	1.1662e-07	9.4207e-08	5.44225e-08	4.39664e-08	1.94366e-07	1.57015e-07	0	0	0	0	1.24394e-07	1.00491e-07	7.77464e-09	6.28361e-09	6.37521e-07	5.15001e-07	0	0	3.96507e-07	3.20304e-07	1.78817e-07	1.44448e-07	1.32169e-07	1.06765e-07	2.1769e-07	1.75856e-07	7.77464e-09	6.28361e-09	1.55493e-08	1.25578e-08	7.77464e-09	6.28361e-09	3.88732e-08	3.13992e-08	1.55493e-08	1.25578e-08	0	0	2.33239e-08	1.88414e-08	0	0	7.77464e-09	6.28361e-09	9.32957e-08	7.53656e-08	1.55493e-08
156646	p__Proteobacteria; c__Betaproteobacteria; o__Methylophilales; f__Methylophilaceae; g__Methylobacillus; unclassified(156646)	c__Betaproteobacteria	1.28282e-07	7.77208e-07	2.33239e-08	1.41311e-07	1.74929e-07	1.05983e-06	0	0	0	0	1.04958e-07	6.35897e-07	0	0	6.99718e-07	4.23932e-06	0	0	2.79887e-07	1.69573e-06	1.51606e-07	9.18518e-07	3.49859e-08	2.11966e-07	6.99718e-08	4.23932e-07	1.1662e-08	7.06553e-08	1.1662e-08	7.06553e-08	1.1662e-08	7.06553e-08	6.99718e-08	4.23932e-07	1.1662e-08	7.06553e-08	1.1662e-08	7.06553e-08	3.49859e-08	2.11966e-07	0	0	1.1662e-08	7.06553e-08	1.28282e-07	7.77208e-07	0
159126	p__Proteobacteria; c__Betaproteobacteria; o__Rhodocyclales; f__Rhodocyclaceae; g__Thauera; unclassified(159126)	c__Betaproteobacteria	2.91549e-08	0	1.1662e-08	0	3.69295e-08	0	0	0	0	0	4.27605e-08	0	5.83098e-09	0	1.43831e-07	0	0	0	5.63662e-08	0	2.91549e-08	0	3.10986e-08	0	8.74647e-08	0	1.1662e-08	0	3.88732e-09	0	1.94366e-09	0	7.77464e-09	0	0	0	5.83098e-09	0	5.83098e-09	0	1.94366e-09	0	1.94366e-09	0	2.52676e-08	0	5.83098e-09
254888	p__Proteobacteria; c__Betaproteobacteria; o__Burkholderiales; f__Comamonadaceae; g__Pelomonas; s__puraquae(254888)	c__Betaproteobacteria	3.36901e-06	1.79621e-05	1.51606e-06	8.08296e-06	3.36901e-06	1.79621e-05	1.68453e-07	8.98104e-07	0	0	2.69521e-06	1.43697e-05	1.68453e-07	8.98104e-07	1.12862e-05	6.01732e-05	0	0	6.23267e-06	3.323e-05	2.69521e-06	1.43697e-05	3.20056e-06	1.7064e-05	7.24338e-06	3.86186e-05	1.0107e-06	5.38864e-06	5.05352e-07	2.69432e-06	3.36899e-07	1.79622e-06	6.73805e-07	3.59242e-06	1.51606e-06	8.08296e-06	1.68453e-07	8.98104e-07	5.05352e-07	2.69432e-06	0	0	1.68453e-07	8.98104e-07	2.02141e-06	1.07773e-05	1.68453e-07
342502	p__Proteobacteria; c__Betaproteobacteria; o__Burkholderiales; f__Oxalobacteraceae; g__Janthinobacterium; unclassified(342502)	c__Betaproteobacteria	0	9.4207e-08	0	4.39664e-08	0	1.57015e-07	0	0	0	0	0	1.00491e-07	0	6.28361e-09	0	5.15001e-07	0	0	0	3.20304e-07	0	1.44448e-07	0	1.06765e-07	0	1.75856e-07	0	6.28361e-09	0	1.25578e-08	0	6.28361e-09	0	3.13992e-08	0	1.25578e-08	0	0	0	1.88414e-08	0	0	0	6.28361e-09	0	7.53656e-08	0
579147	p__Proteobacteria; c__Betaproteobacteria; o__Methylophilales; f__Methylophilaceae; g__Methylotenera; s__mobilis(579147)	c__Betaproteobacteria	4.97577e-08	1.50731e-08	1.86591e-08	5.65242e-09	1.05735e-07	3.20304e-08	0	0	0	0	6.84168e-08	2.07255e-08	0	0	3.42084e-07	1.03628e-07	0	0	9.32957e-08	2.82621e-08	8.7076e-08	2.6378e-08	1.86591e-08	5.65242e-09	3.10986e-08	9.4207e-09	1.24394e-08	3.76828e-09	6.21971e-09	1.88414e-09	1.24394e-08	3.76828e-09	2.48789e-08	7.53656e-09	6.21971e-09	1.88414e-09	0	0	1.24394e-08	3.76828e-09	0	0	6.21971e-09	1.88414e-09	5.59774e-08	1.69573e-08	6.21971e-09
651436	p__Proteobacteria; c__Betaproteobacteria; o__Burkholderiales; f__Oxalobacteraceae; g__Ralstonia; unclassified(651436)	c__Betaproteobacteria	1.74929e-08	1.48376e-07	1.36056e-08	1.15404e-07	4.08169e-08	3.46211e-07	0	0	0	0	3.30422e-08	2.80266e-07	0	0	1.26338e-07	1.0716e-06	0	0	6.60845e-08	5.60532e-07	3.88732e-08	3.29725e-07	3.88732e-08	3.29725e-07	5.63662e-08	4.78101e-07	9.7183e-09	8.24311e-08	1.94366e-09	1.64862e-08	1.36056e-08	1.15404e-07	7.77464e-09	6.59449e-08	5.83098e-09	4.94587e-08	0	0	3.88732e-09	3.29725e-08	0	0	0	0	1.74929e-08	1.48376e-07	3.88732e-09
811427	p__Proteobacteria; c__Betaproteobacteria; o__Burkholderiales; f__Comamonadaceae; g__Diaphorobacter; unclassified(811427)	c__Betaproteobacteria	0	1.88414e-08	0	3.13992e-08	0	6.59449e-08	0	3.13709e-09	0	0	0	3.45457e-08	0	3.13709e-09	0	1.91551e-07	0	0	0	1.16186e-07	0	5.65242e-08	0	5.02406e-08	0	9.73441e-08	0	2.5125e-08	0	6.28361e-09	0	1.25578e-08	0	1.25578e-08	0	3.13709e-09	0	0	0	6.28361e-09	0	3.13709e-09	0	3.13709e-09	0	3.13992e-08	0
823187	p__Proteobacteria; c__Betaproteobacteria; o__Burkholderiales; f__Comamonadaceae; g__Rhodoferax; unclassified(823187)	c__Betaproteobacteria	0	1.08338e-07	0	4.71035e-08	0	1.60152e-07	0	4.71035e-09	0	0	0	7.06553e-08	0	0	0	3.15593e-07	0	0	0	2.07255e-07	0	1.08338e-07	0	9.89174e-08	0	2.07255e-07	0	2.35518e-08	0	2.35518e-08	0	9.4207e-09	0	2.82621e-08	0	3.76828e-08	0	9.4207e-09	0	1.88414e-08	0	0	0	4.71035e-09	0	6.59449e-08	0
897527	p__Proteobacteria; c__Betaproteobacteria; o__Nitrosomonadales; f__Nitrosomonadaceae; unclassified(897527)	c__Betaproteobacteria	0	1.88414e-07	0	5.65242e-08	0	2.44938e-07	0	0	0	0	0	2.26097e-07	0	0	0	9.60912e-07	0	0	0	5.46401e-07	0	2.07255e-07	0	1.50731e-07	0	1.3189e-07	0	0	0	0	0	0	0	7.53656e-08	0	0	0	1.88414e-08	0	5.65242e-08	0	3.76828e-08	0	1.88414e-08	0	1.13048e-07	0
1000148	p__Proteobacteria; c__Betaproteobacteria; unclassified(1000148)	c__Betaproteobacteria	6.21971e-08	7.53656e-08	1.03659e-07	1.25606e-07	2.1769e-07	2.6378e-07	1.03636e-08	1.25578e-08	0	0	1.14031e-07	1.38173e-07	1.03636e-08	1.25578e-08	6.32335e-07	7.66214e-07	0	0	3.83546e-07	4.64751e-07	1.86591e-07	2.26097e-07	1.65856e-07	2.00972e-07	3.21349e-07	3.89386e-07	8.29321e-08	1.00491e-07	2.0735e-08	2.5125e-08	4.14622e-08	5.02406e-08	4.14622e-08	5.02406e-08	1.03636e-08	1.25578e-08	0	0	2.0735e-08	2.5125e-08	1.03636e-08	1.25578e-08	1.03636e-08	1.25578e-08	1.03659e-07	1.25606e-07	2.0735e-08
1013213	p__Proteobacteria; c__Betaproteobacteria; o__Burkholderiales; f__Comamonadaceae; g__Acidovorax; unclassified(1013213)	c__Betaproteobacteria	2.35828e-07	6.12346e-07	1.81406e-07	4.71035e-07	4.3538e-07	1.13048e-06	1.81382e-08	4.71035e-08	0	0	2.1769e-07	5.65242e-07	3.62843e-08	9.4207e-08	1.14287e-06	2.96752e-06	0	0	7.43777e-07	1.93124e-06	3.62819e-07	9.4207e-07	2.72112e-07	7.06553e-07	5.26087e-07	1.366e-06	7.25607e-08	1.88414e-07	7.25607e-08	1.88414e-07	5.44225e-08	1.41311e-07	7.25607e-08	1.88414e-07	1.26983e-07	3.29725e-07	0	0	3.62843e-08	9.4207e-08	0	0	1.81382e-08	4.71035e-08	1.81406e-07	4.71035e-07	5.44225e-08
1023564	p__Proteobacteria; c__Betaproteobacteria; o__Burkholderiales; f__Comamonadaceae; g__Aquabacterium; unclassified(1023564)	c__Betaproteobacteria	4.14645e-07	6.2805e-07	1.86591e-07	2.82621e-07	4.14645e-07	6.2805e-07	2.0735e-08	3.13992e-08	0	0	3.31721e-07	5.02434e-07	2.0735e-08	3.13992e-08	1.38907e-06	2.10395e-06	0	0	7.67101e-07	1.16188e-06	3.31721e-07	5.02434e-07	3.93918e-07	5.96641e-07	8.91495e-07	1.3503e-06	1.24394e-07	1.88414e-07	6.21971e-08	9.4207e-08	4.14622e-08	6.28078e-08	8.29321e-08	1.25606e-07	1.86591e-07	2.82621e-07	2.0735e-08	3.13992e-08	6.21971e-08	9.4207e-08	0	0	2.0735e-08	3.13992e-08	2.48789e-07	3.76828e-07	2.0735e-08
1023963	p__Proteobacteria; c__Betaproteobacteria; o__Burkholderiales; f__Burkholderiaceae; g__Lautropia; unclassified(1023963)	c__Betaproteobacteria	0	3.29725e-08	0	4.71035e-09	0	4.71035e-08	0	0	0	0	0	2.59069e-08	0	0	0	1.29535e-07	0	0	0	6.35897e-08	0	2.35518e-08	0	2.11966e-08	0	2.82621e-08	0	7.06553e-09	0	0	0	2.35518e-09	0	9.4207e-09	0	2.35518e-09	0	2.35518e-09	0	7.06553e-09	0	0	0	2.35518e-09	0	1.88414e-08	0
3563643	p__Proteobacteria; c__Betaproteobacteria; o__Burkholderiales; f__Comamonadaceae; g__Limnobacter; unclassified(3563643)	c__Betaproteobacteria	2.72112e-08	9.89174e-08	3.88732e-09	1.41311e-08	3.88732e-08	1.41311e-07	0	0	0	0	2.13803e-08	7.77208e-08	0	0	1.06901e-07	3.88604e-07	0	0	5.24788e-08	1.90769e-07	1.94366e-08	7.06553e-08	1.74929e-08	6.35897e-08	2.33239e-08	8.47863e-08	5.83098e-09	2.11966e-08	0	0	1.94366e-09	7.06553e-09	7.77464e-09	2.82621e-08	1.94366e-09	7.06553e-09	1.94366e-09	7.06553e-09	5.83098e-09	2.11966e-08	0	0	1.94366e-09	7.06553e-09	1.55493e-08	5.65242e-08	0
3847840	p__Proteobacteria; c__Betaproteobacteria; o__Neisseriales; f__Neisseriaceae; g__Vogesella; unclassified(3847840)	c__Betaproteobacteria	0	6.21766e-08	0	1.13048e-08	0	9.60912e-08	0	0	0	0	0	6.78291e-08	0	0	0	3.16536e-07	0	0	0	1.24353e-07	0	7.34815e-08	0	3.39145e-08	0	5.08718e-08	0	5.65242e-09	0	5.65242e-09	0	5.65242e-09	0	2.26097e-08	0	1.13048e-08	0	0	0	1.13048e-08	0	0	0	5.65242e-09	0	4.52194e-08	0
4425152	p__Proteobacteria; c__Betaproteobacteria; o__Burkholderiales; f__Comamonadaceae; g__Hylemonella; unclassified(4425152)	c__Betaproteobacteria	0	5.18139e-08	0	3.76828e-08	0	8.94967e-08	0	0	0	0	0	4.23932e-08	0	0	0	2.87331e-07	0	0	0	1.366e-07	0	8.94967e-08	0	6.59449e-08	0	1.50731e-07	0	2.35518e-08	0	1.41311e-08	0	9.4207e-09	0	2.35518e-08	0	1.41311e-08	0	0	0	9.4207e-09	0	0	0	4.71035e-09	0	3.76828e-08	0
4450317	p__Proteobacteria; c__Betaproteobacteria; o__Burkholderiales; f__Comamonadaceae; g__Rubrivivax; s__gelatinosus(4450317)	c__Betaproteobacteria	0	1.25606e-07	0	5.65242e-08	0	1.25606e-07	0	6.28361e-09	0	0	0	1.00491e-07	0	6.28361e-09	0	4.20794e-07	0	0	0	2.3238e-07	0	1.00491e-07	0	1.19332e-07	0	2.70063e-07	0	3.76828e-08	0	1.88414e-08	0	1.25578e-08	0	2.5125e-08	0	5.65242e-08	0	6.28361e-09	0	1.88414e-08	0	0	0	6.28361e-09	0	7.53656e-08	0
4456068	p__Proteobacteria; c__Betaproteobacteria; o__Burkholderiales; f__Comamonadaceae; g__Variovorax; s__paradoxus(4456068)	c__Betaproteobacteria	1.55493e-07	3.76828e-07	1.32169e-07	3.20304e-07	2.25465e-07	5.46401e-07	7.77464e-09	1.88414e-08	0	0	1.08845e-07	2.6378e-07	0	0	5.52e-07	1.33774e-06	0	0	3.3431e-07	8.1018e-07	1.78817e-07	4.33352e-07	2.02141e-07	4.89876e-07	4.27605e-07	1.03628e-06	6.21971e-08	1.50731e-07	2.33239e-08	5.65242e-08	4.66478e-08	1.13048e-07	4.66478e-08	1.13048e-07	3.10986e-08	7.53656e-08	7.77464e-09	1.88414e-08	2.33239e-08	5.65242e-08	0	0	7.77464e-09	1.88414e-08	1.0107e-07	2.44938e-07	2.33239e-08
1061164	p__Bacteroidetes; c__BME43; unclassified(1061164)	c__BME43	6.23915e-06	1.62507e-05	1.66377e-06	4.33352e-06	7.90292e-06	2.05842e-05	0	0	0	0	4.57538e-06	1.19172e-05	4.15943e-07	1.08338e-06	2.16291e-05	5.63358e-05	0	0	1.03986e-05	2.70845e-05	7.07104e-06	1.84175e-05	2.49566e-06	6.50028e-06	5.82321e-06	1.51673e-05	8.31887e-07	2.16676e-06	8.31887e-07	2.16676e-06	4.15943e-07	1.08338e-06	1.24783e-06	3.25014e-06	4.15943e-07	1.08338e-06	0	0	1.24783e-06	3.25014e-06	4.15943e-07	1.08338e-06	4.15943e-07	1.08338e-06	4.57538e-06	1.19172e-05	4.15943e-07
553526	p__Spirochaetes; c__Brevinematae; o__Brevinematales; unclassified(553526)	c__Brevinematae	3.30422e-07	0	3.88732e-08	0	2.91549e-07	0	0	0	0	0	3.88732e-08	0	0	0	8.55211e-07	0	0	0	4.27605e-07	0	2.13803e-07	0	1.1662e-07	0	3.88732e-08	0	0	0	1.94366e-08	0	0	0	1.94366e-08	0	3.88732e-08	0	0	0	3.88732e-08	0	1.94366e-08	0	3.88732e-08	0	1.94366e-07	0	0
102743	p__Planctomycetes; c__C6; o__MVS-107; unclassified(102743)	c__C6	2.79887e-07	0	6.21971e-08	0	3.42084e-07	0	0	0	0	0	1.08845e-07	0	4.66478e-08	0	7.46366e-07	0	0	0	4.04281e-07	0	1.86591e-07	0	1.24394e-07	0	1.08845e-07	0	0	0	1.55493e-08	0	0	0	7.77464e-08	0	1.55493e-08	0	0	0	3.10986e-08	0	6.21971e-08	0	3.10986e-08	0	1.24394e-07	0	0
1106491	p__Planctomycetes; c__C6; o__d113; unclassified(1106491)	c__C6	3.63853e-06	1.69573e-06	8.08563e-07	3.76828e-07	4.44709e-06	2.07255e-06	0	0	0	0	1.41498e-06	6.59449e-07	6.06422e-07	2.82621e-07	9.70275e-06	4.52194e-06	0	0	5.25566e-06	2.44938e-06	2.42569e-06	1.13048e-06	1.61713e-06	7.53656e-07	1.41498e-06	6.59449e-07	0	0	2.02141e-07	9.4207e-08	0	0	1.0107e-06	4.71035e-07	2.02141e-07	9.4207e-08	0	0	4.04281e-07	1.88414e-07	8.08563e-07	3.76828e-07	4.04281e-07	1.88414e-07	1.61713e-06	7.53656e-07	0
23644	p__Chlamydiae; c__Chlamydiia; o__Chlamydiales; f__Parachlamydiaceae; unclassified(23644)	c__Chlamydiia	0	5.65242e-08	0	2.82621e-08	0	1.83704e-07	0	1.41311e-08	0	1.41311e-08	0	1.41311e-07	0	1.41311e-08	0	4.23932e-07	0	0	0	2.26097e-07	0	7.06553e-08	0	7.06553e-08	0	4.23932e-08	0	0	0	0	0	0	0	1.41311e-08	0	1.41311e-08	0	0	0	0	0	0	0	1.41311e-08	0	4.23932e-08	0
100535	p__Chlamydiae; c__Chlamydiia; o__Chlamydiales; unclassified(100535)	c__Chlamydiia	5.28676e-07	1.13048e-07	1.32169e-07	2.82621e-08	1.7182e-06	3.67407e-07	1.32169e-07	2.82621e-08	1.32169e-07	2.82621e-08	1.32169e-06	2.82621e-07	0	0	4.09724e-06	8.76125e-07	0	0	2.24687e-06	4.80456e-07	6.60845e-07	1.41311e-07	3.96507e-07	8.47863e-08	3.96507e-07	8.47863e-08	0	0	0	0	0	0	1.32169e-07	2.82621e-08	1.32169e-07	2.82621e-08	0	0	2.64338e-07	5.65242e-08	0	0	1.32169e-07	2.82621e-08	5.28676e-07	1.13048e-07	1.32169e-07
136719	p__Chlamydiae; c__Chlamydiia; o__Chlamydiales; f__Parachlamydiaceae; g__Candidatus_Protochlamydia; unclassified(136719)	c__Chlamydiia	1.55493e-08	7.53656e-08	7.77464e-09	3.76828e-08	5.05352e-08	2.44938e-07	3.88732e-09	1.88414e-08	3.88732e-09	1.88414e-08	3.88732e-08	1.88414e-07	3.88732e-09	1.88414e-08	1.1662e-07	5.65242e-07	0	0	6.21971e-08	3.01462e-07	1.94366e-08	9.4207e-08	1.94366e-08	9.4207e-08	1.1662e-08	5.65242e-08	0	0	0	0	0	0	3.88732e-09	1.88414e-08	3.88732e-09	1.88414e-08	0	0	0	0	0	0	3.88732e-09	1.88414e-08	1.1662e-08	5.65242e-08	3.88732e-09
217851	p__Chlamydiae; c__Chlamydiia; o__Chlamydiales; f__Simkaniaceae; unclassified(217851)	c__Chlamydiia	2.33239e-06	2.54359e-07	3.88732e-07	4.23932e-08	4.66478e-06	5.08718e-07	3.88732e-07	4.23932e-08	3.88732e-07	4.23932e-08	3.88732e-06	4.23932e-07	0	0	1.24394e-05	1.35658e-06	0	0	6.60845e-06	7.20684e-07	1.94366e-06	2.11966e-07	7.77464e-07	8.47863e-08	7.77464e-07	8.47863e-08	0	0	0	0	0	0	3.88732e-07	4.23932e-08	3.88732e-07	4.23932e-08	0	0	3.88732e-07	4.23932e-08	0	0	3.88732e-07	4.23932e-08	1.94366e-06	2.11966e-07	3.88732e-07
544430	p__Chlamydiae; c__Chlamydiia; o__Chlamydiales; f__Parachlamydiaceae; g__Parachlamydia; s__acanthamoebae(544430)	c__Chlamydiia	6.21971e-08	3.76828e-08	3.10986e-08	1.88414e-08	2.02141e-07	1.22469e-07	1.55493e-08	9.4207e-09	1.55493e-08	9.4207e-09	1.55493e-07	9.4207e-08	1.55493e-08	9.4207e-09	4.66478e-07	2.82621e-07	0	0	2.48789e-07	1.50731e-07	7.77464e-08	4.71035e-08	7.77464e-08	4.71035e-08	4.66478e-08	2.82621e-08	0	0	0	0	0	0	1.55493e-08	9.4207e-09	1.55493e-08	9.4207e-09	0	0	0	0	0	0	1.55493e-08	9.4207e-09	4.66478e-08	2.82621e-08	1.55493e-08
1104614	p__Chlamydiae; c__Chlamydiia; o__Chlamydiales; f__Criblamydiaceae; unclassified(1104614)	c__Chlamydiia	0	3.76828e-08	0	9.4207e-09	0	1.03628e-07	0	0	0	0	0	8.47863e-08	0	0	0	2.732e-07	0	0	0	1.41311e-07	0	9.4207e-09	0	1.88414e-08	0	1.88414e-08	0	0	0	0	0	0	0	9.4207e-09	0	9.4207e-09	0	0	0	0	0	0	0	9.4207e-09	0	2.82621e-08	0
1105447	p__Chlamydiae; c__Chlamydiia; o__Chlamydiales; f__Rhabdochlamydiaceae; g__Candidatus_Rhabdochlamydia; unclassified(1105447)	c__Chlamydiia	2.33239e-08	0	3.88732e-09	0	4.66478e-08	0	3.88732e-09	0	3.88732e-09	0	3.88732e-08	0	0	0	1.24394e-07	0	0	0	6.60845e-08	0	1.94366e-08	0	7.77464e-09	0	7.77464e-09	0	0	0	0	0	0	0	3.88732e-09	0	3.88732e-09	0	0	0	3.88732e-09	0	0	0	3.88732e-09	0	1.94366e-08	0	3.88732e-09
112750	p__Chlorobi; c__Chlorobia; o__Chlorobiales; f__Chlorobiaceae; g__Prosthecochloris; unclassified(112750)	c__Chlorobia	7.23819e-06	6.19882e-06	1.03403e-06	8.85546e-07	8.27222e-06	7.08437e-06	0	0	0	0	5.17014e-06	4.42773e-06	0	0	2.74017e-05	2.3467e-05	0	0	1.08573e-05	9.29823e-06	4.65312e-06	3.98496e-06	2.58507e-06	2.21386e-06	3.6191e-06	3.09941e-06	5.17014e-07	4.42773e-07	0	0	0	0	1.55104e-06	1.32832e-06	0	0	0	0	1.03403e-06	8.85546e-07	5.17014e-07	4.42773e-07	5.17014e-07	4.42773e-07	3.6191e-06	3.09941e-06	0
347501	p__Chlorobi; c__Chlorobia; o__Chloroherpetales; f__Chloroherpetaceae; g__Chloroherpeton; unclassified(347501)	c__Chlorobia	1.63267e-07	0	7.77464e-09	0	1.47718e-07	0	0	0	0	0	8.55211e-08	0	7.77464e-09	0	4.27605e-07	0	0	0	1.94366e-07	0	6.21971e-08	0	3.88732e-08	0	4.66478e-08	0	7.77464e-09	0	1.55493e-08	0	0	0	2.33239e-08	0	1.55493e-08	0	0	0	2.33239e-08	0	1.55493e-08	0	7.77464e-09	0	5.44225e-08	0	0
101617	p__Chloroflexi; c__Chloroflexi; o__Chloroflexales; f__Chlorothrixaceae; unclassified(101617)	c__Chloroflexi	3.03988e-06	8.0076e-08	3.57634e-07	9.4207e-09	4.47042e-06	1.17759e-07	0	0	0	0	2.1458e-06	5.65242e-08	0	0	8.5832e-06	2.26097e-07	0	0	5.00687e-06	1.3189e-07	2.1458e-06	5.65242e-08	1.60935e-06	4.23932e-08	1.43053e-06	3.76828e-08	3.57634e-07	9.4207e-09	1.78817e-07	4.71035e-09	0	0	7.15267e-07	1.88414e-08	5.3645e-07	1.41311e-08	0	0	5.3645e-07	1.41311e-08	3.57634e-07	9.4207e-09	5.3645e-07	1.41311e-08	2.32462e-06	6.12346e-08	0
1575356	p__WWE1; c__Cloacamonae; o__Cloacamonales; f__MSBL8; unclassified(1575356)	c__Cloacamonae	6.99718e-08	0	7.77464e-09	0	9.32957e-08	0	0	0	0	0	6.21971e-08	0	0	0	2.64338e-07	0	0	0	1.1662e-07	0	3.10986e-08	0	2.33239e-08	0	7.77464e-09	0	0	0	7.77464e-09	0	0	0	7.77464e-09	0	7.77464e-09	0	0	0	1.55493e-08	0	0	0	7.77464e-09	0	3.10986e-08	0	0
16013	p__Firmicutes; c__Clostridia; o__Clostridiales; f__Clostridiaceae; g__Clostridium; s__stercorarium(16013)	c__Clostridia	8.55211e-08	0	7.77464e-09	0	8.55211e-08	0	0	0	0	0	7.77464e-09	0	0	0	3.49859e-07	0	0	0	1.1662e-07	0	7.77464e-08	0	4.66478e-08	0	3.10986e-08	0	0	0	7.77464e-09	0	0	0	3.10986e-08	0	0	0	0	0	1.55493e-08	0	1.55493e-08	0	7.77464e-09	0	4.66478e-08	0	0
98948	p__Firmicutes; c__Clostridia; o__Clostridiales; f__Ruminococcaceae; unclassified(98948)	c__Clostridia	2.72112e-08	0	1.94366e-09	0	2.33239e-08	0	0	0	0	0	0	0	0	0	8.16337e-08	0	0	0	2.91549e-08	0	1.94366e-08	0	7.77464e-09	0	9.7183e-09	0	0	0	1.94366e-09	0	0	0	5.83098e-09	0	1.94366e-09	0	0	0	3.88732e-09	0	1.94366e-09	0	1.94366e-09	0	1.36056e-08	0	0
107660	p__Firmicutes; c__Clostridia; o__Clostridiales; f__Acidaminobacteraceae; g__Fusibacter; unclassified(107660)	c__Clostridia	4.39819e-07	2.04699e-06	4.88714e-08	2.27444e-07	4.39819e-07	2.04699e-06	0	0	0	0	0	0	0	0	2.29685e-06	1.06898e-05	0	0	9.77381e-07	4.54885e-06	3.90956e-07	1.81954e-06	1.95478e-07	9.09767e-07	1.95478e-07	9.09767e-07	0	0	4.88714e-08	2.27444e-07	0	0	9.7735e-08	4.54888e-07	0	0	0	0	9.7735e-08	4.54888e-07	0	0	0	0	3.90956e-07	1.81954e-06	0
109554	p__Firmicutes; c__Clostridia; o__Clostridiales; f__Lachnospiraceae; g__Epulopiscium; unclassified(109554)	c__Clostridia	5.71436e-07	4.94587e-07	1.08845e-07	9.4207e-08	3.53746e-07	3.06173e-07	2.72112e-08	2.35518e-08	2.72112e-08	2.35518e-08	8.16337e-08	7.06553e-08	0	0	1.52383e-06	1.3189e-06	0	0	5.98647e-07	5.18139e-07	3.26535e-07	2.82621e-07	1.90479e-07	1.64862e-07	1.63267e-07	1.41311e-07	0	0	8.16337e-08	7.06553e-08	0	0	8.16337e-08	7.06553e-08	1.08845e-07	9.4207e-08	0	0	8.16337e-08	7.06553e-08	2.72112e-08	2.35518e-08	2.72112e-08	2.35518e-08	3.80957e-07	3.29725e-07	0
138056	p__Firmicutes; c__Clostridia; o__Clostridiales; f__Clostridiaceae; g__Clostridium; s__perfringens(138056)	c__Clostridia	0	1.17759e-07	0	1.88414e-08	0	5.18139e-08	0	4.71035e-09	0	4.71035e-09	0	0	0	0	0	2.26097e-07	0	0	0	7.53656e-08	0	5.65242e-08	0	2.35518e-08	0	1.88414e-08	0	0	0	4.71035e-09	0	0	0	1.41311e-08	0	4.71035e-09	0	0	0	1.41311e-08	0	0	0	4.71035e-09	0	5.65242e-08	0
261251	p__Firmicutes; c__Clostridia; o__Clostridiales; f__Clostridiaceae; unclassified(261251)	c__Clostridia	0	1.03628e-07	0	9.4207e-09	0	1.03628e-07	0	0	0	0	0	9.4207e-09	0	0	0	4.23932e-07	0	0	0	1.41311e-07	0	9.4207e-08	0	5.65242e-08	0	3.76828e-08	0	0	0	9.4207e-09	0	0	0	3.76828e-08	0	0	0	0	0	1.88414e-08	0	1.88414e-08	0	9.4207e-09	0	5.65242e-08	0
308309	p__Firmicutes; c__Clostridia; o__Clostridiales; f__Peptostreptococcaceae; unclassified(308309)	c__Clostridia	4.12056e-07	2.74613e-06	6.99718e-08	4.66325e-07	9.32957e-08	6.21766e-07	0	0	0	0	7.77464e-09	5.18139e-08	0	0	4.66478e-07	3.10883e-06	0	0	1.63267e-07	1.08809e-06	1.1662e-07	7.77208e-07	1.1662e-07	7.77208e-07	5.44225e-08	3.62697e-07	0	0	0	0	0	0	4.66478e-08	3.10883e-07	6.99718e-08	4.66325e-07	0	0	3.88732e-08	2.59069e-07	0	0	7.77464e-09	5.18139e-08	1.08845e-07	7.25394e-07	0
337859	p__Firmicutes; c__Clostridia; o__Clostridiales; f__Acidaminobacteraceae; g__WH1-8; unclassified(337859)	c__Clostridia	9.99819e-09	1.2115e-08	1.11177e-09	1.34716e-09	9.99819e-09	1.2115e-08	0	0	0	0	0	0	0	0	5.21989e-08	6.32506e-08	0	0	2.22122e-08	2.69149e-08	8.88642e-09	1.07679e-08	4.43932e-09	5.37922e-09	4.43932e-09	5.37922e-09	0	0	1.11177e-09	1.34716e-09	0	0	2.22355e-09	2.69432e-09	0	0	0	0	2.22355e-09	2.69432e-09	0	0	0	0	8.88642e-09	1.07679e-08	0
839684	p__Firmicutes; c__Clostridia; o__Clostridiales; f__Lachnospiraceae; unclassified(839684)	c__Clostridia	0	1.58268e-05	0	9.04387e-07	0	5.87852e-06	0	0	0	0	0	4.52194e-07	0	0	0	1.89921e-05	0	0	0	9.49607e-06	0	4.97413e-06	0	2.26097e-06	0	1.80877e-06	0	0	0	9.04387e-07	0	0	0	1.35658e-06	0	4.52194e-07	0	0	0	9.04387e-07	0	0	0	9.04387e-07	0	5.87852e-06	0
1033779	p__Firmicutes; c__Clostridia; o__Clostridiales; f__Peptostreptococcaceae; g__Tepidibacter; unclassified(1033779)	c__Clostridia	2.33239e-08	0	2.91549e-09	0	3.20704e-08	0	0	0	0	0	0	0	0	0	1.39944e-07	0	0	0	6.41408e-08	0	4.66478e-08	0	1.45775e-08	0	2.04084e-08	0	0	0	0	0	0	0	1.1662e-08	0	2.91549e-09	0	0	0	5.83098e-09	0	2.91549e-09	0	2.91549e-09	0	2.04084e-08	0	0
1134611	p__Firmicutes; c__Clostridia; o__Clostridiales; f__Clostridiaceae; g__Clostridiisalibacter; unclassified(1134611)	c__Clostridia	0	1.57458e-07	0	1.74942e-08	0	1.57458e-07	0	0	0	0	0	0	0	0	0	8.22295e-07	0	0	0	3.49913e-07	0	1.39963e-07	0	6.99864e-08	0	6.99864e-08	0	0	0	1.74942e-08	0	0	0	3.49885e-08	0	0	0	0	0	3.49885e-08	0	0	0	0	0	1.39963e-07	0
4380971	p__Firmicutes; c__Clostridia; o__Clostridiales; f__Clostridiaceae; g__Clostridium; s__butyricum(4380971)	c__Clostridia	0	8.0076e-08	0	1.25578e-08	0	2.35518e-08	0	1.57326e-09	0	1.57326e-09	0	9.4207e-09	0	0	0	9.4207e-08	0	0	0	4.23932e-08	0	2.35518e-08	0	1.41311e-08	0	1.41311e-08	0	1.57326e-09	0	4.71035e-09	0	0	0	9.4207e-09	0	9.4207e-09	0	1.57326e-09	0	7.84744e-09	0	0	0	6.28361e-09	0	3.45457e-08	0
2568	p__Bacteroidetes; c__Cytophagia; o__Cytophagales; f__Flammeovirgaceae; g__Flexithrix; s__dorotheae(2568)	c__Cytophagia	7.77464e-07	9.4207e-07	2.59152e-07	3.1402e-07	4.66478e-07	5.65242e-07	2.59129e-08	3.13992e-08	2.59129e-08	3.13992e-08	4.14645e-07	5.02434e-07	2.59152e-07	3.1402e-07	1.3476e-06	1.63292e-06	0	0	1.03662e-06	1.25609e-06	6.99718e-07	8.47863e-07	4.40566e-07	5.33843e-07	4.66478e-07	5.65242e-07	5.18335e-08	6.28078e-08	7.77464e-08	9.4207e-08	2.59129e-08	3.13992e-08	1.2958e-07	1.57015e-07	5.18335e-08	6.28078e-08	0	0	5.18335e-08	6.28078e-08	7.77464e-08	9.4207e-08	7.77464e-08	9.4207e-08	3.10986e-07	3.76828e-07	2.59129e-08
2573	p__Bacteroidetes; c__Cytophagia; o__Cytophagales; f__Flammeovirgaceae; g__Persicobacter; s__diffluens(2573)	c__Cytophagia	0	5.65242e-08	0	1.57043e-08	0	5.33871e-08	0	0	0	0	0	3.76828e-08	0	9.4207e-09	0	1.60152e-07	0	0	0	8.79234e-08	0	5.33871e-08	0	2.82621e-08	0	3.76828e-08	0	6.28361e-09	0	6.28361e-09	0	3.13709e-09	0	9.4207e-09	0	6.28361e-09	0	0	0	9.4207e-09	0	6.28361e-09	0	3.13709e-09	0	2.19785e-08	0
33872	p__Bacteroidetes; c__Cytophagia; o__Cytophagales; f__Amoebophilaceae; g__Candidatus_Amoebophilus; unclassified(33872)	c__Cytophagia	4.27605e-08	0	1.55493e-08	0	5.83098e-08	0	0	0	0	0	4.27605e-08	0	0	0	1.90479e-07	0	0	0	1.0107e-07	0	5.83098e-08	0	3.49859e-08	0	6.99718e-08	0	7.77464e-09	0	3.88732e-09	0	3.88732e-09	0	1.1662e-08	0	3.88732e-09	0	0	0	1.1662e-08	0	3.88732e-09	0	3.88732e-09	0	3.10986e-08	0	7.77464e-09
71214	p__Bacteroidetes; c__Cytophagia; o__Cytophagales; f__Cyclobacteriaceae; unclassified(71214)	c__Cytophagia	8.94084e-08	1.67924e-06	3.88732e-08	7.30104e-07	7.38591e-08	1.3872e-06	0	0	0	0	4.66478e-08	8.76125e-07	2.72112e-08	5.11073e-07	2.06028e-07	3.86955e-06	3.88732e-09	7.30104e-08	1.43831e-07	2.70139e-06	8.16337e-08	1.53322e-06	4.66478e-08	8.76125e-07	5.44225e-08	1.02215e-06	7.77464e-09	1.46021e-07	1.55493e-08	2.92042e-07	3.88732e-09	7.30104e-08	1.94366e-08	3.65052e-07	3.88732e-09	7.30104e-08	3.88732e-09	7.30104e-08	1.55493e-08	2.92042e-07	7.77464e-09	1.46021e-07	1.1662e-08	2.19031e-07	4.27605e-08	8.03115e-07	3.88732e-09
102384	p__Bacteroidetes; c__Cytophagia; o__Cytophagales; f__Flammeovirgaceae; g__Roseivirga; unclassified(102384)	c__Cytophagia	2.15085e-05	2.09846e-05	7.82129e-06	7.63077e-06	2.93298e-05	2.86154e-05	0	0	0	0	2.15085e-05	2.09846e-05	0	0	9.58108e-05	9.34769e-05	0	0	5.08384e-05	4.96e-05	2.93298e-05	2.86154e-05	1.75979e-05	1.71692e-05	3.51958e-05	3.43385e-05	3.91064e-06	3.81538e-06	1.95532e-06	1.90769e-06	1.95532e-06	1.90769e-06	5.86597e-06	5.72308e-06	1.95532e-06	1.90769e-06	0	0	5.86597e-06	5.72308e-06	1.95532e-06	1.90769e-06	1.95532e-06	1.90769e-06	1.56426e-05	1.52615e-05	3.91064e-06
144230	p__Bacteroidetes; c__Cytophagia; o__Cytophagales; f__Amoebophilaceae; unclassified(144230)	c__Cytophagia	8.80867e-06	8.34203e-06	3.20315e-06	3.03347e-06	1.20118e-05	1.13755e-05	0	0	0	0	8.80867e-06	8.34203e-06	0	0	3.92386e-05	3.716e-05	0	0	2.08205e-05	1.97175e-05	1.20118e-05	1.13755e-05	7.20709e-06	6.8253e-06	1.44142e-05	1.36506e-05	1.60158e-06	1.51673e-06	8.00788e-07	7.58366e-07	8.00788e-07	7.58366e-07	2.40236e-06	2.2751e-06	8.00788e-07	7.58366e-07	0	0	2.40236e-06	2.2751e-06	8.00788e-07	7.58366e-07	8.00788e-07	7.58366e-07	6.4063e-06	6.06693e-06	1.60158e-06
147567	p__Bacteroidetes; c__Cytophagia; o__Cytophagales; f__Amoebophilaceae; g__SC3-56; unclassified(147567)	c__Cytophagia	3.42084e-07	5.18139e-07	1.24394e-07	1.88414e-07	4.66478e-07	7.06553e-07	0	0	0	0	3.42084e-07	5.18139e-07	0	0	1.52383e-06	2.30807e-06	0	0	8.08563e-07	1.22469e-06	4.66478e-07	7.06553e-07	2.79887e-07	4.23932e-07	5.59774e-07	8.47863e-07	6.21971e-08	9.4207e-08	3.10986e-08	4.71035e-08	3.10986e-08	4.71035e-08	9.32957e-08	1.41311e-07	3.10986e-08	4.71035e-08	0	0	9.32957e-08	1.41311e-07	3.10986e-08	4.71035e-08	3.10986e-08	4.71035e-08	2.48789e-07	3.76828e-07	6.21971e-08
153017	p__Bacteroidetes; c__Cytophagia; o__Cytophagales; f__Flammeovirgaceae; g__JTB248; unclassified(153017)	c__Cytophagia	2.95436e-07	2.98325e-07	7.77464e-08	7.85027e-08	3.10986e-07	3.1402e-07	0	0	0	0	2.02141e-07	2.04118e-07	3.10986e-08	3.13992e-08	7.93013e-07	8.0076e-07	0	0	4.50929e-07	4.55331e-07	2.79887e-07	2.82621e-07	1.55493e-07	1.57015e-07	2.1769e-07	2.19813e-07	4.66478e-08	4.71035e-08	1.55493e-08	1.57043e-08	1.55493e-08	1.57043e-08	6.21971e-08	6.28078e-08	3.10986e-08	3.13992e-08	0	0	3.10986e-08	3.13992e-08	3.10986e-08	3.13992e-08	1.55493e-08	1.57043e-08	1.39944e-07	1.41311e-07	1.55493e-08
166400	p__Bacteroidetes; c__Cytophagia; o__Cytophagales; f__Flammeovirgaceae; g__Reichenbachiella; unclassified(166400)	c__Cytophagia	1.12033e-05	5.85497e-06	4.07391e-06	2.12908e-06	1.52772e-05	7.98404e-06	0	0	0	0	1.12033e-05	5.85497e-06	0	0	4.99054e-05	2.60812e-05	0	0	2.64804e-05	1.3839e-05	1.52772e-05	7.98404e-06	9.1663e-06	4.79043e-06	1.83326e-05	9.58085e-06	2.03696e-06	1.06454e-06	1.01848e-06	5.3227e-07	1.01848e-06	5.3227e-07	3.05543e-06	1.59681e-06	1.01848e-06	5.3227e-07	0	0	3.05543e-06	1.59681e-06	1.01848e-06	5.3227e-07	1.01848e-06	5.3227e-07	8.14782e-06	4.25816e-06	2.03696e-06
182594	p__Bacteroidetes; c__Cytophagia; o__Cytophagales; f__Flammeovirgaceae; g__Flammeovirga; unclassified(182594)	c__Cytophagia	4.66478e-07	1.03628e-06	1.55493e-07	3.45429e-07	2.79887e-07	6.21766e-07	1.55493e-08	3.45457e-08	1.55493e-08	3.45457e-08	2.48789e-07	5.52684e-07	1.55493e-07	3.45429e-07	8.08563e-07	1.79622e-06	0	0	6.21971e-07	1.38171e-06	4.19831e-07	9.32649e-07	2.64338e-07	5.87221e-07	2.79887e-07	6.21766e-07	3.10986e-08	6.9082e-08	4.66478e-08	1.03628e-07	1.55493e-08	3.45457e-08	7.77464e-08	1.7271e-07	3.10986e-08	6.9082e-08	0	0	3.10986e-08	6.9082e-08	4.66478e-08	1.03628e-07	4.66478e-08	1.03628e-07	1.86591e-07	4.14511e-07	1.55493e-08
188038	p__Bacteroidetes; c__Cytophagia; o__Cytophagales; f__Cytophagaceae; g__Microscilla; unclassified(188038)	c__Cytophagia	1.55493e-07	3.29725e-07	5.18335e-08	1.09911e-07	2.28054e-07	4.83593e-07	0	0	0	0	1.65856e-07	3.51703e-07	0	0	5.70138e-07	1.20899e-06	0	0	4.56115e-07	9.67195e-07	2.90251e-07	6.15483e-07	1.45129e-07	3.07746e-07	1.96955e-07	4.17648e-07	3.10986e-08	6.59449e-08	3.10986e-08	6.59449e-08	1.03636e-08	2.19785e-08	4.14622e-08	8.79234e-08	2.0735e-08	4.39664e-08	1.03636e-08	2.19785e-08	4.14622e-08	8.79234e-08	2.0735e-08	4.39664e-08	0	0	1.34758e-07	2.85758e-07	0
315126	p__Bacteroidetes; c__Cytophagia; o__Cytophagales; f__Amoebophilaceae; g__Ucs1325; unclassified(315126)	c__Cytophagia	6.7134e-06	1.2539e-05	2.44124e-06	4.55962e-06	9.15464e-06	1.70986e-05	0	0	0	0	6.7134e-06	1.2539e-05	0	0	2.99052e-05	5.58553e-05	0	0	1.5868e-05	2.96375e-05	9.15464e-06	1.70986e-05	5.49278e-06	1.02591e-05	1.09856e-05	2.05183e-05	1.22062e-06	2.27981e-06	6.10309e-07	1.1399e-06	6.10309e-07	1.1399e-06	1.83093e-06	3.41971e-06	6.10309e-07	1.1399e-06	0	0	1.83093e-06	3.41971e-06	6.10309e-07	1.1399e-06	6.10309e-07	1.1399e-06	4.88247e-06	9.11924e-06	1.22062e-06
321533	p__Bacteroidetes; c__Cytophagia; o__Cytophagales; f__Amoebophilaceae; g__SGUS912; unclassified(321533)	c__Cytophagia	7.88932e-05	1.78758e-05	2.86884e-05	6.50028e-06	0.000107582	2.43761e-05	0	0	0	0	7.88932e-05	1.78758e-05	0	0	0.000351433	7.96285e-05	0	0	0.000186475	4.22518e-05	0.000107582	2.43761e-05	6.4549e-05	1.46256e-05	0.000129098	2.92513e-05	1.43442e-05	3.25014e-06	7.17211e-06	1.62507e-06	7.17211e-06	1.62507e-06	2.15163e-05	4.87521e-06	7.17211e-06	1.62507e-06	0	0	2.15163e-05	4.87521e-06	7.17211e-06	1.62507e-06	7.17211e-06	1.62507e-06	5.73769e-05	1.30006e-05	1.43442e-05
1003339	p__Bacteroidetes; c__Cytophagia; o__Cytophagales; f__Cytophagaceae; g__Spirosoma; unclassified(1003339)	c__Cytophagia	0	1.17759e-07	0	3.76828e-08	0	9.89174e-08	0	0	0	0	0	6.12346e-08	0	9.4207e-09	0	2.92042e-07	0	0	0	1.83704e-07	0	7.53656e-08	0	8.47863e-08	0	9.89174e-08	0	1.41311e-08	0	9.4207e-09	0	9.4207e-09	0	2.35518e-08	0	4.71035e-09	0	0	0	9.4207e-09	0	9.4207e-09	0	1.88414e-08	0	5.18139e-08	0
1019850	p__Bacteroidetes; c__Cytophagia; o__Cytophagales; f__Flammeovirgaceae; unclassified(1019850)	c__Cytophagia	0.000246343	9.58038e-05	8.95794e-05	3.48378e-05	0.000335923	0.000130642	0	0	0	0	0.000246343	9.58038e-05	0	0	0.00109735	0.000426762	0	0	0.000582266	0.000226445	0.000335923	0.000130642	0.000201554	7.83849e-05	0.000403107	0.00015677	4.47897e-05	1.74189e-05	2.23949e-05	8.70944e-06	2.23949e-05	8.70944e-06	6.71846e-05	2.61283e-05	2.23949e-05	8.70944e-06	0	0	6.71846e-05	2.61283e-05	2.23949e-05	8.70944e-06	2.23949e-05	8.70944e-06	0.000179159	6.96755e-05	4.47897e-05
1046904	p__Bacteroidetes; c__Cytophagia; o__Cytophagales; f__Cytophagaceae; g__Rudanella; unclassified(1046904)	c__Cytophagia	0	2.35518e-07	0	7.53656e-08	0	1.97835e-07	0	0	0	0	0	1.22469e-07	0	1.88414e-08	0	5.84083e-07	0	0	0	3.67407e-07	0	1.50731e-07	0	1.69573e-07	0	1.97835e-07	0	2.82621e-08	0	1.88414e-08	0	1.88414e-08	0	4.71035e-08	0	9.4207e-09	0	0	0	1.88414e-08	0	1.88414e-08	0	3.76828e-08	0	1.03628e-07	0
1122930	p__Bacteroidetes; c__Cytophagia; o__Cytophagales; f__Flammeovirgaceae; g__Flexibacter; unclassified(1122930)	c__Cytophagia	3.88732e-07	5.3698e-06	1.2958e-07	1.78993e-06	2.33239e-07	3.22188e-06	1.29603e-08	1.78993e-07	1.29603e-08	1.78993e-07	2.07326e-07	2.86389e-06	1.2958e-07	1.78993e-06	6.73805e-07	9.30765e-06	0	0	5.18312e-07	7.15973e-06	3.49859e-07	4.83282e-06	2.20279e-07	3.04289e-06	2.33239e-07	3.22188e-06	2.59129e-08	3.57987e-07	3.88732e-08	5.3698e-07	1.29603e-08	1.78993e-07	6.47861e-08	8.94967e-07	2.59129e-08	3.57987e-07	0	0	2.59129e-08	3.57987e-07	3.88732e-08	5.3698e-07	3.88732e-08	5.3698e-07	1.55493e-07	2.14792e-06	1.29603e-08
1128637	p__Bacteroidetes; c__Cytophagia; o__Cytophagales; f__Flammeovirgaceae; g__Flexithrix; unclassified(1128637)	c__Cytophagia	9.23627e-06	8.94307e-05	3.07876e-06	2.98102e-05	5.59774e-06	5.42004e-05	5.59774e-07	5.42004e-06	5.59774e-07	5.42004e-06	4.47819e-06	4.33604e-05	4.75808e-06	4.60704e-05	1.51139e-05	0.000146341	0	0	1.17553e-05	0.000113821	7.27706e-06	7.04606e-05	6.4374e-06	6.23305e-05	5.87763e-06	5.69105e-05	5.59774e-07	5.42004e-06	1.39944e-06	1.35501e-05	2.79887e-07	2.71002e-06	1.67932e-06	1.62601e-05	5.59774e-07	5.42004e-06	0	0	5.59774e-07	5.42004e-06	8.39661e-07	8.13007e-06	1.39944e-06	1.35501e-05	3.07876e-06	2.98102e-05	2.79887e-07
1780190	p__Bacteroidetes; c__Cytophagia; o__Cytophagales; f__Flammeovirgaceae; g__Fulvivirga; unclassified(1780190)	c__Cytophagia	1.06901e-06	8.80836e-07	3.88732e-07	3.20304e-07	1.45775e-06	1.20114e-06	0	0	0	0	1.06901e-06	8.80836e-07	0	0	4.76197e-06	3.92372e-06	0	0	2.52676e-06	2.08198e-06	1.45775e-06	1.20114e-06	8.74647e-07	7.20684e-07	1.74929e-06	1.44137e-06	1.94366e-07	1.60152e-07	9.7183e-08	8.0076e-08	9.7183e-08	8.0076e-08	2.91549e-07	2.40228e-07	9.7183e-08	8.0076e-08	0	0	2.91549e-07	2.40228e-07	9.7183e-08	8.0076e-08	9.7183e-08	8.0076e-08	7.77464e-07	6.40608e-07	1.94366e-07
3791329	p__Deferribacteres; c__Deferribacteres; o__Deferribacterales; f__V1B07b93; unclassified(3791329)	c__Deferribacteres	1.47718e-07	0	7.77464e-09	0	1.1662e-07	0	0	0	0	0	4.66478e-08	0	0	0	3.73183e-07	0	0	0	1.47718e-07	0	9.32957e-08	0	2.33239e-08	0	6.21971e-08	0	0	0	7.77464e-09	0	0	0	2.33239e-08	0	0	0	0	0	1.55493e-08	0	1.55493e-08	0	7.77464e-09	0	3.88732e-08	0	7.77464e-09
10430	p__Proteobacteria; c__Deltaproteobacteria; o__Desulfovibrionales; f__Desulfovibrionaceae; g__Desulfovibrio; s__dechloracetivorans(10430)	c__Deltaproteobacteria	3.80957e-07	5.27559e-06	3.62843e-08	5.02434e-07	1.99552e-07	2.7634e-06	0	0	0	0	1.26983e-07	1.75853e-06	0	0	1.05217e-06	1.45707e-05	0	0	4.89802e-07	6.78291e-06	1.99552e-07	2.7634e-06	1.08845e-07	1.50731e-06	2.1769e-07	3.01462e-06	0	0	0	0	0	0	9.07067e-08	1.25609e-06	1.08845e-07	1.50731e-06	0	0	7.25607e-08	1.00488e-06	3.62843e-08	5.02434e-07	1.81382e-08	2.51222e-07	9.07067e-08	1.25609e-06	0
10660	p__Proteobacteria; c__Deltaproteobacteria; o__Desulfuromonadales; f__Desulfuromonadaceae; g__Desulfuromusa; unclassified(10660)	c__Deltaproteobacteria	5.59774e-07	0	6.99718e-08	0	4.43155e-07	0	0	0	0	0	1.39944e-07	0	0	0	1.32946e-06	0	0	0	5.59774e-07	0	3.03211e-07	0	2.79887e-07	0	2.33239e-07	0	0	0	4.66478e-08	0	0	0	9.32957e-08	0	4.66478e-08	0	0	0	4.66478e-08	0	4.66478e-08	0	2.33239e-08	0	2.79887e-07	0	0
10829	p__Proteobacteria; c__Deltaproteobacteria; o__Desulfobacterales; f__Desulfobulbaceae; g__Desulfobulbus; s__rhabdoformis(10829)	c__Deltaproteobacteria	7.6969e-07	1.03628e-07	6.99718e-08	9.4207e-09	6.64732e-07	8.94967e-08	0	0	0	0	2.09915e-07	2.82621e-08	0	0	1.85425e-06	2.49649e-07	0	0	5.59774e-07	7.53656e-08	3.84845e-07	5.18139e-08	3.49859e-07	4.71035e-08	3.14873e-07	4.23932e-08	0	0	1.04958e-07	1.41311e-08	0	0	1.39944e-07	1.88414e-08	6.99718e-08	9.4207e-09	0	0	1.04958e-07	1.41311e-08	0	0	3.49859e-08	4.71035e-09	2.09915e-07	2.82621e-08	0
10919	p__Proteobacteria; c__Deltaproteobacteria; o__Desulfobacterales; f__Desulfobacteraceae; g__Desulfobacter; unclassified(10919)	c__Deltaproteobacteria	2.8805e-06	8.1442e-06	1.51606e-07	4.28642e-07	2.57729e-06	7.28691e-06	0	0	0	0	1.21284e-06	3.42914e-06	0	0	9.24794e-06	2.61472e-05	0	0	3.94174e-06	1.11447e-05	2.12248e-06	6.00099e-06	1.51606e-06	4.28642e-06	1.66766e-06	4.71506e-06	3.03211e-07	8.57284e-07	3.03211e-07	8.57284e-07	0	0	9.09633e-07	2.57185e-06	1.51606e-07	4.28642e-07	0	0	4.54817e-07	1.28593e-06	1.51606e-07	4.28642e-07	1.51606e-07	4.28642e-07	1.51606e-06	4.28642e-06	1.51606e-07
10942	p__Proteobacteria; c__Deltaproteobacteria; o__Desulfobacterales; f__Desulfobacteraceae; g__Desulfotignum; unclassified(10942)	c__Deltaproteobacteria	3.72988e-05	4.02735e-06	1.9631e-06	2.11966e-07	3.33726e-05	3.60342e-06	0	0	0	0	1.57048e-05	1.69573e-06	0	0	0.000119749	1.29299e-05	0	0	5.10405e-05	5.51111e-06	2.74834e-05	2.96752e-06	1.9631e-05	2.11966e-06	2.15941e-05	2.33162e-06	3.92619e-06	4.23932e-07	3.92619e-06	4.23932e-07	0	0	1.17786e-05	1.27179e-06	1.9631e-06	2.11966e-07	0	0	5.88929e-06	6.35897e-07	1.9631e-06	2.11966e-07	1.9631e-06	2.11966e-07	1.9631e-05	2.11966e-06	1.9631e-06
100033	p__Proteobacteria; c__Deltaproteobacteria; o__Desulfobacterales; f__Desulfobulbaceae; unclassified(100033)	c__Deltaproteobacteria	4.68033e-06	1.32549e-05	4.45744e-07	1.26237e-06	4.23459e-06	1.19926e-05	2.22876e-07	6.31187e-07	2.22876e-07	6.31187e-07	8.91495e-07	2.52475e-06	0	0	1.20351e-05	3.40841e-05	0	0	4.45746e-06	1.26237e-05	2.22873e-06	6.31187e-06	2.22873e-06	6.31187e-06	2.00586e-06	5.68068e-06	2.22876e-07	6.31187e-07	6.68619e-07	1.89356e-06	0	0	8.91495e-07	2.52475e-06	0	0	0	0	4.45744e-07	1.26237e-06	0	0	2.22876e-07	6.31187e-07	1.11436e-06	3.15593e-06	0
100291	p__Proteobacteria; c__Deltaproteobacteria; o__GMD14H09; unclassified(100291)	c__Deltaproteobacteria	3.14873e-06	3.90017e-06	3.49859e-07	4.33352e-07	3.32366e-06	4.11685e-06	1.74929e-07	2.16676e-07	0	0	1.57436e-06	1.95009e-06	1.74929e-07	2.16676e-07	9.62112e-06	1.19172e-05	0	0	4.89802e-06	6.06693e-06	1.74929e-06	2.16676e-06	1.57436e-06	1.95009e-06	3.14873e-06	3.90017e-06	1.74929e-07	2.16676e-07	5.24788e-07	6.50028e-07	1.74929e-07	2.16676e-07	8.74647e-07	1.08338e-06	0	0	0	0	5.24788e-07	6.50028e-07	1.74929e-07	2.16676e-07	1.74929e-07	2.16676e-07	1.39944e-06	1.73341e-06	1.74929e-07
101699	p__Proteobacteria; c__Deltaproteobacteria; o__Desulfarculales; f__Desulfarculaceae; g__Desulfarculus; unclassified(101699)	c__Deltaproteobacteria	5.28676e-06	2.88273e-06	6.21971e-07	3.39145e-07	8.08563e-06	4.40889e-06	3.10986e-07	1.69573e-07	0	0	3.42084e-06	1.8653e-06	6.21971e-07	3.39145e-07	1.55493e-05	8.47863e-06	0	0	7.15267e-06	3.90017e-06	3.10986e-06	1.69573e-06	1.55493e-06	8.47863e-07	8.39661e-06	4.57846e-06	0	0	0	0	0	0	1.24394e-06	6.78291e-07	3.10986e-07	1.69573e-07	0	0	9.32957e-07	5.08718e-07	3.10986e-07	1.69573e-07	3.10986e-07	1.69573e-07	2.48789e-06	1.35658e-06	6.21971e-07
103787	p__Proteobacteria; c__Deltaproteobacteria; o__Myxococcales; unclassified(103787)	c__Deltaproteobacteria	0.000126649	1.05135e-05	2.81442e-05	2.33633e-06	0.000225154	1.86907e-05	7.03605e-06	5.84083e-07	0	0	9.85047e-05	8.17717e-06	7.03605e-06	5.84083e-07	0.000506596	4.2054e-05	0	0	0.000309586	2.56997e-05	0.000147757	1.22658e-05	0.000112577	9.34534e-06	0.000182937	1.51862e-05	2.81442e-05	2.33633e-06	6.33245e-05	5.25675e-06	1.40721e-05	1.16817e-06	3.51803e-05	2.92042e-06	7.03605e-06	5.84083e-07	7.03605e-06	5.84083e-07	2.81442e-05	2.33633e-06	7.03605e-06	5.84083e-07	7.03605e-06	5.84083e-07	9.14687e-05	7.59309e-06	1.40721e-05
105438	p__Proteobacteria; c__Deltaproteobacteria; o__Desulfobacterales; f__Desulfobulbaceae; g__Desulfocapsa; unclassified(105438)	c__Deltaproteobacteria	8.7076e-07	1.71457e-06	8.29321e-08	1.63289e-07	7.87828e-07	1.55128e-06	4.14622e-08	8.16492e-08	4.14622e-08	8.16492e-08	1.65856e-07	3.26587e-07	0	0	2.2391e-06	4.40889e-06	0	0	8.29298e-07	1.63292e-06	4.14645e-07	8.16464e-07	4.14645e-07	8.16464e-07	3.73183e-07	7.34815e-07	4.14622e-08	8.16492e-08	1.24394e-07	2.44938e-07	0	0	1.65856e-07	3.26587e-07	0	0	0	0	8.29321e-08	1.63289e-07	0	0	4.14622e-08	8.16492e-08	2.07326e-07	4.08227e-07	0
109057	p__Proteobacteria; c__Deltaproteobacteria; o__Myxococcales; f__0319-6G20; unclassified(109057)	c__Deltaproteobacteria	1.47718e-07	1.96893e-06	1.55493e-08	2.07255e-07	1.55493e-07	2.07255e-06	7.77464e-09	1.03628e-07	0	0	1.24394e-07	1.65804e-06	7.77464e-09	1.03628e-07	4.58704e-07	6.11404e-06	0	0	2.33239e-07	3.10883e-06	1.1662e-07	1.55442e-06	1.08845e-07	1.45079e-06	1.47718e-07	1.96893e-06	7.77464e-09	1.03628e-07	3.10986e-08	4.14511e-07	7.77464e-09	1.03628e-07	3.10986e-08	4.14511e-07	0	0	0	0	2.33239e-08	3.10883e-07	7.77464e-09	1.03628e-07	7.77464e-09	1.03628e-07	7.77464e-08	1.03628e-06	7.77464e-09
110001	p__Proteobacteria; c__Deltaproteobacteria; o__Desulfobacterales; f__Desulfobulbaceae; g__Desulfotalea; unclassified(110001)	c__Deltaproteobacteria	2.06805e-06	2.43996e-06	1.96955e-07	2.3238e-07	1.8711e-06	2.20758e-06	9.84814e-08	1.16186e-07	9.84814e-08	1.16186e-07	3.93918e-07	4.64751e-07	0	0	5.31785e-06	6.27419e-06	0	0	1.96957e-06	2.32378e-06	9.84791e-07	1.16188e-06	9.84791e-07	1.16188e-06	8.86309e-07	1.0457e-06	9.84814e-08	1.16186e-07	2.95436e-07	3.48566e-07	0	0	3.93918e-07	4.64751e-07	0	0	0	0	1.96955e-07	2.3238e-07	0	0	9.84814e-08	1.16186e-07	4.92391e-07	5.80946e-07	0
112765	p__Proteobacteria; c__Deltaproteobacteria; o__Desulfuromonadales; unclassified(112765)	c__Deltaproteobacteria	0	2.82621e-07	0	1.88414e-08	0	3.95669e-07	0	0	0	0	0	1.50731e-07	0	0	0	9.04387e-07	0	0	0	5.27559e-07	0	2.07255e-07	0	1.50731e-07	0	1.88414e-07	0	1.88414e-08	0	0	0	0	0	7.53656e-08	0	1.88414e-08	0	0	0	3.76828e-08	0	3.76828e-08	0	1.88414e-08	0	1.3189e-07	0
114072	p__Proteobacteria; c__Deltaproteobacteria; o__Desulfobacterales; f__Desulfobulbaceae; g__Desulfobulbus; unclassified(114072)	c__Deltaproteobacteria	3.42084e-07	2.07255e-07	3.10986e-08	1.88414e-08	2.95436e-07	1.78993e-07	0	0	0	0	9.32957e-08	5.65242e-08	0	0	8.24112e-07	4.99297e-07	0	0	2.48789e-07	1.50731e-07	1.71042e-07	1.03628e-07	1.55493e-07	9.4207e-08	1.39944e-07	8.47863e-08	0	0	4.66478e-08	2.82621e-08	0	0	6.21971e-08	3.76828e-08	3.10986e-08	1.88414e-08	0	0	4.66478e-08	2.82621e-08	0	0	1.55493e-08	9.4207e-09	9.32957e-08	5.65242e-08	0
161941	p__Proteobacteria; c__Deltaproteobacteria; o__SAR324; unclassified(161941)	c__Deltaproteobacteria	0	2.82621e-07	0	2.82621e-08	0	2.96752e-07	0	1.41311e-08	0	0	0	1.55442e-07	0	1.41311e-08	0	7.91339e-07	0	0	0	3.81538e-07	0	1.83704e-07	0	1.27179e-07	0	2.82621e-07	0	1.41311e-08	0	7.06553e-08	0	1.41311e-08	0	7.06553e-08	0	0	0	0	0	4.23932e-08	0	1.41311e-08	0	1.41311e-08	0	1.41311e-07	0
251539	p__Proteobacteria; c__Deltaproteobacteria; o__Myxococcales; f__Cystobacteraceae; g__Cystobacter; unclassified(251539)	c__Deltaproteobacteria	1.32169e-07	1.60152e-07	3.10986e-08	3.76828e-08	1.47718e-07	1.78993e-07	3.88732e-09	4.71035e-09	3.88732e-09	4.71035e-09	5.05352e-08	6.12346e-08	1.55493e-08	1.88414e-08	3.14873e-07	3.81538e-07	0	0	1.71042e-07	2.07255e-07	9.32957e-08	1.13048e-07	6.60845e-08	8.0076e-08	1.04958e-07	1.27179e-07	1.55493e-08	1.88414e-08	1.94366e-08	2.35518e-08	1.1662e-08	1.41311e-08	1.94366e-08	2.35518e-08	0	0	0	0	2.33239e-08	2.82621e-08	3.88732e-09	4.71035e-09	7.77464e-09	9.4207e-09	8.55211e-08	1.03628e-07	1.1662e-08
269875	p__Proteobacteria; c__Deltaproteobacteria; o__Myxococcales; f__Haliangiaceae; unclassified(269875)	c__Deltaproteobacteria	0	3.76828e-07	0	7.53656e-08	0	6.02925e-07	0	1.88414e-08	0	0	0	2.82621e-07	0	0	0	1.41311e-06	0	0	0	9.23229e-07	0	4.14511e-07	0	2.6378e-07	0	6.02925e-07	0	7.53656e-08	0	2.26097e-07	0	3.76828e-08	0	1.3189e-07	0	1.88414e-08	0	0	0	7.53656e-08	0	3.76828e-08	0	1.88414e-08	0	2.6378e-07	0
317719	p__Proteobacteria; c__Deltaproteobacteria; o__NB1-j; f__JTB38; unclassified(317719)	c__Deltaproteobacteria	7.48698e-06	1.03439e-05	8.31887e-07	1.14933e-06	7.90292e-06	1.09186e-05	4.15943e-07	5.74663e-07	0	0	3.74349e-06	5.17197e-06	4.15943e-07	5.74663e-07	2.28769e-05	3.16065e-05	0	0	1.16464e-05	1.60906e-05	4.15943e-06	5.74663e-06	3.74349e-06	5.17197e-06	7.48698e-06	1.03439e-05	4.15943e-07	5.74663e-07	1.24783e-06	1.72399e-06	4.15943e-07	5.74663e-07	2.07972e-06	2.87331e-06	0	0	0	0	1.24783e-06	1.72399e-06	4.15943e-07	5.74663e-07	4.15943e-07	5.74663e-07	3.32755e-06	4.5973e-06	4.15943e-07
560623	p__Proteobacteria; c__Deltaproteobacteria; o__Desulfobacterales; f__Desulfobacteraceae; g__Desulfofaba; unclassified(560623)	c__Deltaproteobacteria	1.03662e-06	2.51222e-07	6.47861e-08	1.57043e-08	1.94366e-06	4.71035e-07	6.47861e-08	1.57043e-08	0	0	9.7183e-07	2.35518e-07	6.47861e-08	1.57043e-08	3.30422e-06	8.0076e-07	0	0	1.74929e-06	4.23932e-07	9.7183e-07	2.35518e-07	5.83098e-07	1.41311e-07	2.59154e-06	6.2805e-07	6.47861e-08	1.57043e-08	6.47861e-08	1.57043e-08	0	0	3.23946e-07	7.85027e-08	1.2958e-07	3.13992e-08	0	0	1.94366e-07	4.71035e-08	6.47861e-08	1.57043e-08	6.47861e-08	1.57043e-08	5.83098e-07	1.41311e-07	1.94366e-07
590426	p__Proteobacteria; c__Deltaproteobacteria; o__Desulfovibrionales; f__Desulfovibrionaceae; g__Desulfovibrio; unclassified(590426)	c__Deltaproteobacteria	2.79369e-06	8.22114e-06	1.26983e-07	3.73691e-07	1.65081e-06	4.85794e-06	1.26983e-07	3.73691e-07	1.26983e-07	3.73691e-07	1.01589e-06	2.9895e-06	1.26983e-07	3.73691e-07	7.23819e-06	2.13002e-05	0	0	3.04766e-06	8.96851e-06	1.39685e-06	4.11056e-06	1.01589e-06	2.9895e-06	1.39685e-06	4.11056e-06	0	0	1.26983e-07	3.73691e-07	0	0	6.34932e-07	1.86844e-06	0	0	0	0	3.80957e-07	1.12106e-06	2.53974e-07	7.47373e-07	1.26983e-07	3.73691e-07	5.07941e-07	1.49475e-06	0
590689	p__Proteobacteria; c__Deltaproteobacteria; o__Desulfobacterales; f__Desulfobulbaceae; g__Desulforhopalus; unclassified(590689)	c__Deltaproteobacteria	5.91028e-05	2.43996e-06	5.62884e-06	2.3238e-07	5.3474e-05	2.20758e-06	2.81442e-06	1.16186e-07	2.81442e-06	1.16186e-07	1.12577e-05	4.64751e-07	0	0	0.000151979	6.27419e-06	0	0	5.62884e-05	2.32378e-06	2.81442e-05	1.16188e-06	2.81442e-05	1.16188e-06	2.53298e-05	1.0457e-06	2.81442e-06	1.16186e-07	8.44326e-06	3.48566e-07	0	0	1.12577e-05	4.64751e-07	0	0	0	0	5.62884e-06	2.3238e-07	0	0	2.81442e-06	1.16186e-07	1.40721e-05	5.80946e-07	0
594195	p__Proteobacteria; c__Deltaproteobacteria; o__Sva0853; unclassified(594195)	c__Deltaproteobacteria	4.54817e-07	6.7358e-07	6.99718e-08	1.03628e-07	6.99718e-07	1.03628e-06	3.49859e-08	5.18139e-08	0	0	3.49859e-07	5.18139e-07	3.49859e-08	5.18139e-08	1.92422e-06	2.84976e-06	0	0	9.79605e-07	1.45079e-06	4.19831e-07	6.21766e-07	3.49859e-07	5.18139e-07	5.59774e-07	8.29022e-07	0	0	6.99718e-08	1.03628e-07	0	0	1.39944e-07	2.07255e-07	0	0	0	0	1.04958e-07	1.55442e-07	3.49859e-08	5.18139e-08	3.49859e-08	5.18139e-08	2.44901e-07	3.62697e-07	3.49859e-08
748715	p__Proteobacteria; c__Deltaproteobacteria; o__Desulfovibrionales; f__Desulfonatronumaceae; g__Desulfonatronum; unclassified(748715)	c__Deltaproteobacteria	6.25859e-06	5.53937e-06	2.98025e-07	2.6378e-07	3.87436e-06	3.42914e-06	0	0	0	0	2.08619e-06	1.84646e-06	0	0	1.43053e-05	1.26614e-05	0	0	5.96056e-06	5.27559e-06	2.38423e-06	2.11024e-06	2.38423e-06	2.11024e-06	2.68225e-06	2.37402e-06	0	0	0	0	0	0	1.19211e-06	1.05512e-06	0	0	0	0	5.96058e-07	5.27559e-07	2.98025e-07	2.6378e-07	2.98025e-07	2.6378e-07	1.49014e-06	1.3189e-06	0
787865	p__Proteobacteria; c__Deltaproteobacteria; o__MIZ46; unclassified(787865)	c__Deltaproteobacteria	2.95436e-07	1.78993e-07	3.10986e-08	1.88414e-08	3.10986e-07	1.88414e-07	1.55493e-08	9.4207e-09	0	0	2.48789e-07	1.50731e-07	1.55493e-08	9.4207e-09	9.17408e-07	5.55821e-07	0	0	4.66478e-07	2.82621e-07	2.33239e-07	1.41311e-07	2.1769e-07	1.3189e-07	2.95436e-07	1.78993e-07	1.55493e-08	9.4207e-09	6.21971e-08	3.76828e-08	1.55493e-08	9.4207e-09	6.21971e-08	3.76828e-08	0	0	0	0	4.66478e-08	2.82621e-08	1.55493e-08	9.4207e-09	1.55493e-08	9.4207e-09	1.55493e-07	9.4207e-08	1.55493e-08
819561	p__Proteobacteria; c__Deltaproteobacteria; o__PB19; unclassified(819561)	c__Deltaproteobacteria	4.66478e-07	9.04387e-07	1.03659e-07	2.00972e-07	8.29298e-07	1.6078e-06	2.59129e-08	5.02406e-08	0	0	3.62819e-07	7.03416e-07	2.59129e-08	5.02406e-08	1.86591e-06	3.61755e-06	0	0	1.14028e-06	2.21073e-06	5.44225e-07	1.05512e-06	4.14645e-07	8.03897e-07	6.73805e-07	1.30634e-06	1.03659e-07	2.00972e-07	2.33239e-07	4.52194e-07	5.18335e-08	1.00491e-07	1.2958e-07	2.51222e-07	2.59129e-08	5.02406e-08	2.59129e-08	5.02406e-08	1.03659e-07	2.00972e-07	2.59129e-08	5.02406e-08	2.59129e-08	5.02406e-08	3.36899e-07	6.53165e-07	5.18335e-08
838434	p__Proteobacteria; c__Deltaproteobacteria; o__Desulfuromonadales; f__Desulfuromonadaceae; unclassified(838434)	c__Deltaproteobacteria	1.70731e-05	1.24353e-05	2.13414e-06	1.55442e-06	1.35162e-05	9.84463e-06	0	0	0	0	4.26828e-06	3.10883e-06	0	0	4.05486e-05	2.95339e-05	0	0	1.70731e-05	1.24353e-05	9.24794e-06	6.7358e-06	8.53656e-06	6.21766e-06	7.1138e-06	5.18139e-06	0	0	1.42276e-06	1.03628e-06	0	0	2.84552e-06	2.07255e-06	1.42276e-06	1.03628e-06	0	0	1.42276e-06	1.03628e-06	1.42276e-06	1.03628e-06	7.1138e-07	5.18139e-07	8.53656e-06	6.21766e-06	0
1004666	p__Proteobacteria; c__Deltaproteobacteria; o__Bdellovibrionales; f__Bdellovibrionaceae; g__Bdellovibrio; unclassified(1004666)	c__Deltaproteobacteria	2.21577e-07	1.25295e-06	2.33239e-08	1.3189e-07	2.33239e-07	1.3189e-06	1.1662e-08	6.59449e-08	0	0	1.86591e-07	1.05512e-06	1.1662e-08	6.59449e-08	6.88056e-07	3.89075e-06	0	0	3.49859e-07	1.97835e-06	1.74929e-07	9.89174e-07	1.63267e-07	9.23229e-07	2.21577e-07	1.25295e-06	1.1662e-08	6.59449e-08	4.66478e-08	2.6378e-07	1.1662e-08	6.59449e-08	4.66478e-08	2.6378e-07	0	0	0	0	3.49859e-08	1.97835e-07	1.1662e-08	6.59449e-08	1.1662e-08	6.59449e-08	1.1662e-07	6.59449e-07	1.1662e-08
1005125	p__Proteobacteria; c__Deltaproteobacteria; o__Spirobacillales; unclassified(1005125)	c__Deltaproteobacteria	4.47236e-05	7.18894e-05	6.88056e-06	1.10599e-05	6.88056e-05	0.000110599	3.44028e-06	5.52995e-06	0	0	3.44028e-05	5.52995e-05	3.44028e-06	5.52995e-06	0.000189215	0.000304147	0	0	9.63278e-05	0.000154839	4.12833e-05	6.63594e-05	3.44028e-05	5.52995e-05	5.50445e-05	8.84792e-05	0	0	6.88056e-06	1.10599e-05	0	0	1.37611e-05	2.21198e-05	0	0	0	0	1.03208e-05	1.65899e-05	3.44028e-06	5.52995e-06	3.44028e-06	5.52995e-06	2.4082e-05	3.87097e-05	3.44028e-06
1009445	p__Proteobacteria; c__Deltaproteobacteria; o__Bdellovibrionales; f__Bacteriovoracaceae; unclassified(1009445)	c__Deltaproteobacteria	2.22355e-06	1.16346e-06	3.42084e-07	1.78993e-07	3.42084e-06	1.78993e-06	1.71042e-07	8.94967e-08	0	0	1.71042e-06	8.94967e-07	1.71042e-07	8.94967e-08	9.40732e-06	4.92232e-06	0	0	4.78918e-06	2.50591e-06	2.05251e-06	1.07396e-06	1.71042e-06	8.94967e-07	2.73667e-06	1.43195e-06	0	0	3.42084e-07	1.78993e-07	0	0	6.84168e-07	3.57987e-07	0	0	0	0	5.13126e-07	2.6849e-07	1.71042e-07	8.94967e-08	1.71042e-07	8.94967e-08	1.19729e-06	6.26477e-07	1.71042e-07
1015017	p__Proteobacteria; c__Deltaproteobacteria; o__Myxococcales; f__Nannocystaceae; g__Nannocystis; s__exedens(1015017)	c__Deltaproteobacteria	3.62817e-06	4.39636e-07	7.25631e-07	8.79234e-08	5.80507e-06	7.03416e-07	1.81406e-07	2.19785e-08	0	0	2.72112e-06	3.29725e-07	0	0	1.36056e-05	1.64862e-06	0	0	8.889e-06	1.0771e-06	3.99098e-06	4.83593e-07	2.53972e-06	3.07746e-07	5.80507e-06	7.03416e-07	7.25631e-07	8.79234e-08	2.1769e-06	2.6378e-07	3.62819e-07	4.39664e-08	1.26986e-06	1.53868e-07	1.81406e-07	2.19785e-08	0	0	7.25631e-07	8.79234e-08	3.62819e-07	4.39664e-08	1.81406e-07	2.19785e-08	2.53972e-06	3.07746e-07	3.62819e-07
1038569	p__Proteobacteria; c__Deltaproteobacteria; o__Myxococcales; f__OM27; unclassified(1038569)	c__Deltaproteobacteria	1.76329e-05	1.13425e-05	2.51898e-06	1.62036e-06	2.51898e-05	1.62036e-05	0	0	0	0	1.13354e-05	7.29162e-06	0	0	6.80126e-05	4.37497e-05	0	0	3.40063e-05	2.18749e-05	1.38544e-05	8.91198e-06	1.00759e-05	6.48144e-06	2.01519e-05	1.29629e-05	1.25949e-06	8.1018e-07	2.51898e-06	1.62036e-06	1.25949e-06	8.1018e-07	3.77848e-06	2.43054e-06	0	0	0	0	2.51898e-06	1.62036e-06	1.25949e-06	8.1018e-07	1.25949e-06	8.1018e-07	8.81644e-06	5.67126e-06	1.25949e-06
1085522	p__Proteobacteria; c__Deltaproteobacteria; o__Myxococcales; f__Cystobacterineae; unclassified(1085522)	c__Deltaproteobacteria	4.99132e-06	2.26097e-07	1.10918e-06	5.02406e-08	8.87346e-06	4.01953e-07	2.77298e-07	1.25578e-08	0	0	3.88214e-06	1.75856e-07	2.77298e-07	1.25578e-08	1.99653e-05	9.04387e-07	0	0	1.2201e-05	5.52684e-07	5.82321e-06	2.6378e-07	4.43673e-06	2.00972e-07	7.20968e-06	3.26587e-07	1.10918e-06	5.02406e-08	2.49566e-06	1.13048e-07	5.54589e-07	2.5125e-08	1.38648e-06	6.28078e-08	2.77298e-07	1.25578e-08	2.77298e-07	1.25578e-08	1.10918e-06	5.02406e-08	2.77298e-07	1.25578e-08	2.77298e-07	1.25578e-08	3.60484e-06	1.63289e-07	5.54589e-07
1107440	p__Proteobacteria; c__Deltaproteobacteria; o__Bdellovibrionales; f__Bacteriovoracaceae; g__Bacteriovorax; unclassified(1107440)	c__Deltaproteobacteria	1.26338e-06	1.89827e-06	1.94366e-07	2.92042e-07	1.94366e-06	2.92042e-06	9.7183e-08	1.46021e-07	0	0	9.7183e-07	1.46021e-06	9.7183e-08	1.46021e-07	5.34507e-06	8.03115e-06	0	0	2.72112e-06	4.08858e-06	1.1662e-06	1.75225e-06	9.7183e-07	1.46021e-06	1.55493e-06	2.33633e-06	0	0	1.94366e-07	2.92042e-07	0	0	3.88732e-07	5.84083e-07	0	0	0	0	2.91549e-07	4.38063e-07	9.7183e-08	1.46021e-07	9.7183e-08	1.46021e-07	6.80281e-07	1.02215e-06	9.7183e-08
1108690	p__Proteobacteria; c__Deltaproteobacteria; o__NB1-j; f__MND4; unclassified(1108690)	c__Deltaproteobacteria	6.99718e-08	0	7.77464e-09	0	7.38591e-08	0	3.88732e-09	0	0	0	3.49859e-08	0	3.88732e-09	0	2.13803e-07	0	0	0	1.08845e-07	0	3.88732e-08	0	3.49859e-08	0	6.99718e-08	0	3.88732e-09	0	1.1662e-08	0	3.88732e-09	0	1.94366e-08	0	0	0	0	0	1.1662e-08	0	3.88732e-09	0	3.88732e-09	0	3.10986e-08	0	3.88732e-09
1884558	p__Proteobacteria; c__Deltaproteobacteria; o__NB1-j; f__NB1-i; unclassified(1884558)	c__Deltaproteobacteria	6.99718e-07	1.18701e-06	7.77464e-08	1.3189e-07	7.38591e-07	1.25295e-06	3.88732e-08	6.59449e-08	0	0	3.49859e-07	5.93504e-07	3.88732e-08	6.59449e-08	2.13803e-06	3.62697e-06	0	0	1.08845e-06	1.84646e-06	3.88732e-07	6.59449e-07	3.49859e-07	5.93504e-07	6.99718e-07	1.18701e-06	3.88732e-08	6.59449e-08	1.1662e-07	1.97835e-07	3.88732e-08	6.59449e-08	1.94366e-07	3.29725e-07	0	0	0	0	1.1662e-07	1.97835e-07	3.88732e-08	6.59449e-08	3.88732e-08	6.59449e-08	3.10986e-07	5.27559e-07	3.88732e-08
3897815	p__Proteobacteria; c__Deltaproteobacteria; o__Desulfuromonadales; f__Pelobacteraceae; g__Pelobacter; s__carbinolicus(3897815)	c__Deltaproteobacteria	1.86591e-07	0	2.33239e-08	0	1.47718e-07	0	0	0	0	0	4.66478e-08	0	0	0	4.43155e-07	0	0	0	1.86591e-07	0	1.0107e-07	0	9.32957e-08	0	7.77464e-08	0	0	0	1.55493e-08	0	0	0	3.10986e-08	0	1.55493e-08	0	0	0	1.55493e-08	0	1.55493e-08	0	7.77464e-09	0	9.32957e-08	0	0
4308759	p__Proteobacteria; c__Deltaproteobacteria; o__Syntrophobacterales; f__Syntrophobacteraceae; unclassified(4308759)	c__Deltaproteobacteria	6.99718e-08	1.69573e-07	7.77464e-09	1.88414e-08	7.38591e-08	1.78993e-07	3.88732e-09	9.4207e-09	0	0	3.49859e-08	8.47863e-08	3.88732e-09	9.4207e-09	2.13803e-07	5.18139e-07	0	0	1.08845e-07	2.6378e-07	3.88732e-08	9.4207e-08	3.49859e-08	8.47863e-08	6.99718e-08	1.69573e-07	3.88732e-09	9.4207e-09	1.1662e-08	2.82621e-08	3.88732e-09	9.4207e-09	1.94366e-08	4.71035e-08	0	0	0	0	1.1662e-08	2.82621e-08	3.88732e-09	9.4207e-09	3.88732e-09	9.4207e-09	3.10986e-08	7.53656e-08	3.88732e-09
4352436	p__Proteobacteria; c__Deltaproteobacteria; o__Myxococcales; f__Nannocystaceae; g__Plesiocystis; unclassified(4352436)	c__Deltaproteobacteria	6.47887e-06	3.32864e-06	1.29578e-06	6.65733e-07	1.03662e-05	5.32583e-06	3.23946e-07	1.66436e-07	0	0	4.85915e-06	2.49649e-06	0	0	2.42958e-05	1.24824e-05	0	0	1.58732e-05	8.15519e-06	7.12676e-06	3.66152e-06	4.53521e-06	2.33005e-06	1.03662e-05	5.32583e-06	1.29578e-06	6.65733e-07	3.88732e-06	1.99719e-06	6.47884e-07	3.32862e-07	2.26761e-06	1.16503e-06	3.23946e-07	1.66436e-07	0	0	1.29578e-06	6.65733e-07	6.47884e-07	3.32862e-07	3.23946e-07	1.66436e-07	4.53521e-06	2.33005e-06	6.47884e-07
4435942	p__Proteobacteria; c__Deltaproteobacteria; o__Desulfobacterales; f__Desulfobacteraceae; g__Desulfosarcina; unclassified(4435942)	c__Deltaproteobacteria	2.07326e-07	1.40682e-06	1.29603e-08	8.79234e-08	3.88732e-07	2.6378e-06	1.29603e-08	8.79234e-08	0	0	1.94366e-07	1.3189e-06	1.29603e-08	8.79234e-08	6.60845e-07	4.48425e-06	0	0	3.49859e-07	2.37402e-06	1.94366e-07	1.3189e-06	1.1662e-07	7.91339e-07	5.18312e-07	3.51706e-06	1.29603e-08	8.79234e-08	1.29603e-08	8.79234e-08	0	0	6.47861e-08	4.39636e-07	2.59129e-08	1.75856e-07	0	0	3.88732e-08	2.6378e-07	1.29603e-08	8.79234e-08	1.29603e-08	8.79234e-08	1.1662e-07	7.91339e-07	3.88732e-08
4471194	p__Proteobacteria; c__Deltaproteobacteria; o__Entotheonellales; f__Entotheonellaceae; g__Candidatus_Entotheonella; unclassified(4471194)	c__Deltaproteobacteria	0	4.23932e-07	0	2.35518e-08	0	3.53276e-07	0	0	0	0	0	1.88414e-07	0	0	0	1.13048e-06	0	0	0	4.0038e-07	0	1.88414e-07	0	1.41311e-07	0	2.11966e-07	0	0	0	2.35518e-08	0	0	0	9.4207e-08	0	0	0	0	0	7.06553e-08	0	2.35518e-08	0	2.35518e-08	0	9.4207e-08	0
219480	p__Elusimicrobia; c__Elusimicrobia; o__MVP-88; unclassified(219480)	c__Elusimicrobia	8.55211e-08	0	0	0	9.32957e-08	0	0	0	0	0	0	0	0	0	2.72112e-07	0	0	0	1.1662e-07	0	8.55211e-08	0	4.66478e-08	0	2.33239e-08	0	0	0	0	0	0	0	3.10986e-08	0	0	0	0	0	1.55493e-08	0	0	0	0	0	2.33239e-08	0	0
100035	p__Proteobacteria; c__Epsilonproteobacteria; o__Campylobacterales; unclassified(100035)	c__Epsilonproteobacteria	1.34758e-07	6.53165e-07	0	0	1.14031e-07	5.52684e-07	2.0735e-08	1.00491e-07	2.0735e-08	1.00491e-07	6.21971e-08	3.01462e-07	1.03636e-08	5.02406e-08	6.32335e-07	3.06487e-06	0	0	1.96955e-07	9.54628e-07	1.14031e-07	5.52684e-07	2.0735e-08	1.00491e-07	4.14622e-08	2.00972e-07	0	0	0	0	0	0	3.10986e-08	1.50731e-07	0	0	0	0	2.0735e-08	1.00491e-07	1.03636e-08	5.02406e-08	1.03636e-08	5.02406e-08	5.18335e-08	2.51222e-07	0
100383	p__Proteobacteria; c__Epsilonproteobacteria; o__Campylobacterales; f__Campylobacteraceae; unclassified(100383)	c__Epsilonproteobacteria	0	1.38173e-07	0	1.25578e-08	0	1.63289e-07	0	0	0	0	0	6.28078e-08	0	0	0	6.65733e-07	0	0	0	2.00972e-07	0	1.25606e-07	0	2.5125e-08	0	2.5125e-08	0	0	0	1.25578e-08	0	0	0	3.76828e-08	0	0	0	0	0	2.5125e-08	0	1.25578e-08	0	0	0	5.02406e-08	0
4361046	p__Proteobacteria; c__Epsilonproteobacteria; o__Campylobacterales; f__Campylobacteraceae; g__Campylobacter; unclassified(4361046)	c__Epsilonproteobacteria	1.55493e-08	3.01462e-07	0	0	2.85096e-08	5.52684e-07	0	0	0	0	1.29603e-08	2.51222e-07	0	0	1.24394e-07	2.4117e-06	0	0	3.62843e-08	7.03416e-07	3.10986e-08	6.02925e-07	5.18569e-09	1.00491e-07	7.77464e-09	1.50731e-07	0	0	0	0	0	0	7.77464e-09	1.50731e-07	0	0	2.58896e-09	5.02406e-08	7.77464e-09	1.50731e-07	2.58896e-09	5.02406e-08	0	0	1.03636e-08	2.00972e-07	0
4466586	p__Proteobacteria; c__Epsilonproteobacteria; o__Campylobacterales; f__Campylobacteraceae; g__Arcobacter; unclassified(4466586)	c__Epsilonproteobacteria	6.96608e-06	6.81305e-06	1.74152e-06	1.70326e-06	1.13199e-05	1.10712e-05	0	0	0	0	5.22456e-06	5.10979e-06	0	0	5.05041e-05	4.93946e-05	0	0	1.65444e-05	1.6181e-05	1.13199e-05	1.10712e-05	2.61228e-06	2.55489e-06	4.3538e-06	4.25816e-06	0	0	8.7076e-07	8.51631e-07	0	0	2.61228e-06	2.55489e-06	0	0	0	0	3.48304e-06	3.40653e-06	0	0	0	0	5.22456e-06	5.10979e-06	8.7076e-07
1107903	p__Fibrobacteres; c__Fibrobacteria; o__Ucp1540; unclassified(1107903)	c__Fibrobacteria	5.44225e-08	0	1.55493e-08	0	7.38591e-08	0	0	0	0	0	2.72112e-08	0	0	0	1.90479e-07	0	0	0	8.94084e-08	0	6.21971e-08	0	2.33239e-08	0	3.88732e-08	0	3.88732e-09	0	3.88732e-09	0	3.88732e-09	0	1.94366e-08	0	7.77464e-09	0	0	0	7.77464e-09	0	7.77464e-09	0	3.88732e-09	0	3.10986e-08	0	3.88732e-09
1004148	p__Armatimonadetes; c__Fimbriimonadia; o__Fimbriimonadales; unclassified(1004148)	c__Fimbriimonadia	1.59069e-05	6.21766e-07	7.23042e-07	2.82621e-08	8.6765e-06	3.39145e-07	0	0	0	0	7.23042e-07	2.82621e-08	0	0	2.89217e-05	1.13048e-06	0	0	1.59069e-05	6.21766e-07	7.23042e-06	2.82621e-07	2.89217e-06	1.13048e-07	7.23042e-07	2.82621e-08	0	0	1.44608e-06	5.65242e-08	0	0	1.44608e-06	5.65242e-08	0	0	0	0	1.44608e-06	5.65242e-08	0	0	1.44608e-06	5.65242e-08	1.01226e-05	3.95669e-07	0
102122	p__Bacteroidetes; c__Flavobacteriia; o__Flavobacteriales; f__Cryomorphaceae; g__Crocinitomix; unclassified(102122)	c__Flavobacteriia	2.61747e-06	8.79262e-07	7.85239e-07	2.6378e-07	4.71143e-06	1.58268e-06	0	0	0	0	2.61747e-06	8.79262e-07	0	0	1.20403e-05	4.04462e-06	0	0	6.28191e-06	2.11024e-06	3.92619e-06	1.3189e-06	2.35572e-06	7.91339e-07	2.35572e-06	7.91339e-07	0	0	2.61749e-07	8.79234e-08	0	0	7.85239e-07	2.6378e-07	2.61749e-07	8.79234e-08	0	0	5.2349e-07	1.75856e-07	2.61749e-07	8.79234e-08	2.61749e-07	8.79234e-08	1.57048e-06	5.27559e-07	2.61749e-07
102274	p__Bacteroidetes; c__Flavobacteriia; o__Flavobacteriales; f__Flavobacteriaceae; g__Maribacter; unclassified(102274)	c__Flavobacteriia	5.44225e-08	2.6378e-07	2.33239e-08	1.13048e-07	8.16337e-08	3.95669e-07	3.88732e-09	1.88414e-08	3.88732e-09	1.88414e-08	3.88732e-08	1.88414e-07	1.1662e-08	5.65242e-08	2.21577e-07	1.07396e-06	0	0	1.32169e-07	6.40608e-07	6.99718e-08	3.39145e-07	3.49859e-08	1.69573e-07	4.66478e-08	2.26097e-07	1.1662e-08	5.65242e-08	7.77464e-09	3.76828e-08	3.88732e-09	1.88414e-08	1.55493e-08	7.53656e-08	1.1662e-08	5.65242e-08	0	0	7.77464e-09	3.76828e-08	3.88732e-09	1.88414e-08	7.77464e-09	3.76828e-08	3.88732e-08	1.88414e-07	3.88732e-09
102825	p__Bacteroidetes; c__Flavobacteriia; o__Flavobacteriales; f__Flavobacteriaceae; g__Tenacibaculum; unclassified(102825)	c__Flavobacteriia	0	1.3189e-07	0	2.82621e-08	0	1.78993e-07	0	0	0	0	0	9.4207e-08	0	0	0	4.42773e-07	0	0	0	2.6378e-07	0	1.50731e-07	0	9.4207e-08	0	1.13048e-07	0	9.4207e-09	0	1.88414e-08	0	9.4207e-09	0	2.82621e-08	0	1.88414e-08	0	0	0	1.88414e-08	0	9.4207e-09	0	0	0	5.65242e-08	0
103364	p__Bacteroidetes; c__Flavobacteriia; o__Flavobacteriales; f__Flavobacteriaceae; g__Lutimonas; unclassified(103364)	c__Flavobacteriia	3.62843e-08	1.3189e-07	7.77464e-09	2.82621e-08	4.92368e-08	1.78993e-07	0	0	0	0	2.59129e-08	9.4207e-08	0	0	1.21805e-07	4.42773e-07	0	0	7.25607e-08	2.6378e-07	4.14622e-08	1.50731e-07	2.59129e-08	9.4207e-08	3.10986e-08	1.13048e-07	2.58896e-09	9.4207e-09	5.18569e-09	1.88414e-08	2.58896e-09	9.4207e-09	7.77464e-09	2.82621e-08	5.18569e-09	1.88414e-08	0	0	5.18569e-09	1.88414e-08	2.58896e-09	9.4207e-09	0	0	1.55493e-08	5.65242e-08	2.58896e-09
108598	p__Bacteroidetes; c__Flavobacteriia; o__Flavobacteriales; f__Flavobacteriaceae; g__Leeuwenhoekiella; s__marinoflava(108598)	c__Flavobacteriia	9.32957e-08	4.52194e-07	2.0735e-08	1.00491e-07	9.32957e-08	4.52194e-07	0	0	0	0	5.70114e-08	2.76337e-07	5.18569e-09	2.5125e-08	2.95436e-07	1.43195e-06	0	0	1.60679e-07	7.78781e-07	8.29321e-08	4.01953e-07	6.21971e-08	3.01462e-07	7.77464e-08	3.76828e-07	5.18569e-09	2.5125e-08	1.03636e-08	5.02406e-08	5.18569e-09	2.5125e-08	2.0735e-08	1.00491e-07	1.03636e-08	5.02406e-08	0	0	1.03636e-08	5.02406e-08	5.18569e-09	2.5125e-08	0	0	4.66478e-08	2.26097e-07	5.18569e-09
130262	p__Bacteroidetes; c__Flavobacteriia; o__Flavobacteriales; f__Cryomorphaceae; g__Owenweeksia; unclassified(130262)	c__Flavobacteriia	1.14806e-05	2.82621e-06	3.44417e-06	8.47863e-07	2.29611e-05	5.65242e-06	0	0	0	0	1.14806e-05	2.82621e-06	1.14806e-06	2.82621e-07	5.39586e-05	1.32832e-05	0	0	2.64053e-05	6.50028e-06	1.83689e-05	4.52194e-06	1.14806e-05	2.82621e-06	1.95169e-05	4.80456e-06	1.14806e-06	2.82621e-07	1.14806e-06	2.82621e-07	0	0	3.44417e-06	8.47863e-07	2.29611e-06	5.65242e-07	0	0	2.29611e-06	5.65242e-07	1.14806e-06	2.82621e-07	1.14806e-06	2.82621e-07	8.03639e-06	1.97835e-06	1.14806e-06
139292	p__Bacteroidetes; c__Flavobacteriia; o__Flavobacteriales; f__Flavobacteriaceae; g__Muricauda; unclassified(139292)	c__Flavobacteriia	1.63267e-07	6.59449e-08	6.99718e-08	2.82621e-08	2.44901e-07	9.89174e-08	1.1662e-08	4.71035e-09	1.1662e-08	4.71035e-09	1.1662e-07	4.71035e-08	3.49859e-08	1.41311e-08	6.64732e-07	2.6849e-07	0	0	3.96507e-07	1.60152e-07	2.09915e-07	8.47863e-08	1.04958e-07	4.23932e-08	1.39944e-07	5.65242e-08	3.49859e-08	1.41311e-08	2.33239e-08	9.4207e-09	1.1662e-08	4.71035e-09	4.66478e-08	1.88414e-08	3.49859e-08	1.41311e-08	0	0	2.33239e-08	9.4207e-09	1.1662e-08	4.71035e-09	2.33239e-08	9.4207e-09	1.1662e-07	4.71035e-08	1.1662e-08
154337	p__Bacteroidetes; c__Flavobacteriia; o__Flavobacteriales; f__Cryomorphaceae; g__Brumimicrobium; unclassified(154337)	c__Flavobacteriia	4.92391e-07	3.76828e-07	1.47718e-07	1.13048e-07	8.86309e-07	6.78291e-07	0	0	0	0	4.92391e-07	3.76828e-07	0	0	2.26501e-06	1.73341e-06	0	0	1.18175e-06	9.04387e-07	7.38591e-07	5.65242e-07	4.43155e-07	3.39145e-07	4.43155e-07	3.39145e-07	0	0	4.92368e-08	3.76828e-08	0	0	1.47718e-07	1.13048e-07	4.92368e-08	3.76828e-08	0	0	9.84814e-08	7.53656e-08	4.92368e-08	3.76828e-08	4.92368e-08	3.76828e-08	2.95436e-07	2.26097e-07	4.92368e-08
249816	p__Bacteroidetes; c__Flavobacteriia; o__Flavobacteriales; f__Flavobacteriaceae; g__Psychroserpens; unclassified(249816)	c__Flavobacteriia	1.55493e-07	1.41311e-07	3.10986e-08	2.82621e-08	1.96955e-07	1.78993e-07	0	0	0	0	1.14031e-07	1.03628e-07	0	0	5.39039e-07	4.89876e-07	0	0	2.79887e-07	2.54359e-07	1.65856e-07	1.50731e-07	1.03659e-07	9.4207e-08	1.96955e-07	1.78993e-07	2.0735e-08	1.88414e-08	1.03636e-08	9.4207e-09	1.03636e-08	9.4207e-09	3.10986e-08	2.82621e-08	2.0735e-08	1.88414e-08	0	0	2.0735e-08	1.88414e-08	1.03636e-08	9.4207e-09	0	0	5.18335e-08	4.71035e-08	1.03636e-08
367523	p__Bacteroidetes; c__Flavobacteriia; o__Flavobacteriales; f__Flavobacteriaceae; g__Flavobacterium; unclassified(367523)	c__Flavobacteriia	2.72112e-08	0	5.18569e-09	0	2.59129e-08	0	0	0	0	0	1.42509e-08	0	2.58896e-09	0	7.25607e-08	0	0	0	4.01716e-08	0	2.46223e-08	0	2.0735e-08	0	1.81382e-08	0	3.88732e-09	0	1.29837e-09	0	1.29837e-09	0	5.18569e-09	0	3.88732e-09	0	0	0	3.88732e-09	0	1.29837e-09	0	0	0	1.03636e-08	0	3.88732e-09
593691	p__Bacteroidetes; c__Flavobacteriia; o__Flavobacteriales; f__Flavobacteriaceae; g__Zhouia; unclassified(593691)	c__Flavobacteriia	4.19831e-07	1.69573e-07	6.99718e-08	2.82621e-08	3.96507e-07	1.60152e-07	0	0	0	0	2.33239e-07	9.4207e-08	4.66478e-08	1.88414e-08	1.1662e-06	4.71035e-07	0	0	6.76394e-07	2.732e-07	3.26535e-07	1.3189e-07	1.86591e-07	7.53656e-08	2.79887e-07	1.13048e-07	2.33239e-08	9.4207e-09	6.99718e-08	2.82621e-08	2.33239e-08	9.4207e-09	6.99718e-08	2.82621e-08	4.66478e-08	1.88414e-08	2.33239e-08	9.4207e-09	4.66478e-08	1.88414e-08	2.33239e-08	9.4207e-09	2.33239e-08	9.4207e-09	1.86591e-07	7.53656e-08	6.99718e-08
741615	p__Bacteroidetes; c__Flavobacteriia; o__Flavobacteriales; f__Flavobacteriaceae; g__Sediminicola; unclassified(741615)	c__Flavobacteriia	6.80281e-08	1.29535e-07	4.08169e-08	7.77208e-08	1.49662e-07	2.84976e-07	0	0	0	0	1.08845e-07	2.07255e-07	1.36056e-08	2.59069e-08	4.76197e-07	9.06743e-07	0	0	3.40141e-07	6.47673e-07	1.90479e-07	3.62697e-07	5.44225e-08	1.03628e-07	9.52394e-08	1.81349e-07	1.36056e-08	2.59069e-08	1.36056e-08	2.59069e-08	0	0	4.08169e-08	7.77208e-08	0	0	0	0	2.72112e-08	5.18139e-08	1.36056e-08	2.59069e-08	1.36056e-08	2.59069e-08	4.08169e-08	7.77208e-08	0
1000656	p__Bacteroidetes; c__Flavobacteriia; o__Flavobacteriales; f__Flavobacteriaceae; unclassified(1000656)	c__Flavobacteriia	8.83821e-05	4.73484e-05	1.8939e-05	1.01461e-05	0.000119947	6.42586e-05	0	0	0	0	6.94431e-05	3.72024e-05	0	0	0.000296711	0.000158955	0	0	0.000170451	9.13149e-05	0.000101008	5.41125e-05	5.68171e-05	3.04383e-05	8.20691e-05	4.39664e-05	6.31301e-06	3.38203e-06	1.8939e-05	1.01461e-05	6.31301e-06	3.38203e-06	1.8939e-05	1.01461e-05	1.2626e-05	6.76406e-06	0	0	1.2626e-05	6.76406e-06	6.31301e-06	3.38203e-06	0	0	3.78781e-05	2.02922e-05	6.31301e-06
1008828	p__Bacteroidetes; c__Flavobacteriia; o__Flavobacteriales; f__Cryomorphaceae; unclassified(1008828)	c__Flavobacteriia	1.04439e-05	1.53243e-05	3.13318e-06	4.5973e-06	2.08879e-05	3.06487e-05	0	0	0	0	1.04439e-05	1.53243e-05	1.04439e-06	1.53244e-06	4.90865e-05	7.20244e-05	0	0	2.40211e-05	3.5246e-05	1.67103e-05	2.45189e-05	1.04439e-05	1.53243e-05	1.77547e-05	2.60514e-05	1.04439e-06	1.53244e-06	1.04439e-06	1.53244e-06	0	0	3.13318e-06	4.5973e-06	2.08879e-06	3.06487e-06	0	0	2.08879e-06	3.06487e-06	1.04439e-06	1.53244e-06	1.04439e-06	1.53244e-06	7.31075e-06	1.0727e-05	1.04439e-06
1019904	p__Bacteroidetes; c__Flavobacteriia; o__Flavobacteriales; f__Flavobacteriaceae; g__Myroides; s__odoratimimus(1019904)	c__Flavobacteriia	5.05352e-08	0	1.1662e-08	0	7.38591e-08	0	3.88732e-09	0	3.88732e-09	0	4.66478e-08	0	0	0	1.78817e-07	0	0	0	9.7183e-08	0	6.60845e-08	0	3.88732e-08	0	3.88732e-08	0	0	0	3.88732e-09	0	0	0	7.77464e-09	0	7.77464e-09	0	0	0	7.77464e-09	0	7.77464e-09	0	0	0	1.94366e-08	0	7.77464e-09
1023473	p__Bacteroidetes; c__Flavobacteriia; o__Flavobacteriales; f__Flavobacteriaceae; g__Polaribacter; unclassified(1023473)	c__Flavobacteriia	0	8.79234e-08	0	1.25578e-08	0	1.25606e-07	0	0	0	0	0	6.28078e-08	0	0	0	2.95179e-07	0	0	0	1.63289e-07	0	9.4207e-08	0	5.65242e-08	0	8.16492e-08	0	6.28361e-09	0	6.28361e-09	0	6.28361e-09	0	1.88414e-08	0	1.25578e-08	0	0	0	1.88414e-08	0	6.28361e-09	0	0	0	3.76828e-08	0
1023806	p__Bacteroidetes; c__Flavobacteriia; o__Flavobacteriales; f__Cryomorphaceae; g__Fluviicola; unclassified(1023806)	c__Flavobacteriia	5.44225e-07	5.96641e-07	1.63267e-07	1.78993e-07	9.79605e-07	1.07396e-06	0	0	0	0	5.44225e-07	5.96641e-07	0	0	2.50343e-06	2.74456e-06	0	0	1.30614e-06	1.43195e-06	8.16337e-07	8.94967e-07	4.89802e-07	5.3698e-07	4.89802e-07	5.3698e-07	0	0	5.44225e-08	5.96613e-08	0	0	1.63267e-07	1.78993e-07	5.44225e-08	5.96613e-08	0	0	1.08845e-07	1.19332e-07	5.44225e-08	5.96613e-08	5.44225e-08	5.96613e-08	3.26535e-07	3.57987e-07	5.44225e-08
1039092	p__Bacteroidetes; c__Flavobacteriia; o__Flavobacteriales; unclassified(1039092)	c__Flavobacteriia	4.37324e-06	7.59544e-06	2.04084e-06	3.54454e-06	6.99718e-06	1.21527e-05	2.91549e-07	5.06363e-07	2.91549e-07	5.06363e-07	2.91549e-06	5.06363e-06	2.91549e-07	5.06363e-07	1.63267e-05	2.83563e-05	0	0	1.02042e-05	1.77227e-05	6.12253e-06	1.06336e-05	4.08169e-06	7.08908e-06	6.70563e-06	1.16463e-05	0	0	2.91549e-07	5.06363e-07	0	0	1.1662e-06	2.02545e-06	8.74647e-07	1.51909e-06	0	0	5.83098e-07	1.01273e-06	5.83098e-07	1.01273e-06	8.74647e-07	1.51909e-06	3.20704e-06	5.56999e-06	2.91549e-07
1104635	p__Bacteroidetes; c__Flavobacteriia; o__Flavobacteriales; f__Flavobacteriaceae; g__Psychroflexus; unclassified(1104635)	c__Flavobacteriia	6.47861e-08	7.85027e-08	1.81382e-08	2.19785e-08	6.47861e-08	7.85027e-08	0	0	0	0	3.10986e-08	3.76828e-08	0	0	1.68453e-07	2.04118e-07	0	0	9.84814e-08	1.19332e-07	4.92368e-08	5.96613e-08	4.14622e-08	5.02406e-08	4.92368e-08	5.96613e-08	5.18569e-09	6.28361e-09	1.29603e-08	1.57043e-08	0	0	7.77464e-09	9.4207e-09	2.58896e-09	3.13709e-09	2.58896e-09	3.13709e-09	7.77464e-09	9.4207e-09	2.58896e-09	3.13709e-09	2.58896e-09	3.13709e-09	2.33239e-08	2.82621e-08	5.18569e-09
1106017	p__Bacteroidetes; c__Flavobacteriia; o__Flavobacteriales; f__Flavobacteriaceae; g__Kordia; unclassified(1106017)	c__Flavobacteriia	9.43321e-07	1.40682e-06	2.02141e-07	3.01462e-07	1.28023e-06	1.90927e-06	0	0	0	0	7.4118e-07	1.10536e-06	0	0	3.16687e-06	4.72291e-06	0	0	1.81927e-06	2.71316e-06	1.07809e-06	1.6078e-06	6.06422e-07	9.04387e-07	8.75946e-07	1.30634e-06	6.73828e-08	1.00491e-07	2.02141e-07	3.01462e-07	6.73828e-08	1.00491e-07	2.02141e-07	3.01462e-07	1.34758e-07	2.00972e-07	0	0	1.34758e-07	2.00972e-07	6.73828e-08	1.00491e-07	0	0	4.04281e-07	6.02925e-07	6.73828e-08
1107426	p__Bacteroidetes; c__Flavobacteriia; o__Flavobacteriales; f__Flavobacteriaceae; g__Olleya; unclassified(1107426)	c__Flavobacteriia	1.03403e-06	4.17648e-07	1.63267e-07	6.59449e-08	9.79605e-07	3.95669e-07	0	0	0	0	6.5307e-07	2.6378e-07	0	0	2.72112e-06	1.09908e-06	0	0	1.74152e-06	7.03416e-07	9.25182e-07	3.73691e-07	5.98647e-07	2.41801e-07	1.19729e-06	4.83593e-07	1.08845e-07	4.39664e-08	1.08845e-07	4.39664e-08	5.44225e-08	2.19785e-08	1.63267e-07	6.59449e-08	5.44225e-08	2.19785e-08	0	0	1.08845e-07	4.39664e-08	5.44225e-08	2.19785e-08	0	0	2.1769e-07	8.79234e-08	1.08845e-07
1126194	p__Bacteroidetes; c__Flavobacteriia; o__Flavobacteriales; f__Flavobacteriaceae; g__Winogradskyella; s__thalassocola(1126194)	c__Flavobacteriia	4.89802e-06	3.72118e-06	9.79605e-07	7.44235e-07	6.20416e-06	4.71349e-06	0	0	0	0	3.59188e-06	2.72887e-06	0	0	1.69798e-05	1.29001e-05	0	0	8.81644e-06	6.69812e-06	5.22456e-06	3.96925e-06	3.26535e-06	2.48078e-06	6.20416e-06	4.71349e-06	6.5307e-07	4.9616e-07	3.26535e-07	2.48075e-07	3.26535e-07	2.48075e-07	9.79605e-07	7.44235e-07	6.5307e-07	4.9616e-07	0	0	6.5307e-07	4.9616e-07	3.26535e-07	2.48075e-07	0	0	1.63267e-06	1.2404e-06	3.26535e-07
1128468	p__Bacteroidetes; c__Flavobacteriia; o__Flavobacteriales; f__Flavobacteriaceae; g__Mesonia; unclassified(1128468)	c__Flavobacteriia	5.44225e-07	1.60152e-06	1.08845e-07	3.20304e-07	3.62819e-07	1.06768e-06	0	0	0	0	2.1769e-07	6.40608e-07	1.81382e-08	5.33871e-08	1.16101e-06	3.41658e-06	0	0	5.98647e-07	1.76167e-06	3.26535e-07	9.60912e-07	3.62819e-07	1.06768e-06	2.72112e-07	8.0076e-07	3.62843e-08	1.06765e-07	9.07067e-08	2.66917e-07	0	0	7.25607e-08	2.13539e-07	1.81382e-08	5.33871e-08	1.81382e-08	5.33871e-08	5.44225e-08	1.60152e-07	1.81382e-08	5.33871e-08	3.62843e-08	1.06765e-07	1.63267e-07	4.80456e-07	3.62843e-08
1136456	p__Bacteroidetes; c__Flavobacteriia; o__Flavobacteriales; f__Flavobacteriaceae; g__Salegentibacter; unclassified(1136456)	c__Flavobacteriia	0	5.65242e-07	0	1.13048e-07	0	3.76828e-07	0	0	0	0	0	2.26097e-07	0	1.88414e-08	0	1.20585e-06	0	0	0	6.21766e-07	0	3.39145e-07	0	3.76828e-07	0	2.82621e-07	0	3.76828e-08	0	9.4207e-08	0	0	0	7.53656e-08	0	1.88414e-08	0	1.88414e-08	0	5.65242e-08	0	1.88414e-08	0	3.76828e-08	0	1.69573e-07	0
1962473	p__Bacteroidetes; c__Flavobacteriia; o__Flavobacteriales; f__Cryomorphaceae; g__Wandonia; unclassified(1962473)	c__Flavobacteriia	7.77464e-08	3.13992e-08	2.33239e-08	9.4207e-09	1.39944e-07	5.65242e-08	0	0	0	0	7.77464e-08	3.13992e-08	0	0	3.57634e-07	1.44448e-07	0	0	1.86591e-07	7.53656e-08	1.1662e-07	4.71035e-08	6.99718e-08	2.82621e-08	6.99718e-08	2.82621e-08	0	0	7.77464e-09	3.13709e-09	0	0	2.33239e-08	9.4207e-09	7.77464e-09	3.13709e-09	0	0	1.55493e-08	6.28361e-09	7.77464e-09	3.13709e-09	7.77464e-09	3.13709e-09	4.66478e-08	1.88414e-08	7.77464e-09
4342643	p__Bacteroidetes; c__Flavobacteriia; o__Flavobacteriales; f__Cryomorphaceae; g__Cryomorpha; unclassified(4342643)	c__Flavobacteriia	7.07492e-06	1.03628e-06	2.12248e-06	3.10883e-07	1.41498e-05	2.07255e-06	0	0	0	0	7.07492e-06	1.03628e-06	7.07492e-07	1.03628e-07	3.32521e-05	4.8705e-06	0	0	1.62723e-05	2.38344e-06	1.13199e-05	1.65804e-06	7.07492e-06	1.03628e-06	1.20274e-05	1.76167e-06	7.07492e-07	1.03628e-07	7.07492e-07	1.03628e-07	0	0	2.12248e-06	3.10883e-07	1.41498e-06	2.07255e-07	0	0	1.41498e-06	2.07255e-07	7.07492e-07	1.03628e-07	7.07492e-07	1.03628e-07	4.95245e-06	7.25394e-07	7.07492e-07
4367988	p__Bacteroidetes; c__Flavobacteriia; o__Flavobacteriales; f__Flavobacteriaceae; g__Lacinutrix; unclassified(4367988)	c__Flavobacteriia	1.08845e-07	6.15483e-07	3.10986e-08	1.75856e-07	1.71042e-07	9.67195e-07	0	0	0	0	8.55211e-08	4.83593e-07	0	0	3.65408e-07	2.06627e-06	0	0	2.25465e-07	1.27493e-06	1.47718e-07	8.35305e-07	9.32957e-08	5.27559e-07	1.63267e-07	9.23229e-07	7.77464e-09	4.39664e-08	0	0	0	0	2.33239e-08	1.3189e-07	7.77464e-09	4.39664e-08	0	0	1.55493e-08	8.79234e-08	7.77464e-09	4.39664e-08	0	0	4.66478e-08	2.6378e-07	1.55493e-08
4470192	p__Bacteroidetes; c__Flavobacteriia; o__Flavobacteriales; f__Flavobacteriaceae; g__Gramella; unclassified(4470192)	c__Flavobacteriia	0	1.88414e-07	0	3.76828e-08	0	1.25606e-07	0	0	0	0	0	7.53656e-08	0	6.28361e-09	0	4.01953e-07	0	0	0	2.07255e-07	0	1.13048e-07	0	1.25606e-07	0	9.4207e-08	0	1.25578e-08	0	3.13992e-08	0	0	0	2.5125e-08	0	6.28361e-09	0	6.28361e-09	0	1.88414e-08	0	6.28361e-09	0	1.25578e-08	0	5.65242e-08	0
838467	p__Fusobacteria; c__Fusobacteriia; o__Fusobacteriales; f__Fusobacteriaceae; g__Cetobacterium; s__somerae(838467)	c__Fusobacteriia	0	3.49885e-08	0	2.69432e-09	0	2.01886e-08	0	0	0	0	0	2.69432e-09	0	0	0	8.2092e-08	0	0	0	3.49885e-08	0	1.34622e-08	0	1.88414e-08	0	9.4207e-09	0	1.34716e-09	0	2.69432e-09	0	0	0	5.37922e-09	0	1.34716e-09	0	0	0	2.69432e-09	0	1.34716e-09	0	1.34716e-09	0	2.28829e-08	0
1033013	p__Fusobacteria; c__Fusobacteriia; o__Fusobacteriales; f__Leptotrichiaceae; unclassified(1033013)	c__Fusobacteriia	3.04766e-07	4.45788e-06	1.95921e-07	2.86578e-06	2.1769e-07	3.1842e-06	0	0	0	0	0	0	0	0	9.36067e-07	1.3692e-05	0	0	2.61228e-07	3.82104e-06	2.1769e-08	3.1842e-07	1.08845e-07	1.5921e-06	4.3538e-08	6.36839e-07	0	0	2.1769e-08	3.1842e-07	0	0	0	0	0	0	0	0	6.5307e-08	9.55259e-07	0	0	4.3538e-08	6.36839e-07	1.30614e-07	1.91052e-06	0
4369050	p__Fusobacteria; c__Fusobacteriia; o__Fusobacteriales; f__Fusobacteriaceae; g__Fusobacterium; unclassified(4369050)	c__Fusobacteriia	0	1.74942e-08	0	0	0	1.47999e-08	0	0	0	0	0	5.37922e-09	0	0	0	5.78714e-08	0	0	0	1.61471e-08	0	8.07354e-09	0	1.2115e-08	0	5.37922e-09	0	0	0	1.34716e-09	0	0	0	1.34716e-09	0	0	0	0	0	4.04148e-09	0	2.69432e-09	0	1.34716e-09	0	5.37922e-09	0
10001	p__Proteobacteria; c__Gammaproteobacteria; o__Enterobacteriales; f__Enterobacteriaceae; unclassified(10001)	c__Gammaproteobacteria	8.44093e-08	2.55706e-07	3.10986e-08	9.4207e-08	3.77614e-08	1.14396e-07	2.22355e-09	6.72638e-09	2.22355e-09	6.72638e-09	4.66478e-08	1.41311e-07	0	0	1.71042e-07	5.18139e-07	0	0	8.44093e-08	2.55706e-07	2.8875e-08	8.74806e-08	2.44357e-08	7.40185e-08	1.77728e-08	5.38299e-08	4.43932e-09	1.34622e-08	0	0	2.22355e-09	6.72638e-09	1.33257e-08	4.03771e-08	1.99886e-08	6.05657e-08	2.22355e-09	6.72638e-09	1.111e-08	3.36413e-08	0	0	2.22355e-09	6.72638e-09	2.8875e-08	8.74806e-08	6.66287e-09
17434	p__Proteobacteria; c__Gammaproteobacteria; o__Vibrionales; f__Vibrionaceae; g__Vibrio; s__rumoiensis(17434)	c__Gammaproteobacteria	1.37214e-05	1.21129e-05	3.74219e-06	3.30353e-06	1.06029e-05	9.35999e-06	6.23697e-07	5.50583e-07	6.23697e-07	5.50583e-07	1.2474e-05	1.10118e-05	6.23697e-07	5.50583e-07	4.74011e-05	4.18447e-05	0	0	2.55717e-05	2.25741e-05	9.97919e-06	8.8094e-06	8.73179e-06	7.70823e-06	5.61329e-06	4.95529e-06	0	0	1.24739e-06	1.10118e-06	0	0	3.11849e-06	2.75294e-06	0	0	0	0	1.24739e-06	1.10118e-06	0	0	0	0	6.86069e-06	6.05647e-06	1.8711e-06
24308	p__Proteobacteria; c__Gammaproteobacteria; o__Alteromonadales; f__Alteromonadaceae; g__ND137; unclassified(24308)	c__Gammaproteobacteria	1.14031e-07	2.07255e-07	1.55493e-08	2.82621e-08	8.811e-08	1.60152e-07	0	0	0	0	6.21971e-08	1.13048e-07	0	0	3.31721e-07	6.02925e-07	0	0	1.34758e-07	2.44938e-07	5.18335e-08	9.4207e-08	4.66478e-08	8.47863e-08	4.14622e-08	7.53656e-08	5.18569e-09	9.4207e-09	0	0	5.18569e-09	9.4207e-09	1.03636e-08	1.88414e-08	0	0	0	0	1.03636e-08	1.88414e-08	0	0	5.18569e-09	9.4207e-09	2.59129e-08	4.71035e-08	5.18569e-09
50968	p__Proteobacteria; c__Gammaproteobacteria; o__Alteromonadales; f__Alteromonadaceae; g__Alteromonas; unclassified(50968)	c__Gammaproteobacteria	0.000345894	0.000549698	4.61192e-05	7.32931e-05	0.000322834	0.000513051	0	0	0	0	0.000345894	0.000549698	0	0	0.00152193	0.00241867	0	0	0.000691788	0.0010994	0.000461192	0.000732931	0.000253655	0.000403112	0.000368953	0.000586344	4.61192e-05	7.32931e-05	4.61192e-05	7.32931e-05	0	0	0.000138358	0.000219879	0	0	2.30596e-05	3.66465e-05	6.91788e-05	0.00010994	0	0	2.30596e-05	3.66465e-05	0.000184477	0.000293172	6.91788e-05
71248	p__Proteobacteria; c__Gammaproteobacteria; o__Chromatiales; f__Chromatiaceae; g__Thiococcus; unclassified(71248)	c__Gammaproteobacteria	2.12248e-06	3.29725e-08	3.03211e-07	4.71035e-09	2.12248e-06	3.29725e-08	0	0	0	0	3.33532e-06	5.18139e-08	3.03211e-07	4.71035e-09	8.48991e-06	1.3189e-07	0	0	4.24495e-06	6.59449e-08	1.81927e-06	2.82621e-08	7.58028e-07	1.17759e-08	1.51606e-06	2.35518e-08	0	0	0	0	0	0	6.06422e-07	9.4207e-09	0	0	0	0	3.03211e-07	4.71035e-09	1.51606e-07	2.35518e-09	1.51606e-07	2.35518e-09	1.21284e-06	1.88414e-08	0
74559	p__Proteobacteria; c__Gammaproteobacteria; o__Pseudomonadales; f__Pseudomonadaceae; g__Pseudomonas; s__veronii(74559)	c__Gammaproteobacteria	1.78428e-05	0.000102676	5.9476e-06	3.42254e-05	1.58603e-05	9.12678e-05	1.32169e-06	7.60564e-06	0	0	8.59098e-06	4.94367e-05	1.32169e-06	7.60564e-06	4.62591e-05	0.000266198	0	0	2.57729e-05	0.00014831	1.45386e-05	8.36621e-05	1.51994e-05	8.74649e-05	1.58603e-05	9.12678e-05	3.30422e-06	1.90141e-05	1.98253e-06	1.14085e-05	2.64338e-06	1.52113e-05	3.96507e-06	2.28169e-05	6.60845e-06	3.80282e-05	0	0	1.32169e-06	7.60564e-06	0	0	6.60845e-07	3.80283e-06	9.25182e-06	5.32395e-05	1.32169e-06
100054	p__Proteobacteria; c__Gammaproteobacteria; o__Legionellales; unclassified(100054)	c__Gammaproteobacteria	3.26535e-07	2.82621e-07	5.44225e-08	4.71035e-08	4.08169e-07	3.53276e-07	0	0	0	0	2.44901e-07	2.11966e-07	0	0	1.17008e-06	1.01273e-06	0	0	4.62591e-07	4.0038e-07	0	0	5.44225e-08	4.71035e-08	8.16337e-08	7.06553e-08	2.72112e-08	2.35518e-08	0	0	0	0	5.44225e-08	4.71035e-08	0	0	0	0	5.44225e-08	4.71035e-08	0	0	0	0	1.36056e-07	1.17759e-07	2.72112e-08
100307	p__Proteobacteria; c__Gammaproteobacteria; o__Xanthomonadales; f__Sinobacteraceae; unclassified(100307)	c__Gammaproteobacteria	2.33239e-07	3.95669e-07	5.83098e-08	9.89174e-08	3.30422e-07	5.60532e-07	0	0	0	0	2.33239e-07	3.95669e-07	0	0	1.10789e-06	1.87943e-06	0	0	3.69295e-07	6.26477e-07	2.52676e-07	4.28642e-07	9.7183e-08	1.64862e-07	2.72112e-07	4.61614e-07	1.94366e-08	3.29725e-08	1.94366e-08	3.29725e-08	1.94366e-08	3.29725e-08	7.77464e-08	1.3189e-07	0	0	1.94366e-08	3.29725e-08	5.83098e-08	9.89174e-08	1.94366e-08	3.29725e-08	1.94366e-08	3.29725e-08	1.36056e-07	2.30807e-07	3.88732e-08
100877	p__Proteobacteria; c__Gammaproteobacteria; o__Vibrionales; f__Vibrionaceae; unclassified(100877)	c__Gammaproteobacteria	0.000211867	0.00045118	2.49255e-05	5.308e-05	0.00013709	0.00029194	0	0	0	0	0.00013709	0.00029194	1.24628e-05	2.654e-05	0.000554592	0.00118103	0	0	0.000342726	0.00072985	0.000130859	0.00027867	0.000174479	0.00037156	0.000218098	0.00046445	1.24628e-05	2.654e-05	1.24628e-05	2.654e-05	3.73883e-05	7.962e-05	4.36196e-05	9.289e-05	1.24628e-05	2.654e-05	6.23138e-06	1.327e-05	2.49255e-05	5.308e-05	6.23138e-06	1.327e-05	6.23138e-06	1.327e-05	0.000124628	0.0002654	1.24628e-05
100883	p__Proteobacteria; c__Gammaproteobacteria; o__Legionellales; f__Legionellaceae; unclassified(100883)	c__Gammaproteobacteria	1.04958e-07	0	2.33239e-08	0	1.74929e-07	0	0	0	0	0	9.32957e-08	0	0	0	5.13126e-07	0	0	0	2.09915e-07	0	5.83098e-08	0	4.66478e-08	0	4.66478e-08	0	1.1662e-08	0	1.1662e-08	0	0	0	2.33239e-08	0	0	0	0	0	2.33239e-08	0	0	0	0	0	5.83098e-08	0	0
100919	p__Proteobacteria; c__Gammaproteobacteria; o__Oceanospirillales; f__Halomonadaceae; g__Halomonas; unclassified(100919)	c__Gammaproteobacteria	3.33066e-06	7.97557e-06	7.83684e-07	1.8766e-06	3.13474e-06	7.50641e-06	1.95921e-07	4.69151e-07	1.95921e-07	4.69151e-07	3.13474e-06	7.50641e-06	0	0	1.41063e-05	3.37789e-05	0	0	8.81644e-06	2.11118e-05	3.52658e-06	8.44472e-06	2.74289e-06	6.56811e-06	5.48579e-06	1.31362e-05	1.95921e-07	4.69151e-07	3.91842e-07	9.38302e-07	0	0	5.87763e-07	1.40745e-06	0	0	0	0	5.87763e-07	1.40745e-06	0	0	1.95921e-07	4.69151e-07	1.76329e-06	4.22236e-06	3.91842e-07
101015	p__Proteobacteria; c__Gammaproteobacteria; o__Alteromonadales; f__HTCC2188; g__HTCC; unclassified(101015)	c__Gammaproteobacteria	8.72574e-06	1.14713e-05	2.68484e-06	3.52963e-06	1.67803e-05	2.20601e-05	1.34242e-06	1.76481e-06	0	0	1.00682e-05	1.32361e-05	4.02726e-06	5.29443e-06	3.28893e-05	4.32379e-05	0	0	2.75196e-05	3.61786e-05	1.07394e-05	1.41185e-05	8.72574e-06	1.14713e-05	2.41636e-05	3.17666e-05	4.02726e-06	5.29443e-06	5.36969e-06	7.05924e-06	6.71208e-07	8.82409e-07	2.01363e-06	2.64722e-06	0	0	6.71208e-07	8.82409e-07	2.01363e-06	2.64722e-06	0	0	6.71208e-07	8.82409e-07	5.36969e-06	7.05924e-06	2.01363e-06
101210	p__Proteobacteria; c__Gammaproteobacteria; o__Marinicellales; f__Marinicellaceae; unclassified(101210)	c__Gammaproteobacteria	1.15453e-05	3.67878e-06	3.14873e-06	1.0033e-06	1.78428e-05	5.68539e-06	0	0	0	0	1.36445e-05	4.34765e-06	0	0	6.29746e-05	2.00661e-05	0	0	2.83386e-05	9.02974e-06	1.46941e-05	4.68209e-06	8.39661e-06	2.67548e-06	1.36445e-05	4.34765e-06	1.04958e-06	3.34435e-07	3.14873e-06	1.0033e-06	1.04958e-06	3.34435e-07	3.14873e-06	1.0033e-06	0	0	1.04958e-06	3.34435e-07	3.14873e-06	1.0033e-06	0	0	1.04958e-06	3.34435e-07	8.39661e-06	2.67548e-06	1.04958e-06
101407	p__Proteobacteria; c__Gammaproteobacteria; o__Alteromonadales; f__Shewanellaceae; g__Shewanella; unclassified(101407)	c__Gammaproteobacteria	0	2.30242e-08	0	4.18279e-09	0	4.18656e-08	0	0	0	0	0	3.97742e-08	0	0	0	1.42356e-07	0	0	0	7.53656e-08	0	3.35e-08	0	3.35e-08	0	3.76828e-08	0	1.25578e-08	0	2.0914e-09	0	2.0914e-09	0	1.04664e-08	0	0	0	0	0	4.18279e-09	0	0	0	0	0	2.30242e-08	0
103400	p__Proteobacteria; c__Gammaproteobacteria; o__Alteromonadales; f__Chromatiaceae; unclassified(103400)	c__Gammaproteobacteria	4.75108e-08	3.45429e-07	8.63763e-09	6.28078e-08	7.34237e-08	5.33843e-07	0	0	0	0	6.47861e-08	4.71035e-07	0	0	2.8075e-07	2.04116e-06	0	0	1.33895e-07	9.73469e-07	6.91088e-08	5.02434e-07	4.75108e-08	3.45429e-07	4.75108e-08	3.45429e-07	4.3227e-09	3.13992e-08	4.3227e-09	3.13992e-08	4.3227e-09	3.13992e-08	2.1598e-08	1.57015e-07	0	0	0	0	8.63763e-09	6.28078e-08	0	0	0	0	3.02356e-08	2.19813e-07	1.29603e-08
106340	p__Proteobacteria; c__Gammaproteobacteria; o__Vibrionales; f__Vibrionaceae; g__Aliivibrio; s__fischeri(106340)	c__Gammaproteobacteria	6.21971e-08	7.28531e-07	7.77464e-09	9.10699e-08	3.69295e-08	4.3257e-07	0	0	0	0	3.49859e-08	4.09801e-07	3.88732e-09	4.55303e-08	1.38e-07	1.61643e-06	0	0	6.99718e-08	8.19601e-07	3.49859e-08	4.09801e-07	3.10986e-08	3.6427e-07	7.77464e-09	9.10699e-08	1.94366e-09	2.27698e-08	3.88732e-09	4.55303e-08	0	0	9.7183e-09	1.1383e-07	7.77464e-09	9.10699e-08	0	0	3.88732e-09	4.55303e-08	0	0	0	0	1.74929e-08	2.049e-07	5.83098e-09
107552	p__Proteobacteria; c__Gammaproteobacteria; o__Vibrionales; f__Pseudoalteromonadaceae; g__Pseudoalteromonas; s__porphyrae(107552)	c__Gammaproteobacteria	2.77632e-08	0	9.99819e-09	0	1.77728e-08	0	1.11177e-09	0	1.11177e-09	0	2.33239e-08	0	0	0	8.44093e-08	0	0	0	4.55361e-08	0	1.99886e-08	0	1.33257e-08	0	1.111e-08	0	0	0	2.22355e-09	0	0	0	5.55109e-09	0	3.33532e-09	0	0	0	3.33532e-09	0	0	0	0	0	1.2214e-08	0	2.22355e-09
109431	p__Proteobacteria; c__Gammaproteobacteria; o__Oceanospirillales; f__Hahellaceae; unclassified(109431)	c__Gammaproteobacteria	0.000513465	0.00129872	0.000110028	0.000278297	0.000770198	0.00194808	0	0	0	0	0.000550141	0.00139148	0	0	0.00264068	0.00667913	0	0	0.00150372	0.00380339	0.000623494	0.00157702	0.000476789	0.00120595	0.000550141	0.00139148	3.66761e-05	9.27656e-05	7.33522e-05	0.000185531	3.66761e-05	9.27656e-05	0.000110028	0.000278297	3.66761e-05	9.27656e-05	0	0	7.33522e-05	0.000185531	0	0	3.66761e-05	9.27656e-05	0.000403437	0.00102042	7.33522e-05
110041	p__Proteobacteria; c__Gammaproteobacteria; o__Methylococcales; f__Methylococcaceae; g__Methylocaldum; unclassified(110041)	c__Gammaproteobacteria	0	1.83704e-07	0	2.82621e-08	0	2.82621e-07	0	0	0	0	0	1.97835e-07	0	1.41311e-08	0	8.0547e-07	0	0	0	3.39145e-07	0	2.26097e-07	0	9.89174e-08	0	1.13048e-07	0	0	0	1.41311e-08	0	0	0	5.65242e-08	0	0	0	1.41311e-08	0	4.23932e-08	0	1.41311e-08	0	1.41311e-08	0	1.27179e-07	0
111891	p__Proteobacteria; c__Gammaproteobacteria; o__Alteromonadales; f__Alteromonadaceae; g__Microbulbifer; unclassified(111891)	c__Gammaproteobacteria	7.38591e-08	4.47483e-08	1.94366e-08	1.17759e-08	8.16337e-08	4.94587e-08	3.88732e-09	2.35518e-09	0	0	6.21971e-08	3.76828e-08	0	0	2.99324e-07	1.81349e-07	0	0	1.67155e-07	1.01273e-07	6.21971e-08	3.76828e-08	6.21971e-08	3.76828e-08	8.94084e-08	5.4169e-08	3.88732e-09	2.35518e-09	7.77464e-09	4.71035e-09	0	0	1.55493e-08	9.4207e-09	2.72112e-08	1.64862e-08	0	0	7.77464e-09	4.71035e-09	0	0	3.88732e-09	2.35518e-09	5.83098e-08	3.53276e-08	7.77464e-09
114573	p__Proteobacteria; c__Gammaproteobacteria; o__Xanthomonadales; f__Xanthomonadaceae; g__Pseudoxanthomonas; s__mexicana(114573)	c__Gammaproteobacteria	0	8.47863e-08	0	4.71035e-08	0	9.89174e-08	0	4.71035e-09	0	0	0	5.18139e-08	0	4.71035e-09	0	3.01462e-07	0	0	0	1.69573e-07	0	9.4207e-08	0	6.59449e-08	0	8.94967e-08	0	2.82621e-08	0	9.4207e-09	0	9.4207e-09	0	2.35518e-08	0	4.71035e-09	0	0	0	1.41311e-08	0	4.71035e-09	0	1.41311e-08	0	4.71035e-08	0
130250	p__Proteobacteria; c__Gammaproteobacteria; o__Alteromonadales; f__Alteromonadaceae; g__Marinobacter; unclassified(130250)	c__Gammaproteobacteria	6.36069e-05	9.98123e-05	2.44642e-05	3.83894e-05	9.2964e-05	0.00014588	4.89284e-06	7.67787e-06	0	0	6.84998e-05	0.00010749	0	0	0.000318035	0.000499062	0	0	0.000161464	0.00025337	7.33926e-05	0.000115168	6.84998e-05	0.00010749	0.000112535	0.000176591	4.89284e-06	7.67787e-06	9.78568e-06	1.53557e-05	0	0	2.44642e-05	3.83894e-05	0.00010275	0.000161235	0	0	9.78568e-06	1.53557e-05	4.89284e-06	7.67787e-06	4.89284e-06	7.67787e-06	7.33926e-05	0.000115168	1.46785e-05
139543	p__Proteobacteria; c__Gammaproteobacteria; o__Oceanospirillales; f__Oleiphilaceae; unclassified(139543)	c__Gammaproteobacteria	1.80465e-05	1.94933e-05	3.86711e-06	4.17714e-06	2.70697e-05	2.924e-05	0	0	0	0	1.93355e-05	2.08857e-05	0	0	9.28106e-05	0.000100251	0	0	5.28505e-05	5.70876e-05	2.19136e-05	2.36705e-05	1.67575e-05	1.81009e-05	1.93355e-05	2.08857e-05	1.28904e-06	1.39238e-06	2.57807e-06	2.78476e-06	1.28904e-06	1.39238e-06	3.86711e-06	4.17714e-06	1.28904e-06	1.39238e-06	0	0	2.57807e-06	2.78476e-06	0	0	1.28904e-06	1.39238e-06	1.41794e-05	1.53162e-05	2.57807e-06
140774	p__Proteobacteria; c__Gammaproteobacteria; o__Vibrionales; f__Pseudoalteromonadaceae; g__Pseudoalteromonas; s__luteoviolacea(140774)	c__Gammaproteobacteria	1.33121e-05	2.91029e-05	1.47913e-06	3.23366e-06	1.47913e-05	3.23366e-05	7.39563e-07	1.61683e-06	0	0	8.87475e-06	1.94019e-05	1.47913e-06	3.23366e-06	4.7332e-05	0.000103477	0	0	2.58847e-05	5.6589e-05	1.40517e-05	3.07197e-05	1.33121e-05	2.91029e-05	1.25726e-05	2.74861e-05	2.21869e-06	4.85048e-06	2.95825e-06	6.46731e-06	7.39563e-07	1.61683e-06	2.95825e-06	6.46731e-06	7.39563e-07	1.61683e-06	0	0	2.21869e-06	4.85048e-06	0	0	7.39563e-07	1.61683e-06	6.65607e-06	1.45515e-05	2.21869e-06
141607	p__Proteobacteria; c__Gammaproteobacteria; o__Alteromonadales; f__Idiomarinaceae; g__Idiomarina; unclassified(141607)	c__Gammaproteobacteria	1.72597e-06	5.51515e-06	2.87662e-07	9.19187e-07	4.60259e-06	1.47071e-05	2.87662e-07	9.19187e-07	2.87662e-07	9.19187e-07	4.02726e-06	1.28687e-05	0	0	1.66844e-05	5.33131e-05	0	0	6.90388e-06	2.20606e-05	4.31493e-06	1.37879e-05	2.58896e-06	8.27272e-06	3.16428e-06	1.01111e-05	0	0	2.87662e-07	9.19187e-07	0	0	1.43831e-06	4.59596e-06	0	0	0	0	5.75323e-07	1.83838e-06	0	0	0	0	2.01363e-06	6.43434e-06	8.62985e-07
144057	p__Proteobacteria; c__Gammaproteobacteria; o__Legionellales; f__Francisellaceae; g__Francisella; unclassified(144057)	c__Gammaproteobacteria	2.95436e-06	9.18518e-06	5.90873e-07	1.83704e-06	4.72698e-06	1.46963e-05	8.86309e-07	2.75556e-06	8.86309e-07	2.75556e-06	2.65893e-06	8.26667e-06	2.95436e-07	9.18518e-07	1.65444e-05	5.1437e-05	0	0	8.86309e-06	2.75556e-05	3.84067e-06	1.19407e-05	3.2498e-06	1.01037e-05	1.77262e-06	5.51111e-06	2.95436e-07	9.18518e-07	5.90873e-07	1.83704e-06	0	0	1.18175e-06	3.67407e-06	0	0	0	0	1.18175e-06	3.67407e-06	0	0	1.18175e-06	3.67407e-06	2.06805e-06	6.42963e-06	2.95436e-07
144265	p__Proteobacteria; c__Gammaproteobacteria; o__Alteromonadales; f__Alteromonadaceae; g__nsmpVI18; unclassified(144265)	c__Gammaproteobacteria	1.0107e-07	1.63289e-07	3.10986e-08	5.02406e-08	1.94366e-07	3.1402e-07	1.55493e-08	2.5125e-08	0	0	1.1662e-07	1.88414e-07	4.66478e-08	7.53656e-08	3.80957e-07	6.15483e-07	0	0	3.1876e-07	5.15001e-07	1.24394e-07	2.00972e-07	1.0107e-07	1.63289e-07	2.79887e-07	4.52194e-07	4.66478e-08	7.53656e-08	6.21971e-08	1.00491e-07	7.77464e-09	1.25578e-08	2.33239e-08	3.76828e-08	0	0	7.77464e-09	1.25578e-08	2.33239e-08	3.76828e-08	0	0	7.77464e-09	1.25578e-08	6.21971e-08	1.00491e-07	2.33239e-08
153331	p__Proteobacteria; c__Gammaproteobacteria; o__Alteromonadales; f__Alteromonadaceae; g__Agarivorans; unclassified(153331)	c__Gammaproteobacteria	1.29603e-08	1.2608e-05	2.58896e-09	2.52161e-06	1.55493e-08	1.51296e-05	8.62985e-10	8.40534e-07	8.62985e-10	8.40534e-07	1.72753e-08	1.68107e-05	8.62985e-10	8.40534e-07	6.65198e-08	6.47213e-05	0	0	3.19616e-08	3.10998e-05	1.55493e-08	1.51296e-05	1.38233e-08	1.34486e-05	1.03636e-08	1.00864e-05	0	0	1.72597e-09	1.68107e-06	0	0	5.18569e-09	5.04321e-06	8.62985e-10	8.40534e-07	0	0	1.72597e-09	1.68107e-06	0	0	0	0	8.63763e-09	8.40536e-06	2.58896e-09
157299	p__Proteobacteria; c__Gammaproteobacteria; o__Alteromonadales; f__125ds10; unclassified(157299)	c__Gammaproteobacteria	4.14622e-08	2.00972e-07	7.77464e-09	3.76828e-08	5.18335e-08	2.51222e-07	2.58896e-09	1.25578e-08	0	0	3.36875e-08	1.63289e-07	7.77464e-09	3.76828e-08	1.37355e-07	6.65733e-07	0	0	8.55211e-08	4.14511e-07	3.36875e-08	1.63289e-07	3.10986e-08	1.50731e-07	5.96082e-08	2.88905e-07	7.77464e-09	3.76828e-08	7.77464e-09	3.76828e-08	2.58896e-09	1.25578e-08	5.18569e-09	2.5125e-08	0	0	0	0	5.18569e-09	2.5125e-08	0	0	2.58896e-09	1.25578e-08	1.81382e-08	8.79234e-08	5.18569e-09
166304	p__Proteobacteria; c__Gammaproteobacteria; o__Oceanospirillales; f__Saccharospirillaceae; g__ML110J-20; unclassified(166304)	c__Gammaproteobacteria	0	5.27559e-08	0	1.13048e-08	0	7.91339e-08	0	0	0	0	0	5.65242e-08	0	0	0	2.71316e-07	0	0	0	1.545e-07	0	6.40608e-08	0	4.89876e-08	0	5.65242e-08	0	3.76828e-09	0	7.53656e-09	0	3.76828e-09	0	1.13048e-08	0	3.76828e-09	0	0	0	7.53656e-09	0	0	0	3.76828e-09	0	4.14511e-08	0
202760	p__Proteobacteria; c__Gammaproteobacteria; o__Vibrionales; f__Pseudoalteromonadaceae; g__Pseudoalteromonas; s__ruthenica(202760)	c__Gammaproteobacteria	1.27698e-06	3.17949e-07	1.41887e-07	3.53276e-08	1.41887e-06	3.53276e-07	7.09436e-08	1.76638e-08	0	0	8.51323e-07	2.11966e-07	1.41887e-07	3.53276e-08	4.54039e-06	1.13048e-06	0	0	2.48303e-06	6.18234e-07	1.34793e-06	3.35612e-07	1.27698e-06	3.17949e-07	1.20604e-06	3.00285e-07	2.12831e-07	5.29914e-08	2.83774e-07	7.06553e-08	7.09436e-08	1.76638e-08	2.83774e-07	7.06553e-08	7.09436e-08	1.76638e-08	0	0	2.12831e-07	5.29914e-08	0	0	7.09436e-08	1.76638e-08	6.38492e-07	1.58974e-07	2.12831e-07
213821	p__Proteobacteria; c__Gammaproteobacteria; o__Chromatiales; unclassified(213821)	c__Gammaproteobacteria	0	1.17759e-07	0	2.35518e-08	0	1.88414e-07	0	0	0	0	0	1.41311e-07	0	1.17759e-08	0	6.0057e-07	0	0	0	2.70845e-07	0	1.41311e-07	0	8.24311e-08	0	1.17759e-07	0	0	0	2.35518e-08	0	0	0	3.53276e-08	0	0	0	1.17759e-08	0	3.53276e-08	0	0	0	1.17759e-08	0	7.06553e-08	0
222016	p__Proteobacteria; c__Gammaproteobacteria; o__Pseudomonadales; f__Moraxellaceae; g__Moraxella; s__ovis(222016)	c__Gammaproteobacteria	0	9.4207e-09	0	4.71035e-09	0	3.53276e-08	0	0	0	0	0	2.35518e-08	0	0	0	1.08338e-07	0	0	0	5.4169e-08	0	3.76828e-08	0	1.88414e-08	0	1.64862e-08	0	0	0	0	0	0	0	4.71035e-09	0	0	0	0	0	4.71035e-09	0	0	0	0	0	9.4207e-09	0
223209	p__Proteobacteria; c__Gammaproteobacteria; o__Alteromonadales; f__Alteromonadaceae; g__ZD0117; unclassified(223209)	c__Gammaproteobacteria	2.79887e-07	1.50731e-07	1.1662e-07	6.28078e-08	4.43155e-07	2.38655e-07	2.33239e-08	1.25578e-08	0	0	3.03211e-07	1.63289e-07	0	0	1.37611e-06	7.41098e-07	0	0	8.86309e-07	4.77319e-07	3.49859e-07	1.88414e-07	2.33239e-07	1.25606e-07	4.43155e-07	2.38655e-07	0	0	9.32957e-08	5.02406e-08	0	0	6.99718e-08	3.76828e-08	1.63267e-07	8.79234e-08	0	0	4.66478e-08	2.5125e-08	0	0	2.33239e-08	1.25578e-08	3.03211e-07	1.63289e-07	2.33239e-08
235003	p__Proteobacteria; c__Gammaproteobacteria; o__Pseudomonadales; f__Moraxellaceae; g__Psychrobacter; s__marincola(235003)	c__Gammaproteobacteria	0	9.04387e-08	0	7.53656e-08	0	2.56243e-07	0	1.50731e-08	0	0	0	1.65804e-07	0	1.50731e-08	0	7.83802e-07	0	0	0	4.22047e-07	0	3.01462e-07	0	2.11024e-07	0	2.4117e-07	0	0	0	1.50731e-08	0	0	0	4.52194e-08	0	1.50731e-08	0	0	0	3.01462e-08	0	0	0	0	0	1.80877e-07	0
244283	p__Proteobacteria; c__Gammaproteobacteria; o__Chromatiales; f__Ectothiorhodospiraceae; g__Methylonatrum; unclassified(244283)	c__Gammaproteobacteria	7.77464e-08	4.71035e-08	3.10986e-08	1.88414e-08	1.1662e-07	7.06553e-08	0	0	0	0	1.08845e-07	6.59449e-08	0	0	4.82028e-07	2.92042e-07	0	0	2.48789e-07	1.50731e-07	1.08845e-07	6.59449e-08	4.66478e-08	2.82621e-08	6.21971e-08	3.76828e-08	0	0	0	0	0	0	3.10986e-08	1.88414e-08	0	0	7.77464e-09	4.71035e-09	3.10986e-08	1.88414e-08	0	0	7.77464e-09	4.71035e-09	6.21971e-08	3.76828e-08	7.77464e-09
246806	p__Proteobacteria; c__Gammaproteobacteria; o__Alteromonadales; f__Colwelliaceae; g__Thalassomonas; unclassified(246806)	c__Gammaproteobacteria	4.31715e-05	0.000108998	1.32835e-05	3.35377e-05	5.97759e-05	0.00015092	3.32088e-06	8.38442e-06	0	0	4.31715e-05	0.000108998	9.96265e-06	2.51533e-05	0.000219178	0.000553372	0	0	0.000156081	0.000394068	6.97385e-05	0.000176073	5.31341e-05	0.000134151	6.30968e-05	0.000159304	9.96265e-06	2.51533e-05	3.32088e-06	8.38442e-06	3.32088e-06	8.38442e-06	1.99253e-05	5.03065e-05	6.64177e-06	1.67688e-05	0	0	9.96265e-06	2.51533e-05	0	0	9.96265e-06	2.51533e-05	2.98879e-05	7.54598e-05	9.96265e-06
255657	p__Proteobacteria; c__Gammaproteobacteria; o__Oceanospirillales; f__Halomonadaceae; g__Haererehalobacter; s__salaria(255657)	c__Gammaproteobacteria	1.0729e-07	3.03347e-07	4.19831e-08	1.18701e-07	8.39661e-08	2.37402e-07	4.66478e-09	1.3189e-08	4.66478e-09	1.3189e-08	6.99718e-08	1.97835e-07	0	0	3.54524e-07	1.00236e-06	0	0	2.1458e-07	6.06693e-07	6.5307e-08	1.84646e-07	8.86309e-08	2.50591e-07	8.86309e-08	2.50591e-07	1.86591e-08	5.27559e-08	9.32957e-09	2.6378e-08	9.32957e-09	2.6378e-08	1.86591e-08	5.27559e-08	4.66478e-09	1.3189e-08	0	0	9.32957e-09	2.6378e-08	0	0	4.66478e-09	1.3189e-08	6.5307e-08	1.84646e-07	9.32957e-09
285927	p__Proteobacteria; c__Gammaproteobacteria; o__Alteromonadales; f__Idiomarinaceae; g__Pseudidiomarina; s__homiensis(285927)	c__Gammaproteobacteria	7.33071e-08	2.584e-07	1.2214e-08	4.3062e-08	1.95478e-07	6.89058e-07	1.2214e-08	4.3062e-08	1.2214e-08	4.3062e-08	1.71042e-07	6.02925e-07	0	0	7.08604e-07	2.49783e-06	0	0	2.93213e-07	1.03358e-06	1.83256e-07	6.45987e-07	1.09957e-07	3.87596e-07	1.34392e-07	4.73729e-07	0	0	1.2214e-08	4.3062e-08	0	0	6.10854e-08	2.15329e-07	0	0	0	0	2.44357e-08	8.61335e-08	0	0	0	0	8.55211e-08	3.01462e-07	3.66497e-08
309489	p__Proteobacteria; c__Gammaproteobacteria; o__Vibrionales; f__Pseudoalteromonadaceae; g__Pseudoalteromonas; unclassified(309489)	c__Gammaproteobacteria	1.02736e-06	2.92714e-06	3.69847e-07	1.05377e-06	6.57509e-07	1.87337e-06	4.10968e-08	1.1709e-07	4.10968e-08	1.1709e-07	8.62985e-07	2.4588e-06	0	0	3.12318e-06	8.89852e-06	0	0	1.68487e-06	4.80052e-06	7.39703e-07	2.10754e-06	4.93138e-07	1.40503e-06	4.10944e-07	1.17086e-06	0	0	8.21857e-08	2.3417e-07	0	0	2.05476e-07	5.85431e-07	1.23282e-07	3.5126e-07	0	0	1.23282e-07	3.5126e-07	0	0	0	0	4.52041e-07	1.28794e-06	8.21857e-08
311934	p__Proteobacteria; c__Gammaproteobacteria; o__Alteromonadales; f__Alteromonadaceae; g__Glaciecola; s__punicea(311934)	c__Gammaproteobacteria	0	2.82621e-08	0	3.76828e-09	0	2.6378e-08	0	0	0	0	0	2.82621e-08	0	0	0	1.24353e-07	0	0	0	5.65242e-08	0	3.76828e-08	0	2.07255e-08	0	3.01462e-08	0	3.76828e-09	0	3.76828e-09	0	0	0	1.13048e-08	0	0	0	1.88414e-09	0	5.65242e-09	0	0	0	1.88414e-09	0	1.50731e-08	0
315467	p__Proteobacteria; c__Gammaproteobacteria; o__Alteromonadales; f__OM60; unclassified(315467)	c__Gammaproteobacteria	3.73183e-07	1.10536e-06	9.32957e-08	2.76337e-07	5.13126e-07	1.51987e-06	9.32957e-08	2.76337e-07	0	0	3.96507e-07	1.17445e-06	2.56563e-07	7.5994e-07	1.09622e-06	3.247e-06	0	0	1.09622e-06	3.247e-06	3.96507e-07	1.17445e-06	3.03211e-07	8.98104e-07	1.02625e-06	3.03975e-06	1.1662e-07	3.45429e-07	1.63267e-07	4.83593e-07	2.33239e-08	6.9082e-08	6.99718e-08	2.07255e-07	6.99718e-08	2.07255e-07	2.33239e-08	6.9082e-08	6.99718e-08	2.07255e-07	0	0	4.66478e-08	1.38173e-07	2.33239e-07	6.90848e-07	2.33239e-08
337129	p__Proteobacteria; c__Gammaproteobacteria; o__Oceanospirillales; f__Halomonadaceae; g__Candidatus_Portiera; unclassified(337129)	c__Gammaproteobacteria	1.00137e-06	9.23229e-07	2.1458e-07	1.97835e-07	1.50206e-06	1.38484e-06	0	0	0	0	1.0729e-06	9.89174e-07	0	0	5.14992e-06	4.74803e-06	0	0	2.93259e-06	2.70374e-06	1.21595e-06	1.12106e-06	9.29847e-07	8.57284e-07	1.0729e-06	9.89174e-07	7.15267e-08	6.59449e-08	1.43053e-07	1.3189e-07	7.15267e-08	6.59449e-08	2.1458e-07	1.97835e-07	7.15267e-08	6.59449e-08	0	0	1.43053e-07	1.3189e-07	0	0	7.15267e-08	6.59449e-08	7.86794e-07	7.25394e-07	1.43053e-07
341286	p__Proteobacteria; c__Gammaproteobacteria; o__Chromatiales; f__Ectothiorhodospiraceae; g__Thiorhodospira; unclassified(341286)	c__Gammaproteobacteria	8.55211e-08	0	1.55493e-08	0	1.1662e-07	0	7.77464e-09	0	7.77464e-09	0	1.55493e-07	0	7.77464e-09	0	4.3538e-07	0	0	0	2.09915e-07	0	9.32957e-08	0	4.66478e-08	0	8.55211e-08	0	0	0	0	0	0	0	3.10986e-08	0	0	0	7.77464e-09	0	2.33239e-08	0	0	0	7.77464e-09	0	3.88732e-08	0	7.77464e-09
381296	p__Proteobacteria; c__Gammaproteobacteria; o__Pseudomonadales; f__Moraxellaceae; g__Acinetobacter; s__schindleri(381296)	c__Gammaproteobacteria	0	2.5125e-08	0	1.41311e-08	0	2.82621e-08	0	4.71035e-09	0	1.57326e-09	0	1.88414e-08	0	1.57326e-09	0	9.73441e-08	0	0	0	4.55303e-08	0	2.5125e-08	0	3.29725e-08	0	4.55303e-08	0	4.71035e-09	0	1.25578e-08	0	1.25578e-08	0	6.28361e-09	0	1.57326e-09	0	0	0	4.71035e-09	0	0	0	0	0	2.04147e-08	0
536986	p__Proteobacteria; c__Gammaproteobacteria; o__Vibrionales; f__Vibrionaceae; g__Photobacterium; s__damselae(536986)	c__Gammaproteobacteria	1.13121e-08	2.74048e-08	1.41498e-09	3.42914e-09	1.06046e-08	2.56903e-08	1.41498e-09	3.42914e-09	1.41498e-09	3.42914e-09	1.34268e-08	3.25485e-08	0	0	5.796e-08	1.40453e-07	0	0	2.33239e-08	5.65242e-08	9.89712e-09	2.39757e-08	8.48213e-09	2.0556e-08	6.35966e-09	1.54123e-08	0	0	1.41498e-09	3.42914e-09	0	0	3.53746e-09	8.56342e-09	0	0	0	0	2.12248e-09	5.13428e-09	0	0	0	0	6.35966e-09	1.54123e-08	3.53746e-09
541894	p__Proteobacteria; c__Gammaproteobacteria; o__Alteromonadales; f__Alteromonadaceae; g__Marinobacter; s__bryozoorum(541894)	c__Gammaproteobacteria	2.35828e-07	4.89876e-07	9.07067e-08	1.88414e-07	3.44673e-07	7.15973e-07	1.81382e-08	3.76828e-08	0	0	2.53974e-07	5.27559e-07	0	0	1.17916e-06	2.44938e-06	0	0	5.98647e-07	1.24353e-06	2.72112e-07	5.65242e-07	2.53974e-07	5.27559e-07	4.17242e-07	8.66705e-07	1.81382e-08	3.76828e-08	3.62843e-08	7.53656e-08	0	0	9.07067e-08	1.88414e-07	3.80957e-07	7.91339e-07	0	0	3.62843e-08	7.53656e-08	1.81382e-08	3.76828e-08	1.81382e-08	3.76828e-08	2.72112e-07	5.65242e-07	5.44225e-08
553146	p__Proteobacteria; c__Gammaproteobacteria; o__Oceanospirillales; f__Alcanivoracaceae; g__Alcanivorax; s__venustensis(553146)	c__Gammaproteobacteria	3.26535e-07	1.58268e-06	1.39944e-07	6.78291e-07	3.73183e-07	1.80877e-06	0	0	0	0	2.79887e-07	1.35658e-06	0	0	1.37611e-06	6.66986e-06	0	0	7.23042e-07	3.5045e-06	3.26535e-07	1.58268e-06	3.49859e-07	1.69573e-06	2.79887e-07	1.35658e-06	4.66478e-08	2.26097e-07	1.1662e-07	5.65242e-07	2.33239e-08	1.13048e-07	6.99718e-08	3.39145e-07	0	0	0	0	4.66478e-08	2.26097e-07	0	0	2.33239e-08	1.13048e-07	2.56563e-07	1.24353e-06	6.99718e-08
554346	p__Proteobacteria; c__Gammaproteobacteria; o__Vibrionales; f__Vibrionaceae; g__Photobacterium; unclassified(554346)	c__Gammaproteobacteria	8.65108e-07	5.7963e-06	3.60463e-07	2.41513e-06	7.5697e-07	5.07177e-06	3.60432e-08	2.41509e-07	3.60432e-08	2.41509e-07	7.93013e-07	5.31328e-06	0	0	3.28019e-06	2.19776e-05	0	0	1.62207e-06	1.08681e-05	7.20919e-07	4.83025e-06	6.84876e-07	4.58874e-06	4.68601e-07	3.13967e-06	3.60432e-08	2.41509e-07	7.20943e-08	4.83028e-07	0	0	2.16275e-07	1.44907e-06	3.60432e-08	2.41509e-07	0	0	1.44181e-07	9.66046e-07	0	0	0	0	5.04644e-07	3.38117e-06	1.08137e-07
684018	p__Proteobacteria; c__Gammaproteobacteria; o__Alteromonadales; f__Shewanellaceae; g__Shewanella; s__algae(684018)	c__Gammaproteobacteria	3.39752e-06	2.07255e-07	7.55003e-07	4.60578e-08	7.92755e-06	4.83593e-07	3.77505e-07	2.30242e-08	3.77505e-07	2.30242e-08	7.55004e-06	4.60569e-07	3.77505e-07	2.30242e-08	2.60476e-05	1.58896e-06	0	0	1.28351e-05	7.82964e-07	6.04003e-06	3.68453e-07	4.90752e-06	2.99371e-07	6.41753e-06	3.91487e-07	7.55003e-07	4.60578e-08	3.77505e-07	2.30242e-08	3.77505e-07	2.30242e-08	1.88751e-06	1.1514e-07	3.77505e-07	2.30242e-08	0	0	7.55003e-07	4.60578e-08	0	0	0	0	3.39752e-06	2.07255e-07	1.13251e-06
741010	p__Proteobacteria; c__Gammaproteobacteria; o__Alteromonadales; f__Alteromonadaceae; g__Cellvibrio; unclassified(741010)	c__Gammaproteobacteria	1.71042e-07	2.07255e-07	2.33239e-08	2.82621e-08	1.32169e-07	1.60152e-07	0	0	0	0	9.32957e-08	1.13048e-07	0	0	4.97577e-07	6.02925e-07	0	0	2.02141e-07	2.44938e-07	7.77464e-08	9.4207e-08	6.99718e-08	8.47863e-08	6.21971e-08	7.53656e-08	7.77464e-09	9.4207e-09	0	0	7.77464e-09	9.4207e-09	1.55493e-08	1.88414e-08	0	0	0	0	1.55493e-08	1.88414e-08	0	0	7.77464e-09	9.4207e-09	3.88732e-08	4.71035e-08	7.77464e-09
785565	p__Proteobacteria; c__Gammaproteobacteria; o__Vibrionales; f__Vibrionaceae; g__Vibrio; s__shilonii(785565)	c__Gammaproteobacteria	1.33553e-05	3.74105e-05	2.54386e-06	7.12582e-06	1.20833e-05	3.38476e-05	0	0	0	0	1.14474e-05	3.20662e-05	0	0	4.89694e-05	0.000137172	0	0	2.73465e-05	7.66025e-05	1.33553e-05	3.74105e-05	9.53949e-06	2.67218e-05	8.90352e-06	2.49404e-05	0	0	1.27193e-06	3.56291e-06	0	0	3.81579e-06	1.06887e-05	6.35966e-07	1.78145e-06	0	0	1.27193e-06	3.56291e-06	0	0	0	0	8.26755e-06	2.31589e-05	1.27193e-06
789725	p__Proteobacteria; c__Gammaproteobacteria; o__Oceanospirillales; f__Alcanivoracaceae; g__Alcanivorax; unclassified(789725)	c__Gammaproteobacteria	3.53746e-07	5.60532e-07	1.51606e-07	2.40228e-07	4.04281e-07	6.40608e-07	0	0	0	0	3.03211e-07	4.80456e-07	0	0	1.49079e-06	2.36224e-06	0	0	7.83295e-07	1.24118e-06	3.53746e-07	5.60532e-07	3.79014e-07	6.0057e-07	3.03211e-07	4.80456e-07	5.05352e-08	8.0076e-08	1.26338e-07	2.0019e-07	2.52676e-08	4.0038e-08	7.58028e-08	1.20114e-07	0	0	0	0	5.05352e-08	8.0076e-08	0	0	2.52676e-08	4.0038e-08	2.77943e-07	4.40418e-07	7.58028e-08
806033	p__Proteobacteria; c__Gammaproteobacteria; o__Oceanospirillales; f__Oceanospirillaceae; g__Amphritea; unclassified(806033)	c__Gammaproteobacteria	0	1.69573e-08	0	7.53656e-09	0	3.39145e-08	0	1.88414e-09	0	0	0	2.6378e-08	0	1.88414e-09	0	1.07396e-07	0	0	0	6.78291e-08	0	3.39145e-08	0	3.20304e-08	0	3.20304e-08	0	3.76828e-09	0	1.88414e-09	0	1.88414e-09	0	7.53656e-09	0	3.76828e-09	0	1.88414e-09	0	5.65242e-09	0	0	0	0	0	1.88414e-08	0
806473	p__Proteobacteria; c__Gammaproteobacteria; o__Thiohalorhabdales; unclassified(806473)	c__Gammaproteobacteria	1.66766e-06	8.52338e-06	4.54817e-07	2.32456e-06	2.57729e-06	1.31725e-05	0	0	0	0	1.97087e-06	1.00731e-05	0	0	9.09633e-06	4.64912e-05	0	0	4.09335e-06	2.0921e-05	2.12248e-06	1.08479e-05	1.21284e-06	6.19882e-06	1.97087e-06	1.00731e-05	1.51606e-07	7.74853e-07	4.54817e-07	2.32456e-06	1.51606e-07	7.74853e-07	4.54817e-07	2.32456e-06	0	0	1.51606e-07	7.74853e-07	4.54817e-07	2.32456e-06	0	0	1.51606e-07	7.74853e-07	1.21284e-06	6.19882e-06	1.51606e-07
810986	p__Proteobacteria; c__Gammaproteobacteria; o__Alteromonadales; f__Alteromonadaceae; g__Glaciecola; unclassified(810986)	c__Gammaproteobacteria	0.000238534	0.000400813	3.18045e-05	5.34418e-05	0.000222632	0.000374092	0	0	0	0	0.000238534	0.000400813	0	0	0.00104955	0.00176358	0	0	0.000477068	0.000801626	0.000318045	0.000534418	0.000174925	0.00029393	0.000254436	0.000427534	3.18045e-05	5.34418e-05	3.18045e-05	5.34418e-05	0	0	9.54135e-05	0.000160325	0	0	1.59023e-05	2.67209e-05	4.77068e-05	8.01626e-05	0	0	1.59023e-05	2.67209e-05	0.000127218	0.000213767	4.77068e-05
897625	p__Proteobacteria; c__Gammaproteobacteria; o__Legionellales; f__Coxiellaceae; unclassified(897625)	c__Gammaproteobacteria	0	2.26097e-07	0	3.76828e-08	0	2.82621e-07	0	0	0	0	0	1.69573e-07	0	0	0	8.1018e-07	0	0	0	3.20304e-07	0	0	0	3.76828e-08	0	5.65242e-08	0	1.88414e-08	0	0	0	0	0	3.76828e-08	0	0	0	0	0	3.76828e-08	0	0	0	0	0	9.4207e-08	0
945478	p__Proteobacteria; c__Gammaproteobacteria; unclassified(945478)	c__Gammaproteobacteria	0.000441569	0.000666703	0.000183987	0.000277793	0.000662353	0.00100005	0	0	0	0	0.000404771	0.000611144	0	0	0.00217105	0.00327796	0	0	0.00110392	0.00166676	0.000588758	0.000888937	0.000441569	0.000666703	0.000404771	0.000611144	0.00014719	0.000222234	3.67974e-05	5.55586e-05	3.67974e-05	5.55586e-05	0.00014719	0.000222234	3.67974e-05	5.55586e-05	0	0	7.35948e-05	0.000111117	3.67974e-05	5.55586e-05	7.35948e-05	0.000111117	0.000294379	0.000444469	7.35948e-05
963854	p__Proteobacteria; c__Gammaproteobacteria; o__Salinisphaerales; f__Salinisphaeraceae; g__Salinisphaera; unclassified(963854)	c__Gammaproteobacteria	1.15026e-05	1.69431e-05	3.13707e-06	4.62085e-06	1.77767e-05	2.61848e-05	0	0	0	0	1.46397e-05	2.1564e-05	0	0	5.96043e-05	8.77962e-05	0	0	2.82336e-05	4.15877e-05	1.3594e-05	2.00237e-05	9.4112e-06	1.38626e-05	1.46397e-05	2.1564e-05	1.04569e-06	1.54028e-06	1.04569e-06	1.54028e-06	1.04569e-06	1.54028e-06	4.18276e-06	6.16114e-06	0	0	1.04569e-06	1.54028e-06	3.13707e-06	4.62085e-06	0	0	1.04569e-06	1.54028e-06	7.31983e-06	1.0782e-05	1.04569e-06
1000161	p__Proteobacteria; c__Gammaproteobacteria; o__Pseudomonadales; f__Pseudomonadaceae; unclassified(1000161)	c__Gammaproteobacteria	1.94366e-07	9.02814e-07	1.08845e-07	5.05581e-07	1.78817e-07	8.30595e-07	7.77464e-09	3.61095e-08	0	0	1.32169e-07	6.13919e-07	7.77464e-09	3.61095e-08	6.21971e-07	2.88902e-06	0	0	4.58704e-07	2.13065e-06	2.09915e-07	9.75043e-07	1.39944e-07	6.50028e-07	2.1769e-07	1.01115e-06	4.66478e-08	2.16676e-07	2.33239e-08	1.08338e-07	9.32957e-08	4.33352e-07	3.88732e-08	1.80567e-07	2.33239e-08	1.08338e-07	0	0	1.55493e-08	7.22285e-08	0	0	7.77464e-09	3.61095e-08	1.47718e-07	6.86138e-07	1.55493e-08
1000444	p__Proteobacteria; c__Gammaproteobacteria; o__Thiotrichales; unclassified(1000444)	c__Gammaproteobacteria	2.33239e-07	1.41311e-06	5.83098e-08	3.53276e-07	3.30422e-07	2.0019e-06	0	0	0	0	2.33239e-07	1.41311e-06	0	0	1.10789e-06	6.71225e-06	0	0	3.69295e-07	2.23742e-06	2.52676e-07	1.53086e-06	9.7183e-08	5.88794e-07	2.72112e-07	1.64862e-06	1.94366e-08	1.17759e-07	1.94366e-08	1.17759e-07	1.94366e-08	1.17759e-07	7.77464e-08	4.71035e-07	0	0	1.94366e-08	1.17759e-07	5.83098e-08	3.53276e-07	1.94366e-08	1.17759e-07	1.94366e-08	1.17759e-07	1.36056e-07	8.24311e-07	3.88732e-08
1000645	p__Proteobacteria; c__Gammaproteobacteria; o__Oceanospirillales; f__Oceanospirillaceae; unclassified(1000645)	c__Gammaproteobacteria	3.42862e-05	5.20079e-05	1.52383e-05	2.31146e-05	6.85723e-05	0.000104016	3.80957e-06	5.77866e-06	0	0	5.3334e-05	8.09012e-05	3.80957e-06	5.77866e-06	0.000217146	0.000329384	0	0	0.000137145	0.000208032	6.85723e-05	0.000104016	6.47628e-05	9.82372e-05	6.47628e-05	9.82372e-05	7.61915e-06	1.15573e-05	3.80957e-06	5.77866e-06	3.80957e-06	5.77866e-06	1.52383e-05	2.31146e-05	7.61915e-06	1.15573e-05	3.80957e-06	5.77866e-06	1.14287e-05	1.7336e-05	0	0	0	0	3.80957e-05	5.77866e-05	1.14287e-05
1004791	p__Proteobacteria; c__Gammaproteobacteria; o__Pseudomonadales; f__Moraxellaceae; g__Enhydrobacter; unclassified(1004791)	c__Gammaproteobacteria	0	1.17759e-08	0	7.06553e-09	0	3.76828e-08	0	2.35518e-09	0	0	0	2.59069e-08	0	0	0	1.366e-07	0	0	0	4.94587e-08	0	3.06173e-08	0	2.35518e-08	0	2.35518e-08	0	0	0	0	0	0	0	7.06553e-09	0	2.35518e-09	0	0	0	4.71035e-09	0	0	0	0	0	1.88414e-08	0
1012485	p__Proteobacteria; c__Gammaproteobacteria; o__Thiotrichales; f__Piscirickettsiaceae; unclassified(1012485)	c__Gammaproteobacteria	0.000155804	2.35832e-05	3.11608e-05	4.71663e-06	0.000264866	4.00914e-05	0	0	0	0	0.000186965	2.82998e-05	1.55804e-05	2.35831e-06	0.000779019	0.000117916	0	0	0.000327188	4.95246e-05	0.000202545	3.06581e-05	0.000109063	1.65082e-05	0.000140223	2.12248e-05	0	0	3.11608e-05	4.71663e-06	0	0	4.67411e-05	7.07495e-06	0	0	1.55804e-05	2.35831e-06	4.67411e-05	7.07495e-06	0	0	1.55804e-05	2.35831e-06	0.000109063	1.65082e-05	1.55804e-05
1017733	p__Proteobacteria; c__Gammaproteobacteria; o__Chromatiales; f__Chromatiaceae; unclassified(1017733)	c__Gammaproteobacteria	3.33532e-06	6.99487e-07	6.06422e-07	1.27179e-07	3.94174e-06	8.26667e-07	0	0	0	0	4.24495e-06	8.90256e-07	3.03211e-07	6.35897e-08	1.36445e-05	2.86154e-06	0	0	6.36743e-06	1.33538e-06	2.7289e-06	5.72308e-07	6.06422e-07	1.27179e-07	2.12248e-06	4.45128e-07	0	0	3.03211e-07	6.35897e-08	0	0	6.06422e-07	1.27179e-07	0	0	3.03211e-07	6.35897e-08	9.09633e-07	1.90769e-07	0	0	3.03211e-07	6.35897e-08	1.21284e-06	2.54359e-07	3.03211e-07
1027802	p__Proteobacteria; c__Gammaproteobacteria; o__HOC36; unclassified(1027802)	c__Gammaproteobacteria	2.10304e-05	4.56904e-06	8.41216e-06	1.82762e-06	3.15456e-05	6.85356e-06	0	0	0	0	2.94426e-05	6.39666e-06	0	0	0.000130389	2.8328e-05	0	0	6.72973e-05	1.46209e-05	2.94426e-05	6.39666e-06	1.26182e-05	2.74142e-06	1.68243e-05	3.65523e-06	0	0	0	0	0	0	8.41216e-06	1.82762e-06	0	0	2.10304e-06	4.56904e-07	8.41216e-06	1.82762e-06	0	0	2.10304e-06	4.56904e-07	1.68243e-05	3.65523e-06	2.10304e-06
1034045	p__Proteobacteria; c__Gammaproteobacteria; o__Chromatiales; f__Ectothiorhodospiraceae; unclassified(1034045)	c__Gammaproteobacteria	4.3538e-06	1.38955e-05	1.74152e-06	5.55821e-06	6.5307e-06	2.08433e-05	0	0	0	0	6.09532e-06	1.94537e-05	0	0	2.69936e-05	8.61523e-05	0	0	1.39322e-05	4.44657e-05	6.09532e-06	1.94537e-05	2.61228e-06	8.33732e-06	3.48304e-06	1.11164e-05	0	0	0	0	0	0	1.74152e-06	5.55821e-06	0	0	4.3538e-07	1.38955e-06	1.74152e-06	5.55821e-06	0	0	4.3538e-07	1.38955e-06	3.48304e-06	1.11164e-05	4.3538e-07
1035058	p__Proteobacteria; c__Gammaproteobacteria; o__HTCC2188; f__HTCC2089; unclassified(1035058)	c__Gammaproteobacteria	6.8514e-06	8.58461e-06	1.37028e-06	1.71692e-06	7.76492e-06	9.72923e-06	4.5676e-07	5.72308e-07	0	0	6.39464e-06	8.01231e-06	4.5676e-07	5.72308e-07	2.87759e-05	3.60554e-05	0	0	1.69001e-05	2.11754e-05	5.93788e-06	7.44e-06	5.48112e-06	6.86769e-06	7.76492e-06	9.72923e-06	9.1352e-07	1.14462e-06	1.37028e-06	1.71692e-06	4.5676e-07	5.72308e-07	1.37028e-06	1.71692e-06	0	0	0	0	9.1352e-07	1.14462e-06	0	0	4.5676e-07	5.72308e-07	5.02436e-06	6.29538e-06	9.1352e-07
1060787	p__Proteobacteria; c__Gammaproteobacteria; o__Alteromonadales; f__Alteromonadaceae; g__BD2-13; unclassified(1060787)	c__Gammaproteobacteria	0.000495925	0.000887901	1.9837e-05	3.5516e-05	0.000357066	0.000639289	0	0	0	0	0.000257881	0.000461709	0	0	0.00117038	0.00209545	0	0	0.000535599	0.000958933	0.00019837	0.00035516	0.000218207	0.000390676	0.000178533	0.000319644	1.9837e-05	3.5516e-05	0	0	1.9837e-05	3.5516e-05	3.9674e-05	7.10321e-05	0	0	0	0	3.9674e-05	7.10321e-05	0	0	1.9837e-05	3.5516e-05	9.9185e-05	0.00017758	1.9837e-05
1066748	p__Proteobacteria; c__Gammaproteobacteria; o__34P16; unclassified(1066748)	c__Gammaproteobacteria	3.48926e-06	4.04148e-06	9.51616e-07	1.10222e-06	5.7097e-06	6.61333e-06	3.17205e-07	3.67407e-07	0	0	3.17205e-06	3.67407e-06	0	0	1.55431e-05	1.8003e-05	0	0	6.97852e-06	8.08296e-06	4.44088e-06	5.1437e-06	3.80646e-06	4.40889e-06	4.75808e-06	5.51111e-06	3.17205e-07	3.67407e-07	1.58603e-06	1.83704e-06	0	0	9.51616e-07	1.10222e-06	0	0	0	0	6.34411e-07	7.34815e-07	0	0	0	0	2.85485e-06	3.30667e-06	6.34411e-07
1093533	p__Proteobacteria; c__Gammaproteobacteria; o__Thiotrichales; f__Thiotrichaceae; g__Beggiatoa; unclassified(1093533)	c__Gammaproteobacteria	2.93881e-06	1.13048e-06	7.34704e-07	2.82621e-07	4.16332e-06	1.60152e-06	0	0	0	0	2.93881e-06	1.13048e-06	0	0	1.39594e-05	5.3698e-06	0	0	4.65312e-06	1.78993e-06	3.18372e-06	1.22469e-06	1.22451e-06	4.71035e-07	3.42862e-06	1.3189e-06	2.44901e-07	9.4207e-08	2.44901e-07	9.4207e-08	2.44901e-07	9.4207e-08	9.79605e-07	3.76828e-07	0	0	2.44901e-07	9.4207e-08	7.34704e-07	2.82621e-07	2.44901e-07	9.4207e-08	2.44901e-07	9.4207e-08	1.71431e-06	6.59449e-07	4.89802e-07
1096738	p__Proteobacteria; c__Gammaproteobacteria; o__Pseudomonadales; f__Moraxellaceae; g__Alkanindiges; unclassified(1096738)	c__Gammaproteobacteria	0	1.50731e-08	0	7.53656e-09	0	3.01462e-08	0	1.88414e-09	0	0	0	2.07255e-08	0	0	0	1.05512e-07	0	0	0	5.65242e-08	0	3.57987e-08	0	3.01462e-08	0	2.44938e-08	0	3.76828e-09	0	3.76828e-09	0	9.4207e-09	0	5.65242e-09	0	1.88414e-09	0	0	0	3.76828e-09	0	0	0	0	0	1.88414e-08	0
1105723	p__Proteobacteria; c__Gammaproteobacteria; o__Marinicellales; f__Marinicellaceae; g__Marinicella; unclassified(1105723)	c__Gammaproteobacteria	1.92422e-07	2.59069e-08	5.24788e-08	7.06553e-09	2.9738e-07	4.0038e-08	0	0	0	0	2.27408e-07	3.06173e-08	0	0	1.04958e-06	1.41311e-07	0	0	4.72309e-07	6.35897e-08	2.44901e-07	3.29725e-08	1.39944e-07	1.88414e-08	2.27408e-07	3.06173e-08	1.74929e-08	2.35518e-09	5.24788e-08	7.06553e-09	1.74929e-08	2.35518e-09	5.24788e-08	7.06553e-09	0	0	1.74929e-08	2.35518e-09	5.24788e-08	7.06553e-09	0	0	1.74929e-08	2.35518e-09	1.39944e-07	1.88414e-08	1.74929e-08
1106534	p__Proteobacteria; c__Gammaproteobacteria; o__Alteromonadales; f__OM60; g__Congregibacter; unclassified(1106534)	c__Gammaproteobacteria	3.34206e-05	4.37121e-06	8.35515e-06	1.0928e-06	4.59533e-05	6.01041e-06	8.35515e-06	1.0928e-06	0	0	3.55094e-05	4.64441e-06	2.29767e-05	3.0052e-06	9.8173e-05	1.28404e-05	0	0	9.8173e-05	1.28404e-05	3.55094e-05	4.64441e-06	2.71542e-05	3.5516e-06	9.19066e-05	1.20208e-05	1.04439e-05	1.366e-06	1.46215e-05	1.9124e-06	2.08879e-06	2.732e-07	6.26636e-06	8.19601e-07	6.26636e-06	8.19601e-07	2.08879e-06	2.732e-07	6.26636e-06	8.19601e-07	0	0	4.17757e-06	5.46401e-07	2.08879e-05	2.732e-06	2.08879e-06
1110047	p__Proteobacteria; c__Gammaproteobacteria; o__Legionellales; f__Francisellaceae; unclassified(1110047)	c__Gammaproteobacteria	2.44901e-06	1.50731e-06	2.44901e-07	1.50731e-07	3.18372e-06	1.95951e-06	4.89802e-07	3.01462e-07	4.89802e-07	3.01462e-07	2.20411e-06	1.35658e-06	0	0	1.17553e-05	7.2351e-06	0	0	6.12253e-06	3.76828e-06	2.44901e-06	1.50731e-06	1.46941e-06	9.04387e-07	9.79605e-07	6.02925e-07	2.44901e-07	1.50731e-07	2.44901e-07	1.50731e-07	0	0	7.34704e-07	4.52194e-07	0	0	0	0	7.34704e-07	4.52194e-07	0	0	4.89802e-07	3.01462e-07	1.71431e-06	1.05512e-06	2.44901e-07
1127469	p__Proteobacteria; c__Gammaproteobacteria; o__Chromatiales; f__Chromatiaceae; g__Marichromatium; unclassified(1127469)	c__Gammaproteobacteria	8.7076e-07	0	1.63267e-07	0	1.03403e-06	0	5.44225e-08	0	5.44225e-08	0	1.14287e-06	0	2.1769e-07	0	3.59188e-06	0	0	0	1.46941e-06	0	7.61915e-07	0	3.80957e-07	0	7.07492e-07	0	0	0	0	0	0	0	2.1769e-07	0	0	0	0	0	1.08845e-07	0	5.44225e-08	0	5.44225e-08	0	4.3538e-07	0	1.08845e-07
1127928	p__Proteobacteria; c__Gammaproteobacteria; o__Oceanospirillales; f__Hahellaceae; g__Hahella; unclassified(1127928)	c__Gammaproteobacteria	1.30614e-07	0	2.79887e-08	0	1.95921e-07	0	0	0	0	0	1.39944e-07	0	0	0	6.71729e-07	0	0	0	3.82512e-07	0	1.58603e-07	0	1.21284e-07	0	1.39944e-07	0	9.32957e-09	0	1.86591e-08	0	9.32957e-09	0	2.79887e-08	0	9.32957e-09	0	0	0	1.86591e-08	0	0	0	9.32957e-09	0	1.02625e-07	0	1.86591e-08
1127994	p__Proteobacteria; c__Gammaproteobacteria; o__Oceanospirillales; f__Saccharospirillaceae; g__Reinekea; unclassified(1127994)	c__Gammaproteobacteria	3.01594e-05	2.53511e-05	6.95986e-06	5.85026e-06	3.94392e-05	3.31514e-05	0	0	0	0	3.47993e-05	2.92513e-05	0	0	0.000148477	0.000124805	0	0	9.27981e-05	7.80034e-05	4.63991e-05	3.90017e-05	3.24793e-05	2.73012e-05	3.71192e-05	3.12014e-05	4.63991e-06	3.90017e-06	4.63991e-06	3.90017e-06	2.31995e-06	1.95009e-06	6.95986e-06	5.85026e-06	2.31995e-06	1.95009e-06	2.31995e-06	1.95009e-06	6.95986e-06	5.85026e-06	0	0	2.31995e-06	1.95009e-06	2.08796e-05	1.75508e-05	4.63991e-06
1130903	p__Proteobacteria; c__Gammaproteobacteria; o__Oceanospirillales; f__Oceanospirillaceae; g__Marinobacterium; unclassified(1130903)	c__Gammaproteobacteria	5.59774e-08	3.39145e-08	2.48789e-08	1.50731e-08	1.11955e-07	6.78291e-08	6.21971e-09	3.76828e-09	0	0	8.7076e-08	5.27559e-08	6.21971e-09	3.76828e-09	3.54524e-07	2.14792e-07	0	0	2.2391e-07	1.35658e-07	1.11955e-07	6.78291e-08	1.05735e-07	6.40608e-08	1.05735e-07	6.40608e-08	1.24394e-08	7.53656e-09	6.21971e-09	3.76828e-09	6.21971e-09	3.76828e-09	2.48789e-08	1.50731e-08	1.24394e-08	7.53656e-09	6.21971e-09	3.76828e-09	1.86591e-08	1.13048e-08	0	0	0	0	6.21971e-08	3.76828e-08	1.86591e-08
1135348	p__Proteobacteria; c__Gammaproteobacteria; o__Pseudomonadales; f__Pseudomonadaceae; g__Azomonas; unclassified(1135348)	c__Gammaproteobacteria	6.72118e-06	1.08809e-05	1.92034e-06	3.10883e-06	8.32146e-06	1.34716e-05	3.20059e-07	5.18139e-07	0	0	5.1209e-06	8.29022e-06	3.20059e-07	5.18139e-07	2.36841e-05	3.83423e-05	0	0	1.40825e-05	2.27981e-05	7.36129e-06	1.19172e-05	8.64151e-06	1.39897e-05	9.92174e-06	1.60623e-05	2.2404e-06	3.62697e-06	9.60168e-07	1.55442e-06	2.2404e-06	3.62697e-06	1.60028e-06	2.59069e-06	9.60168e-07	1.55442e-06	0	0	9.60168e-07	1.55442e-06	0	0	3.20059e-07	5.18139e-07	5.1209e-06	8.29022e-06	6.4011e-07
1136466	p__Proteobacteria; c__Gammaproteobacteria; o__Alteromonadales; f__J115; unclassified(1136466)	c__Gammaproteobacteria	1.0107e-07	5.30696e-07	3.10986e-08	1.63289e-07	1.94366e-07	1.02057e-06	1.55493e-08	8.16492e-08	0	0	1.1662e-07	6.12346e-07	4.66478e-08	2.44938e-07	3.80957e-07	2.00033e-06	0	0	3.1876e-07	1.67375e-06	1.24394e-07	6.53165e-07	1.0107e-07	5.30696e-07	2.79887e-07	1.46963e-06	4.66478e-08	2.44938e-07	6.21971e-08	3.26587e-07	7.77464e-09	4.08199e-08	2.33239e-08	1.22469e-07	0	0	7.77464e-09	4.08199e-08	2.33239e-08	1.22469e-07	0	0	7.77464e-09	4.08199e-08	6.21971e-08	3.26587e-07	2.33239e-08
1137590	p__Proteobacteria; c__Gammaproteobacteria; o__Chromatiales; f__Chromatiaceae; g__Thiorhodococcus; unclassified(1137590)	c__Gammaproteobacteria	3.63464e-07	0	6.41408e-08	0	4.48986e-07	0	0	0	0	0	5.34507e-07	0	0	0	1.4111e-06	0	0	0	6.84168e-07	0	3.42084e-07	0	1.28282e-07	0	3.63464e-07	0	0	0	2.13803e-08	0	0	0	1.06901e-07	0	0	0	2.13803e-08	0	6.41408e-08	0	2.13803e-08	0	2.13803e-08	0	1.92422e-07	0	2.13803e-08
1139392	p__Proteobacteria; c__Gammaproteobacteria; o__Vibrionales; f__Vibrionaceae; g__Salinivibrio; s__costicola(1139392)	c__Gammaproteobacteria	0	3.25485e-08	0	1.54123e-08	0	3.42537e-08	0	1.71457e-09	0	1.71457e-09	0	3.42537e-08	0	0	0	1.45597e-07	0	0	0	7.02313e-08	0	3.25485e-08	0	2.91194e-08	0	1.88414e-08	0	0	0	3.42914e-09	0	0	0	8.56342e-09	0	1.71457e-09	0	0	0	6.84885e-09	0	0	0	0	0	2.0556e-08	0
1144285	p__Proteobacteria; c__Gammaproteobacteria; o__Chromatiales; f__Ectothiorhodospiraceae; g__Thioalkalivibrio; unclassified(1144285)	c__Gammaproteobacteria	1.08845e-07	0	1.55493e-08	0	1.08845e-07	0	0	0	0	0	1.08845e-07	0	7.77464e-09	0	4.82028e-07	0	0	0	2.87662e-07	0	9.32957e-08	0	3.10986e-08	0	6.21971e-08	0	7.77464e-09	0	0	0	7.77464e-09	0	3.10986e-08	0	0	0	7.77464e-09	0	2.33239e-08	0	0	0	7.77464e-09	0	4.66478e-08	0	0
1548011	p__Proteobacteria; c__Gammaproteobacteria; o__Oceanospirillales; f__Oceanospirillaceae; g__Oceanospirillum; unclassified(1548011)	c__Gammaproteobacteria	9.39021e-06	1.13275e-05	4.17343e-06	5.03442e-06	1.87804e-05	2.26549e-05	1.04336e-06	1.25861e-06	0	0	1.4607e-05	1.76205e-05	1.04336e-06	1.25861e-06	5.94713e-05	7.17405e-05	0	0	3.75608e-05	4.53098e-05	1.87804e-05	2.26549e-05	1.77371e-05	2.13963e-05	1.77371e-05	2.13963e-05	2.08671e-06	2.51721e-06	1.04336e-06	1.25861e-06	1.04336e-06	1.25861e-06	4.17343e-06	5.03442e-06	2.08671e-06	2.51721e-06	1.04336e-06	1.25861e-06	3.13007e-06	3.77582e-06	0	0	0	0	1.04336e-05	1.25861e-05	3.13007e-06
1784974	p__Proteobacteria; c__Gammaproteobacteria; o__Oceanospirillales; f__Oceanospirillaceae; g__Oleibacter; unclassified(1784974)	c__Gammaproteobacteria	9.52316e-05	0.000115615	4.23251e-05	5.13843e-05	0.000190463	0.000231229	1.05813e-05	1.28461e-05	0	0	0.000148138	0.000179845	1.05813e-05	1.28461e-05	0.000603133	0.000732226	0	0	0.000380926	0.000462458	0.000190463	0.000231229	0.000179882	0.000218383	0.000179882	0.000218383	2.11626e-05	2.56921e-05	1.05813e-05	1.28461e-05	1.05813e-05	1.28461e-05	4.23251e-05	5.13843e-05	2.11626e-05	2.56921e-05	1.05813e-05	1.28461e-05	3.17439e-05	3.85382e-05	0	0	0	0	0.000105813	0.000128461	3.17439e-05
2020813	p__Proteobacteria; c__Gammaproteobacteria; o__Alteromonadales; f__Alteromonadaceae; g__Candidatus_Endobugula; unclassified(2020813)	c__Gammaproteobacteria	7.77464e-07	1.17759e-06	3.10986e-08	4.71035e-08	5.59774e-07	8.47863e-07	0	0	0	0	4.04281e-07	6.12346e-07	0	0	1.83482e-06	2.77911e-06	0	0	8.39661e-07	1.27179e-06	3.10986e-07	4.71035e-07	3.42084e-07	5.18139e-07	2.79887e-07	4.23932e-07	3.10986e-08	4.71035e-08	0	0	3.10986e-08	4.71035e-08	6.21971e-08	9.4207e-08	0	0	0	0	6.21971e-08	9.4207e-08	0	0	3.10986e-08	4.71035e-08	1.55493e-07	2.35518e-07	3.10986e-08
2170756	p__Proteobacteria; c__Gammaproteobacteria; o__Xanthomonadales; f__Xanthomonadaceae; g__Stenotrophomonas; s__geniculata(2170756)	c__Gammaproteobacteria	8.55211e-08	2.41801e-07	3.10986e-08	8.79234e-08	1.47718e-07	4.17648e-07	0	0	0	0	9.32957e-08	2.6378e-07	0	0	4.27605e-07	1.20899e-06	0	0	2.33239e-07	6.59449e-07	1.32169e-07	3.73691e-07	6.99718e-08	1.97835e-07	8.55211e-08	2.41801e-07	2.33239e-08	6.59449e-08	0	0	7.77464e-09	2.19785e-08	3.10986e-08	8.79234e-08	0	0	0	0	1.55493e-08	4.39664e-08	7.77464e-09	2.19785e-08	1.55493e-08	4.39664e-08	3.88732e-08	1.09911e-07	1.55493e-08
2311150	p__Proteobacteria; c__Gammaproteobacteria; o__Legionellales; f__Legionellaceae; g__Tatlockia; unclassified(2311150)	c__Gammaproteobacteria	0	4.23932e-08	0	9.4207e-09	0	7.06553e-08	0	0	0	0	0	3.76828e-08	0	0	0	2.07255e-07	0	0	0	8.47863e-08	0	2.35518e-08	0	1.88414e-08	0	1.88414e-08	0	4.71035e-09	0	4.71035e-09	0	0	0	9.4207e-09	0	0	0	0	0	9.4207e-09	0	0	0	0	0	2.35518e-08	0
2766655	p__Proteobacteria; c__Gammaproteobacteria; o__Oceanospirillales; f__Oceanospirillaceae; g__Marinomonas; unclassified(2766655)	c__Gammaproteobacteria	1.17988e-05	4.24158e-05	5.8994e-06	2.12079e-05	1.68554e-05	6.0594e-05	8.42771e-07	3.0297e-06	0	0	1.0956e-05	3.93861e-05	8.42771e-07	3.0297e-06	5.8994e-05	0.000212079	0	0	4.29813e-05	0.000154515	1.93837e-05	6.9683e-05	2.9497e-05	0.000106039	2.78114e-05	9.998e-05	5.8994e-06	2.12079e-05	0	0	3.37108e-06	1.21188e-05	3.37108e-06	1.21188e-05	2.52831e-06	9.08909e-06	0	0	1.68554e-06	6.0594e-06	0	0	8.42771e-07	3.0297e-06	9.27048e-06	3.33267e-05	1.68554e-06
4301997	p__Proteobacteria; c__Gammaproteobacteria; o__Alteromonadales; f__Chromatiaceae; g__Rheinheimera; unclassified(4301997)	c__Gammaproteobacteria	9.50061e-09	6.9082e-08	1.72597e-09	1.25578e-08	1.46863e-08	1.06765e-07	0	0	0	0	1.29603e-08	9.4207e-08	0	0	5.61485e-08	4.08227e-07	0	0	2.67759e-08	1.94698e-07	1.38233e-08	1.00491e-07	9.50061e-09	6.9082e-08	9.50061e-09	6.9082e-08	8.62985e-10	6.28361e-09	8.62985e-10	6.28361e-09	8.62985e-10	6.28361e-09	4.3227e-09	3.13992e-08	0	0	0	0	1.72597e-09	1.25578e-08	0	0	0	0	6.04867e-09	4.39664e-08	2.58896e-09
4305519	p__Proteobacteria; c__Gammaproteobacteria; o__Vibrionales; f__Vibrionaceae; g__Vibrio; s__bacterium(4305519)	c__Gammaproteobacteria	1.39944e-07	3.67407e-07	6.41408e-08	1.68395e-07	1.1662e-07	3.06173e-07	0	0	0	0	1.04958e-07	2.75556e-07	1.1662e-08	3.06173e-08	4.66478e-07	1.22469e-06	0	0	2.33239e-07	6.12346e-07	1.1662e-07	3.06173e-07	8.74647e-08	2.2963e-07	4.08169e-08	1.0716e-07	0	0	1.74929e-08	4.59259e-08	0	0	2.91549e-08	7.65432e-08	5.83098e-08	1.53086e-07	0	0	1.1662e-08	3.06173e-08	0	0	0	0	5.83098e-08	1.53086e-07	1.74929e-08
4331183	p__Proteobacteria; c__Gammaproteobacteria; o__Enterobacteriales; f__Enterobacteriaceae; g__Gluconacetobacter; s__liquefaciens(4331183)	c__Gammaproteobacteria	8.88533e-07	6.54604e-06	5.27564e-07	3.88671e-06	6.66396e-07	4.90953e-06	0	0	0	0	6.10861e-07	4.5004e-06	0	0	2.47122e-06	1.82062e-05	0	0	1.11066e-06	8.18255e-06	5.27564e-07	3.88671e-06	4.7203e-07	3.47759e-06	4.44266e-07	3.27302e-06	5.55343e-08	4.09132e-07	0	0	2.77632e-08	2.04561e-07	2.22129e-07	1.63651e-06	2.22129e-07	1.63651e-06	2.77632e-08	2.04561e-07	1.94366e-07	1.43195e-06	0	0	2.77632e-08	2.04561e-07	4.44266e-07	3.27302e-06	8.32975e-08
4334589	p__Proteobacteria; c__Gammaproteobacteria; o__Thiotrichales; f__Thiotrichaceae; g__Leucothrix; unclassified(4334589)	c__Gammaproteobacteria	2.85096e-08	0	5.18569e-09	0	4.14622e-08	0	0	0	0	0	3.62843e-08	0	0	0	1.71042e-07	0	0	0	7.25607e-08	0	3.62843e-08	0	2.33239e-08	0	3.10986e-08	0	5.18569e-09	0	2.58896e-09	0	2.58896e-09	0	1.29603e-08	0	0	0	2.58896e-09	0	7.77464e-09	0	0	0	2.58896e-09	0	2.33239e-08	0	2.58896e-09
4342207	p__Proteobacteria; c__Gammaproteobacteria; o__Oceanospirillales; f__Oceanospirillaceae; g__Neptunomonas; unclassified(4342207)	c__Gammaproteobacteria	4.25428e-06	1.00726e-05	1.89079e-06	4.47672e-06	8.50857e-06	2.01452e-05	4.72698e-07	1.11918e-06	0	0	6.61777e-06	1.56685e-05	4.72698e-07	1.11918e-06	2.69438e-05	6.37932e-05	0	0	1.70171e-05	4.02905e-05	8.50857e-06	2.01452e-05	8.03587e-06	1.9026e-05	8.03587e-06	1.9026e-05	9.45396e-07	2.23836e-06	4.72698e-07	1.11918e-06	4.72698e-07	1.11918e-06	1.89079e-06	4.47672e-06	9.45396e-07	2.23836e-06	4.72698e-07	1.11918e-06	1.41809e-06	3.35754e-06	0	0	0	0	4.72698e-06	1.11918e-05	1.41809e-06
4378361	p__Proteobacteria; c__Gammaproteobacteria; o__Oceanospirillales; f__Halomonadaceae; g__Chromohalobacter; unclassified(4378361)	c__Gammaproteobacteria	2.04566e-05	3.60982e-05	8.00477e-06	1.41254e-05	1.60095e-05	2.82508e-05	8.89419e-07	1.56949e-06	8.89419e-07	1.56949e-06	1.33413e-05	2.35423e-05	0	0	6.75958e-05	0.000119281	0	0	4.09133e-05	7.21965e-05	1.24519e-05	2.19728e-05	1.6899e-05	2.98203e-05	1.6899e-05	2.98203e-05	3.55768e-06	6.27796e-06	1.77884e-06	3.13898e-06	1.77884e-06	3.13898e-06	3.55768e-06	6.27796e-06	8.89419e-07	1.56949e-06	0	0	1.77884e-06	3.13898e-06	0	0	8.89419e-07	1.56949e-06	1.24519e-05	2.19728e-05	1.77884e-06
4384058	p__Proteobacteria; c__Gammaproteobacteria; o__Enterobacteriales; f__Enterobacteriaceae; g__Salmonella; s__enterica(4384058)	c__Gammaproteobacteria	0	2.584e-07	0	9.15127e-08	0	6.99864e-08	0	0	0	0	0	1.13048e-07	0	1.07679e-08	0	3.98364e-07	0	0	0	2.04561e-07	0	8.07448e-08	0	1.18428e-07	0	3.76828e-08	0	5.37922e-09	0	0	0	5.37922e-09	0	2.69149e-08	0	4.3062e-08	0	0	0	2.15357e-08	0	0	0	5.37922e-09	0	6.45977e-08	0
4438593	p__Proteobacteria; c__Gammaproteobacteria; o__Legionellales; f__Endoecteinascidiaceae; unclassified(4438593)	c__Gammaproteobacteria	4.66478e-08	0	7.77464e-09	0	5.83098e-08	0	0	0	0	0	3.49859e-08	0	0	0	1.67155e-07	0	0	0	6.60845e-08	0	0	0	7.77464e-09	0	1.1662e-08	0	3.88732e-09	0	0	0	0	0	7.77464e-09	0	0	0	0	0	7.77464e-09	0	0	0	0	0	1.94366e-08	0	3.88732e-09
4449456	p__Proteobacteria; c__Gammaproteobacteria; o__Pseudomonadales; f__Moraxellaceae; g__Acinetobacter; s__guillouiae(4449456)	c__Gammaproteobacteria	2.19245e-06	1.07961e-05	6.09011e-07	2.99892e-06	2.43605e-06	1.19957e-05	2.43603e-07	1.19957e-06	0	0	1.58344e-06	7.7972e-06	1.21805e-07	5.99788e-07	7.67357e-06	3.77864e-05	0	0	4.26309e-06	2.09925e-05	2.55786e-06	1.25955e-05	2.80146e-06	1.3795e-05	3.89768e-06	1.91931e-05	3.65408e-07	1.79935e-06	9.74419e-07	4.79827e-06	8.52622e-07	4.1985e-06	3.65408e-07	1.79935e-06	3.65408e-07	1.79935e-06	0	0	3.65408e-07	1.79935e-06	0	0	0	0	1.58344e-06	7.7972e-06	2.43603e-07
4465295	p__Proteobacteria; c__Gammaproteobacteria; o__Vibrionales; f__Vibrionaceae; g__Photobacterium; s__rosenbergii(4465295)	c__Gammaproteobacteria	1.47718e-07	1.13906e-07	6.99718e-08	5.39524e-08	1.55493e-07	1.19897e-07	7.77464e-09	5.99157e-09	7.77464e-09	5.99157e-09	1.55493e-07	1.19897e-07	0	0	6.60845e-07	5.09575e-07	0	0	3.1876e-07	2.45796e-07	1.47718e-07	1.13906e-07	1.32169e-07	1.01913e-07	8.55211e-08	6.59449e-08	0	0	1.55493e-08	1.19926e-08	0	0	3.88732e-08	2.99767e-08	7.77464e-09	5.99157e-09	0	0	3.10986e-08	2.39757e-08	0	0	0	0	9.32957e-08	7.19365e-08	2.33239e-08
4479122	p__Proteobacteria; c__Gammaproteobacteria; o__Alteromonadales; f__Ferrimonadaceae; g__Ferrimonas; unclassified(4479122)	c__Gammaproteobacteria	1.24567e-06	6.43329e-06	7.11815e-07	3.67616e-06	3.38111e-06	1.74618e-05	0	0	0	0	3.55906e-06	1.83808e-05	1.77954e-07	9.19046e-07	1.31685e-05	6.80091e-05	0	0	6.22835e-06	3.21665e-05	3.55906e-06	1.83808e-05	2.84724e-06	1.47047e-05	2.84724e-06	1.47047e-05	0	0	1.77954e-07	9.19046e-07	0	0	1.06771e-06	5.51425e-06	1.77954e-07	9.19046e-07	0	0	3.55908e-07	1.83808e-06	0	0	1.77954e-07	9.19046e-07	1.77953e-06	9.19042e-06	5.33861e-07
2870419	p__Gemmatimonadetes; c__Gemm-2; unclassified(2870419)	c__Gemm-2	3.37419e-06	1.97835e-06	9.64056e-07	5.65242e-07	4.57926e-06	2.6849e-06	0	0	0	0	1.6871e-06	9.89174e-07	0	0	1.18097e-05	6.92422e-06	0	0	5.54332e-06	3.25014e-06	3.85622e-06	2.26097e-06	1.44608e-06	8.47863e-07	2.41014e-06	1.41311e-06	2.41014e-07	1.41311e-07	2.41014e-07	1.41311e-07	2.41014e-07	1.41311e-07	1.20507e-06	7.06553e-07	4.82028e-07	2.82621e-07	0	0	4.82028e-07	2.82621e-07	4.82028e-07	2.82621e-07	2.41014e-07	1.41311e-07	1.92811e-06	1.13048e-06	2.41014e-07
100106	p__Spirochaetes; c__GN05; o__IF025; unclassified(100106)	c__GN05	2.64338e-07	9.60912e-07	3.10986e-08	1.13048e-07	2.33239e-07	8.47863e-07	0	0	0	0	3.10986e-08	1.13048e-07	0	0	6.84168e-07	2.48707e-06	0	0	3.42084e-07	1.24353e-06	1.71042e-07	6.21766e-07	9.32957e-08	3.39145e-07	3.10986e-08	1.13048e-07	0	0	1.55493e-08	5.65242e-08	0	0	1.55493e-08	5.65242e-08	3.10986e-08	1.13048e-07	0	0	3.10986e-08	1.13048e-07	1.55493e-08	5.65242e-08	3.10986e-08	1.13048e-07	1.55493e-07	5.65242e-07	0
3621016	p__Spirochaetes; c__GN05; o__LH041; unclassified(3621016)	c__GN05	6.60845e-08	0	7.77464e-09	0	5.83098e-08	0	0	0	0	0	7.77464e-09	0	0	0	1.71042e-07	0	0	0	8.55211e-08	0	4.27605e-08	0	2.33239e-08	0	7.77464e-09	0	0	0	3.88732e-09	0	0	0	3.88732e-09	0	7.77464e-09	0	0	0	7.77464e-09	0	3.88732e-09	0	7.77464e-09	0	3.88732e-08	0	0
4442935	p__Spirochaetes; c__GN05; o__LG048; unclassified(4442935)	c__GN05	0	8.0076e-08	0	9.4207e-09	0	7.06553e-08	0	0	0	0	0	9.4207e-09	0	0	0	2.07255e-07	0	0	0	1.03628e-07	0	5.18139e-08	0	2.82621e-08	0	9.4207e-09	0	0	0	4.71035e-09	0	0	0	4.71035e-09	0	9.4207e-09	0	0	0	9.4207e-09	0	4.71035e-09	0	9.4207e-09	0	4.71035e-08	0
1108598	p__GN04; c__GN15; unclassified(1108598)	c__GN15	0	1.97835e-07	0	5.65242e-08	0	2.6849e-07	0	0	0	0	0	9.89174e-08	0	0	0	6.92422e-07	0	0	0	3.25014e-07	0	2.26097e-07	0	8.47863e-08	0	1.41311e-07	0	1.41311e-08	0	1.41311e-08	0	1.41311e-08	0	7.06553e-08	0	2.82621e-08	0	0	0	2.82621e-08	0	2.82621e-08	0	1.41311e-08	0	1.13048e-07	0
1104777	p__Chlorobi; c__Ignavibacteria; o__Ignavibacteriales; f__lheB3-7; unclassified(1104777)	c__Ignavibacteria	1.24394e-06	1.50731e-07	1.55493e-07	1.88414e-08	1.78817e-06	2.16676e-07	0	0	0	0	9.32957e-07	1.13048e-07	0	0	4.19831e-06	5.08718e-07	0	0	1.63267e-06	1.97835e-07	1.32169e-06	1.60152e-07	7.77464e-07	9.4207e-08	9.32957e-07	1.13048e-07	1.55493e-07	1.88414e-08	7.77464e-08	9.4207e-09	7.77464e-08	9.4207e-09	3.10986e-07	3.76828e-08	0	0	7.77464e-08	9.4207e-09	4.66478e-07	5.65242e-08	7.77464e-08	9.4207e-09	2.33239e-07	2.82621e-08	4.66478e-07	5.65242e-08	0
154682	p__Caldithrix; c__KSB1; o__MSB-5B5; unclassified(154682)	c__KSB1	7.38591e-08	4.56433e-06	1.55493e-08	9.60912e-07	7.38591e-08	4.56433e-06	0	0	0	0	3.49859e-08	2.16205e-06	0	0	2.02141e-07	1.24919e-05	0	0	9.7183e-08	6.0057e-06	5.83098e-08	3.60342e-06	2.33239e-08	1.44137e-06	3.88732e-08	2.40228e-06	0	0	3.88732e-09	2.40228e-07	0	0	1.55493e-08	9.60912e-07	3.88732e-09	2.40228e-07	3.88732e-09	2.40228e-07	1.55493e-08	9.60912e-07	3.88732e-09	2.40228e-07	7.77464e-09	4.80456e-07	3.49859e-08	2.16205e-06	0
1106802	p__Caldithrix; c__KSB1; unclassified(1106802)	c__KSB1	1.47718e-07	8.94967e-08	3.10986e-08	1.88414e-08	1.47718e-07	8.94967e-08	0	0	0	0	6.99718e-08	4.23932e-08	0	0	4.04281e-07	2.44938e-07	0	0	1.94366e-07	1.17759e-07	1.1662e-07	7.06553e-08	4.66478e-08	2.82621e-08	7.77464e-08	4.71035e-08	0	0	7.77464e-09	4.71035e-09	0	0	3.10986e-08	1.88414e-08	7.77464e-09	4.71035e-09	7.77464e-09	4.71035e-09	3.10986e-08	1.88414e-08	7.77464e-09	4.71035e-09	1.55493e-08	9.4207e-09	6.99718e-08	4.23932e-08	0
100123	p__Lentisphaerae; c__Lentisphaeria; o__Victivallales; f__Victivallaceae; unclassified(100123)	c__Lentisphaeria	1.30614e-06	9.89174e-08	2.48789e-07	1.88414e-08	1.18175e-06	8.94967e-08	0	0	0	0	1.24394e-07	9.4207e-09	9.32957e-07	7.06553e-08	2.55008e-06	1.93124e-07	0	0	1.18175e-06	8.94967e-08	7.46366e-07	5.65242e-08	3.73183e-07	2.82621e-08	3.10986e-07	2.35518e-08	0	0	6.21971e-08	4.71035e-09	0	0	1.86591e-07	1.41311e-08	1.24394e-07	9.4207e-09	0	0	6.21971e-08	4.71035e-09	0	0	1.24394e-07	9.4207e-09	9.32957e-07	7.06553e-08	0
167435	p__Lentisphaerae; c__Lentisphaeria; o__Lentisphaerales; f__Lentisphaeraceae; unclassified(167435)	c__Lentisphaeria	0	2.96752e-07	0	5.65242e-08	0	2.6849e-07	0	0	0	0	0	2.82621e-08	0	2.11966e-07	0	5.79373e-07	0	0	0	2.6849e-07	0	1.69573e-07	0	8.47863e-08	0	7.06553e-08	0	0	0	1.41311e-08	0	0	0	4.23932e-08	0	2.82621e-08	0	0	0	1.41311e-08	0	0	0	2.82621e-08	0	2.11966e-07	0
166591	p__Spirochaetes; c__Leptospirae; o__Leptospirales; f__Leptospiraceae; g__Leptonema; unclassified(166591)	c__Leptospirae	1.25949e-06	1.18701e-06	1.39944e-07	1.3189e-07	9.79605e-07	9.23229e-07	6.99718e-08	6.59449e-08	0	0	5.59774e-07	5.27559e-07	0	0	4.12833e-06	3.89075e-06	0	0	1.74929e-06	1.64862e-06	8.39661e-07	7.91339e-07	7.6969e-07	7.25394e-07	6.99718e-07	6.59449e-07	6.99718e-08	6.59449e-08	6.99718e-08	6.59449e-08	0	0	2.09915e-07	1.97835e-07	0	0	0	0	2.09915e-07	1.97835e-07	1.39944e-07	1.3189e-07	6.99718e-08	6.59449e-08	6.99718e-07	6.59449e-07	6.99718e-08
1114933	p__Verrucomicrobia; c__Methylacidiphilae; o__Methylacidiphilales; f__LD19; unclassified(1114933)	c__Methylacidiphilae	7.38591e-08	0	7.77464e-09	0	6.21971e-08	0	0	0	0	0	3.49859e-08	0	1.94366e-08	0	2.02141e-07	0	0	0	1.08845e-07	0	3.88732e-08	0	3.49859e-08	0	3.88732e-08	0	1.1662e-08	0	0	0	7.77464e-09	0	1.1662e-08	0	7.77464e-09	0	0	0	1.1662e-08	0	3.88732e-09	0	7.77464e-09	0	3.88732e-08	0	0
511732	p__Cyanobacteria; c__ML635J-21; unclassified(511732)	c__ML635J-21	0	6.59449e-08	0	9.4207e-09	0	7.53656e-08	0	0	0	0	0	3.29725e-08	0	4.71035e-09	0	2.16676e-07	0	0	0	8.0076e-08	0	4.71035e-08	0	2.35518e-08	0	3.29725e-08	0	4.71035e-09	0	9.4207e-09	0	4.71035e-09	0	1.41311e-08	0	0	0	0	0	9.4207e-09	0	4.71035e-09	0	4.71035e-09	0	3.76828e-08	0
933944	p__Actinobacteria; c__Nitriliruptoria; unclassified(933944)	c__Nitriliruptoria	6.99718e-08	0	2.72112e-08	0	9.7183e-08	0	7.77464e-09	0	0	0	4.27605e-08	0	3.88732e-09	0	2.21577e-07	0	3.88732e-09	0	1.47718e-07	0	7.38591e-08	0	5.44225e-08	0	1.67155e-07	0	1.55493e-08	0	2.33239e-08	0	1.1662e-08	0	1.1662e-08	0	3.88732e-09	0	0	0	1.1662e-08	0	3.88732e-09	0	7.77464e-09	0	5.83098e-08	0	1.1662e-08
101018	p__Nitrospirae; c__Nitrospira; o__Nitrospirales; f__Thermodesulfovibrionaceae; unclassified(101018)	c__Nitrospira	2.48789e-07	1.50731e-07	1.55493e-08	9.4207e-09	2.33239e-07	1.41311e-07	0	0	0	0	1.08845e-07	6.59449e-08	0	0	7.61915e-07	4.61614e-07	0	0	3.10986e-07	1.88414e-07	1.71042e-07	1.03628e-07	6.21971e-08	3.76828e-08	9.32957e-08	5.65242e-08	0	0	3.10986e-08	1.88414e-08	0	0	6.21971e-08	3.76828e-08	0	0	0	0	3.10986e-08	1.88414e-08	4.66478e-08	2.82621e-08	1.55493e-08	9.4207e-09	6.21971e-08	3.76828e-08	0
102418	p__Nitrospirae; c__Nitrospira; o__Nitrospirales; f__Nitrospiraceae; unclassified(102418)	c__Nitrospira	1.24394e-07	0	7.77464e-09	0	1.1662e-07	0	0	0	0	0	5.44225e-08	0	0	0	3.80957e-07	0	0	0	1.55493e-07	0	8.55211e-08	0	3.10986e-08	0	4.66478e-08	0	0	0	1.55493e-08	0	0	0	3.10986e-08	0	0	0	0	0	1.55493e-08	0	2.33239e-08	0	7.77464e-09	0	3.10986e-08	0	0
4311215	p__Nitrospirae; c__Nitrospira; o__Nitrospirales; f__Thermodesulfovibrionaceae; g__Candidatus_Magnetoovum; unclassified(4311215)	c__Nitrospira	2.48789e-07	0	1.55493e-08	0	2.33239e-07	0	0	0	0	0	1.08845e-07	0	0	0	7.61915e-07	0	0	0	3.10986e-07	0	1.71042e-07	0	6.21971e-08	0	9.32957e-08	0	0	0	3.10986e-08	0	0	0	6.21971e-08	0	0	0	0	0	3.10986e-08	0	4.66478e-08	0	1.55493e-08	0	6.21971e-08	0	0
1108619	p__BRC1; c__NPL-UPA2; unclassified(1108619)	c__NPL-UPA2	5.44225e-08	6.59449e-08	1.55493e-08	1.88414e-08	7.38591e-08	8.94967e-08	0	0	0	0	2.72112e-08	3.29725e-08	0	0	1.90479e-07	2.30807e-07	0	0	8.94084e-08	1.08338e-07	6.21971e-08	7.53656e-08	2.33239e-08	2.82621e-08	3.88732e-08	4.71035e-08	3.88732e-09	4.71035e-09	3.88732e-09	4.71035e-09	3.88732e-09	4.71035e-09	1.94366e-08	2.35518e-08	7.77464e-09	9.4207e-09	0	0	7.77464e-09	9.4207e-09	7.77464e-09	9.4207e-09	3.88732e-09	4.71035e-09	3.10986e-08	3.76828e-08	3.88732e-09
1049635	p__Planctomycetes; c__OM190; unclassified(1049635)	c__OM190	4.19831e-07	1.18701e-06	9.32957e-08	2.6378e-07	5.13126e-07	1.45079e-06	0	0	0	0	1.63267e-07	4.61614e-07	6.99718e-08	1.97835e-07	1.11955e-06	3.16536e-06	0	0	6.06422e-07	1.71457e-06	2.79887e-07	7.91339e-07	1.86591e-07	5.27559e-07	1.63267e-07	4.61614e-07	0	0	2.33239e-08	6.59449e-08	0	0	1.1662e-07	3.29725e-07	2.33239e-08	6.59449e-08	0	0	4.66478e-08	1.3189e-07	9.32957e-08	2.6378e-07	4.66478e-08	1.3189e-07	1.86591e-07	5.27559e-07	0
1104642	p__Planctomycetes; c__OM190; o__CL500-15; unclassified(1104642)	c__OM190	2.79887e-07	3.39145e-07	6.21971e-08	7.53656e-08	3.42084e-07	4.14511e-07	0	0	0	0	1.08845e-07	1.3189e-07	4.66478e-08	5.65242e-08	7.46366e-07	9.04387e-07	0	0	4.04281e-07	4.89876e-07	1.86591e-07	2.26097e-07	1.24394e-07	1.50731e-07	1.08845e-07	1.3189e-07	0	0	1.55493e-08	1.88414e-08	0	0	7.77464e-08	9.4207e-08	1.55493e-08	1.88414e-08	0	0	3.10986e-08	3.76828e-08	6.21971e-08	7.53656e-08	3.10986e-08	3.76828e-08	1.24394e-07	1.50731e-07	0
1108359	p__OP8; c__OP8_2; unclassified(1108359)	c__OP8_2	1.41498e-06	1.22469e-07	2.1769e-07	1.88414e-08	1.74152e-06	1.50731e-07	0	0	0	0	5.44225e-07	4.71035e-08	1.08845e-07	9.4207e-09	4.68033e-06	4.0509e-07	0	0	2.39459e-06	2.07255e-07	9.79605e-07	8.47863e-08	3.26535e-07	2.82621e-08	6.5307e-07	5.65242e-08	0	0	2.1769e-07	1.88414e-08	0	0	3.26535e-07	2.82621e-08	0	0	0	0	2.1769e-07	1.88414e-08	1.08845e-07	9.4207e-09	2.1769e-07	1.88414e-08	1.08845e-06	9.4207e-08	0
1011685	p__Chlorobi; c__OPB56; unclassified(1011685)	c__OPB56	1.20935e-05	7.28691e-06	1.42276e-06	8.57284e-07	1.35162e-05	8.1442e-06	0	0	0	0	7.82518e-06	4.71506e-06	7.1138e-07	4.28642e-07	3.84145e-05	2.31467e-05	0	0	1.56504e-05	9.43012e-06	1.06707e-05	6.42963e-06	5.69104e-06	3.42914e-06	4.26828e-06	2.57185e-06	0	0	7.1138e-07	4.28642e-07	0	0	2.84552e-06	1.71457e-06	0	0	0	0	2.84552e-06	1.71457e-06	1.42276e-06	8.57284e-07	1.42276e-06	8.57284e-07	4.97966e-06	3.00049e-06	0
3208	p__Cyanobacteria; c__Oscillatoriophycideae; o__Chroococcales; f__Xenococcaceae; g__Xenococcus; unclassified(3208)	c__Oscillatoriophycideae	7.77464e-08	0	7.77464e-09	0	5.83098e-08	0	3.88732e-09	0	3.88732e-09	0	7.77464e-08	0	3.88732e-09	0	2.25465e-07	0	0	0	8.55211e-08	0	5.83098e-08	0	3.49859e-08	0	2.72112e-08	0	1.1662e-08	0	3.88732e-09	0	1.1662e-08	0	1.1662e-08	0	3.88732e-09	0	0	0	7.77464e-09	0	1.1662e-08	0	7.77464e-09	0	3.88732e-08	0	0
99430	p__Cyanobacteria; c__Oscillatoriophycideae; o__Oscillatoriales; f__Phormidiaceae; g__Oscillatoria; s__spongeliae(99430)	c__Oscillatoriophycideae	1.53938e-06	0	2.09915e-07	0	1.11955e-06	0	0	0	0	0	1.53938e-06	0	6.99718e-08	0	4.40822e-06	0	0	0	1.67932e-06	0	9.79605e-07	0	6.29746e-07	0	4.19831e-07	0	4.89802e-07	0	1.39944e-07	0	2.09915e-07	0	2.09915e-07	0	6.99718e-08	0	0	0	1.39944e-07	0	2.79887e-07	0	1.39944e-07	0	1.04958e-06	0	0
252166	p__Cyanobacteria; c__Oscillatoriophycideae; o__Oscillatoriales; f__Phormidiaceae; g__Hydrocoleum; unclassified(252166)	c__Oscillatoriophycideae	1.32946e-06	0	2.09915e-07	0	1.04958e-06	0	0	0	0	0	1.39944e-06	0	0	0	4.40822e-06	0	0	0	1.74929e-06	0	1.04958e-06	0	9.09633e-07	0	7.6969e-07	0	3.49859e-07	0	1.39944e-07	0	1.39944e-07	0	2.79887e-07	0	4.89802e-07	0	0	0	2.79887e-07	0	2.79887e-07	0	1.39944e-07	0	1.11955e-06	0	0
838951	p__Cyanobacteria; c__Oscillatoriophycideae; o__Oscillatoriales; f__Phormidiaceae; g__Trichodesmium; unclassified(838951)	c__Oscillatoriophycideae	7.38591e-08	1.78993e-07	1.1662e-08	2.82621e-08	5.83098e-08	1.41311e-07	0	0	0	0	7.77464e-08	1.88414e-07	0	0	2.44901e-07	5.93504e-07	0	0	9.7183e-08	2.35518e-07	5.83098e-08	1.41311e-07	5.05352e-08	1.22469e-07	4.27605e-08	1.03628e-07	1.94366e-08	4.71035e-08	7.77464e-09	1.88414e-08	7.77464e-09	1.88414e-08	1.55493e-08	3.76828e-08	2.72112e-08	6.59449e-08	0	0	1.55493e-08	3.76828e-08	1.55493e-08	3.76828e-08	7.77464e-09	1.88414e-08	6.21971e-08	1.50731e-07	0
1011502	p__Cyanobacteria; c__Oscillatoriophycideae; o__Chroococcales; unclassified(1011502)	c__Oscillatoriophycideae	2.87662e-06	9.4207e-07	2.87662e-07	9.4207e-08	2.15746e-06	7.06553e-07	1.43831e-07	4.71035e-08	1.43831e-07	4.71035e-08	2.87662e-06	9.4207e-07	1.43831e-07	4.71035e-08	8.34219e-06	2.732e-06	0	0	3.16428e-06	1.03628e-06	2.15746e-06	7.06553e-07	1.29448e-06	4.23932e-07	1.00682e-06	3.29725e-07	4.31493e-07	1.41311e-07	1.43831e-07	4.71035e-08	4.31493e-07	1.41311e-07	4.31493e-07	1.41311e-07	1.43831e-07	4.71035e-08	0	0	2.87662e-07	9.4207e-08	4.31493e-07	1.41311e-07	2.87662e-07	9.4207e-08	1.43831e-06	4.71035e-07	0
1105348	p__Acidobacteria; c__OS-K; unclassified(1105348)	c__OS-K	1.74929e-07	7.06553e-08	2.33239e-08	9.4207e-09	2.09915e-07	8.47863e-08	0	0	0	0	9.32957e-08	3.76828e-08	1.1662e-08	4.71035e-09	6.5307e-07	2.6378e-07	0	0	2.91549e-07	1.17759e-07	1.63267e-07	6.59449e-08	1.28282e-07	5.18139e-08	1.74929e-07	7.06553e-08	2.33239e-08	9.4207e-09	0	0	2.33239e-08	9.4207e-09	4.66478e-08	1.88414e-08	1.1662e-08	4.71035e-09	0	0	2.33239e-08	9.4207e-09	1.1662e-08	4.71035e-09	1.1662e-08	4.71035e-09	1.1662e-07	4.71035e-08	1.1662e-08
1109012	p__OP3; c__PBS-25; unclassified(1109012)	c__PBS-25	0	1.3189e-07	0	3.76828e-08	0	1.78993e-07	0	0	0	0	0	6.59449e-08	0	0	0	4.61614e-07	0	0	0	2.16676e-07	0	1.50731e-07	0	5.65242e-08	0	9.4207e-08	0	9.4207e-09	0	9.4207e-09	0	9.4207e-09	0	4.71035e-08	0	1.88414e-08	0	0	0	1.88414e-08	0	1.88414e-08	0	9.4207e-09	0	7.53656e-08	0
1001960	p__Verrucomicrobia; c__Pedosphaerae; o__Pedosphaerales; unclassified(1001960)	c__Pedosphaerae	8.55211e-08	0	1.55493e-08	0	8.55211e-08	0	0	0	0	0	2.72112e-08	0	1.1662e-08	0	2.06028e-07	0	0	0	1.0107e-07	0	4.66478e-08	0	2.72112e-08	0	2.72112e-08	0	1.55493e-08	0	3.88732e-09	0	7.77464e-09	0	1.94366e-08	0	7.77464e-09	0	0	0	7.77464e-09	0	7.77464e-09	0	7.77464e-09	0	3.88732e-08	0	0
130306	p__Planctomycetes; c__Phycisphaerae; o__AKAU3564; unclassified(130306)	c__Phycisphaerae	1.39944e-07	1.69573e-07	3.10986e-08	3.76828e-08	1.71042e-07	2.07255e-07	0	0	0	0	5.44225e-08	6.59449e-08	2.33239e-08	2.82621e-08	3.73183e-07	4.52194e-07	0	0	2.02141e-07	2.44938e-07	9.32957e-08	1.13048e-07	6.21971e-08	7.53656e-08	5.44225e-08	6.59449e-08	0	0	7.77464e-09	9.4207e-09	0	0	3.88732e-08	4.71035e-08	7.77464e-09	9.4207e-09	0	0	1.55493e-08	1.88414e-08	3.10986e-08	3.76828e-08	1.55493e-08	1.88414e-08	6.21971e-08	7.53656e-08	0
154445	p__Planctomycetes; c__Phycisphaerae; o__SHA-43; unclassified(154445)	c__Phycisphaerae	2.79887e-07	0	6.21971e-08	0	3.42084e-07	0	0	0	0	0	1.08845e-07	0	4.66478e-08	0	7.46366e-07	0	0	0	4.04281e-07	0	1.86591e-07	0	1.24394e-07	0	1.08845e-07	0	0	0	1.55493e-08	0	0	0	7.77464e-08	0	1.55493e-08	0	0	0	3.10986e-08	0	6.21971e-08	0	3.10986e-08	0	1.24394e-07	0	0
592534	p__Planctomycetes; c__Phycisphaerae; unclassified(592534)	c__Phycisphaerae	3.91842e-06	5.42632e-06	8.7076e-07	1.20585e-06	4.78918e-06	6.63217e-06	0	0	0	0	1.52383e-06	2.11024e-06	6.5307e-07	9.04387e-07	1.04491e-05	1.44702e-05	0	0	5.65994e-06	7.83802e-06	2.61228e-06	3.61755e-06	1.74152e-06	2.4117e-06	1.52383e-06	2.11024e-06	0	0	2.1769e-07	3.01462e-07	0	0	1.08845e-06	1.50731e-06	2.1769e-07	3.01462e-07	0	0	4.3538e-07	6.02925e-07	8.7076e-07	1.20585e-06	4.3538e-07	6.02925e-07	1.74152e-06	2.4117e-06	0
644737	p__Planctomycetes; c__Phycisphaerae; o__mle1-8; unclassified(644737)	c__Phycisphaerae	1.27349e-05	3.35754e-05	2.82997e-06	7.4612e-06	1.55648e-05	4.10366e-05	0	0	0	0	4.95245e-06	1.30571e-05	2.12248e-06	5.5959e-06	3.39596e-05	8.95343e-05	0	0	1.83948e-05	4.84978e-05	8.48991e-06	2.23836e-05	5.65994e-06	1.49224e-05	4.95245e-06	1.30571e-05	0	0	7.07492e-07	1.8653e-06	0	0	3.53746e-06	9.32649e-06	7.07492e-07	1.8653e-06	0	0	1.41498e-06	3.7306e-06	2.82997e-06	7.4612e-06	1.41498e-06	3.7306e-06	5.65994e-06	1.49224e-05	0
1017941	p__Planctomycetes; c__Phycisphaerae; o__MSBL9; unclassified(1017941)	c__Phycisphaerae	1.39944e-06	3.22188e-06	3.10986e-07	7.15973e-07	1.71042e-06	3.93785e-06	0	0	0	0	5.44225e-07	1.25295e-06	2.33239e-07	5.3698e-07	3.73183e-06	8.59168e-06	0	0	2.02141e-06	4.65383e-06	9.32957e-07	2.14792e-06	6.21971e-07	1.43195e-06	5.44225e-07	1.25295e-06	0	0	7.77464e-08	1.78993e-07	0	0	3.88732e-07	8.94967e-07	7.77464e-08	1.78993e-07	0	0	1.55493e-07	3.57987e-07	3.10986e-07	7.15973e-07	1.55493e-07	3.57987e-07	6.21971e-07	1.43195e-06	0
1037617	p__Planctomycetes; c__Phycisphaerae; o__CCM11a; unclassified(1037617)	c__Phycisphaerae	1.39944e-07	8.47863e-07	3.10986e-08	1.88414e-07	1.71042e-07	1.03628e-06	0	0	0	0	5.44225e-08	3.29725e-07	2.33239e-08	1.41311e-07	3.73183e-07	2.26097e-06	0	0	2.02141e-07	1.22469e-06	9.32957e-08	5.65242e-07	6.21971e-08	3.76828e-07	5.44225e-08	3.29725e-07	0	0	7.77464e-09	4.71035e-08	0	0	3.88732e-08	2.35518e-07	7.77464e-09	4.71035e-08	0	0	1.55493e-08	9.4207e-08	3.10986e-08	1.88414e-07	1.55493e-08	9.4207e-08	6.21971e-08	3.76828e-07	0
1054748	p__Planctomycetes; c__Phycisphaerae; o__Phycisphaerales; f__Phycisphaeraceae; unclassified(1054748)	c__Phycisphaerae	0.000505336	8.37689e-05	0.000112297	1.86153e-05	0.000617633	0.000102384	0	0	0	0	0.00019652	3.25768e-05	8.42227e-05	1.39615e-05	0.00134756	0.000223384	0	0	0.00072993	0.000120999	0.000336891	5.58459e-05	0.000224594	3.72306e-05	0.00019652	3.25768e-05	0	0	2.80742e-05	4.65383e-06	0	0	0.000140371	2.32691e-05	2.80742e-05	4.65383e-06	0	0	5.61485e-05	9.30765e-06	0.000112297	1.86153e-05	5.61485e-05	9.30765e-06	0.000224594	3.72306e-05	0
1045589	p__Planctomycetes; c__Pla3; unclassified(1045589)	c__Pla3	4.61814e-06	2.11966e-05	1.02625e-06	4.71035e-06	5.64439e-06	2.59069e-05	0	0	0	0	1.79594e-06	8.24311e-06	7.6969e-07	3.53276e-06	1.2315e-05	5.65242e-05	0	0	6.67064e-06	3.06173e-05	3.07876e-06	1.41311e-05	2.05251e-06	9.4207e-06	1.79594e-06	8.24311e-06	0	0	2.56563e-07	1.17759e-06	0	0	1.28282e-06	5.88794e-06	2.56563e-07	1.17759e-06	0	0	5.13126e-07	2.35518e-06	1.02625e-06	4.71035e-06	5.13126e-07	2.35518e-06	2.05251e-06	9.4207e-06	0
101054	p__Planctomycetes; c__Planctomycetia; o__Planctomycetales; f__Planctomycetaceae; g__Planctomyces; unclassified(101054)	c__Planctomycetia	4.66478e-07	1.69573e-06	1.36056e-07	4.94587e-07	4.66478e-07	1.69573e-06	3.88732e-08	1.41311e-07	3.88732e-08	1.41311e-07	1.74929e-07	6.35897e-07	2.13803e-07	7.77208e-07	9.1352e-07	3.3208e-06	0	0	6.41408e-07	2.33162e-06	2.52676e-07	9.18518e-07	2.13803e-07	7.77208e-07	1.94366e-07	7.06553e-07	7.77464e-08	2.82621e-07	5.83098e-08	2.11966e-07	3.88732e-08	1.41311e-07	5.83098e-08	2.11966e-07	5.83098e-08	2.11966e-07	1.94366e-08	7.06553e-08	5.83098e-08	2.11966e-07	7.77464e-08	2.82621e-07	3.88732e-08	1.41311e-07	1.94366e-07	7.06553e-07	0
1102292	p__Planctomycetes; c__Planctomycetia; o__B97; unclassified(1102292)	c__Planctomycetia	7.77464e-07	0	2.1769e-07	0	7.15267e-07	0	3.10986e-08	0	3.10986e-08	0	3.42084e-07	0	2.48789e-07	0	1.46163e-06	0	0	0	9.64056e-07	0	4.04281e-07	0	3.42084e-07	0	3.42084e-07	0	9.32957e-08	0	6.21971e-08	0	6.21971e-08	0	9.32957e-08	0	9.32957e-08	0	3.10986e-08	0	9.32957e-08	0	1.24394e-07	0	6.21971e-08	0	3.42084e-07	0	0
103366	p__BRC1; c__PRR-11; unclassified(103366)	c__PRR-11	1.63267e-07	1.3189e-07	4.66478e-08	3.76828e-08	2.21577e-07	1.78993e-07	0	0	0	0	8.16337e-08	6.59449e-08	0	0	5.71436e-07	4.61614e-07	0	0	2.68225e-07	2.16676e-07	1.86591e-07	1.50731e-07	6.99718e-08	5.65242e-08	1.1662e-07	9.4207e-08	1.1662e-08	9.4207e-09	1.1662e-08	9.4207e-09	1.1662e-08	9.4207e-09	5.83098e-08	4.71035e-08	2.33239e-08	1.88414e-08	0	0	2.33239e-08	1.88414e-08	2.33239e-08	1.88414e-08	1.1662e-08	9.4207e-09	9.32957e-08	7.53656e-08	1.1662e-08
4080012	p__WS3; c__PRR-12; o__GN03; f__KSB4; unclassified(4080012)	c__PRR-12	2.6667e-06	5.93504e-07	7.61915e-07	1.69573e-07	3.6191e-06	8.0547e-07	0	0	0	0	1.33335e-06	2.96752e-07	0	0	9.33346e-06	2.07726e-06	0	0	4.38101e-06	9.75043e-07	3.04766e-06	6.78291e-07	1.14287e-06	2.54359e-07	1.90479e-06	4.23932e-07	1.90479e-07	4.23932e-08	1.90479e-07	4.23932e-08	1.90479e-07	4.23932e-08	9.52394e-07	2.11966e-07	3.80957e-07	8.47863e-08	0	0	3.80957e-07	8.47863e-08	3.80957e-07	8.47863e-08	1.90479e-07	4.23932e-08	1.52383e-06	3.39145e-07	1.90479e-07
1104450	p__Acidobacteria; c__RB25; unclassified(1104450)	c__RB25	5.59774e-06	1.90769e-06	7.46366e-07	2.54359e-07	6.71729e-06	2.28923e-06	0	0	0	0	2.98546e-06	1.01744e-06	3.73183e-07	1.27179e-07	2.08982e-05	7.12205e-06	0	0	9.32957e-06	3.17949e-06	5.22456e-06	1.78051e-06	4.10501e-06	1.39897e-06	5.59774e-06	1.90769e-06	7.46366e-07	2.54359e-07	0	0	7.46366e-07	2.54359e-07	1.49273e-06	5.08718e-07	3.73183e-07	1.27179e-07	0	0	7.46366e-07	2.54359e-07	3.73183e-07	1.27179e-07	3.73183e-07	1.27179e-07	3.73183e-06	1.27179e-06	3.73183e-07
100508	p__Bacteroidetes; c__Rhodothermi; o__Rhodothermales; f__Balneolaceae; g__KSA1; unclassified(100508)	c__Rhodothermi	4.416e-06	3.08999e-06	1.104e-06	7.72498e-07	4.692e-06	3.28311e-06	0	0	0	0	3.036e-06	2.12437e-06	2.76e-07	1.93124e-07	1.4352e-05	1.00425e-05	0	0	7.72799e-06	5.40748e-06	4.14e-06	2.89687e-06	2.484e-06	1.73812e-06	4.14e-06	2.89687e-06	5.52e-07	3.86249e-07	5.52e-07	3.86249e-07	2.76e-07	1.93124e-07	1.104e-06	7.72498e-07	2.76e-07	1.93124e-07	0	0	5.52e-07	3.86249e-07	2.76e-07	1.93124e-07	2.76e-07	1.93124e-07	3.036e-06	2.12437e-06	2.76e-07
874539	p__Bacteroidetes; c__Rhodothermi; o__Rhodothermales; f__Rhodothermaceae; unclassified(874539)	c__Rhodothermi	1.63267e-07	1.38484e-06	3.10986e-08	2.6378e-07	1.47718e-07	1.25295e-06	0	0	0	0	8.55211e-08	7.25394e-07	0	0	4.27605e-07	3.62697e-06	0	0	2.1769e-07	1.84646e-06	1.1662e-07	9.89174e-07	3.88732e-08	3.29725e-07	1.32169e-07	1.12106e-06	1.55493e-08	1.3189e-07	1.55493e-08	1.3189e-07	7.77464e-09	6.59449e-08	2.33239e-08	1.97835e-07	7.77464e-09	6.59449e-08	0	0	2.33239e-08	1.97835e-07	7.77464e-09	6.59449e-08	7.77464e-09	6.59449e-08	6.99718e-08	5.93504e-07	7.77464e-09
1010586	p__Bacteroidetes; c__Rhodothermi; o__Rhodothermales; f__Balneolaceae; g__Balneola; unclassified(1010586)	c__Rhodothermi	5.59774e-06	1.13048e-06	2.2391e-06	4.52194e-07	8.95639e-06	1.80877e-06	0	0	0	0	5.59774e-06	1.13048e-06	0	0	2.91083e-05	5.87852e-06	0	0	1.67932e-05	3.39145e-06	1.06357e-05	2.14792e-06	4.47819e-06	9.04387e-07	1.06357e-05	2.14792e-06	5.59774e-07	1.13048e-07	5.59774e-07	1.13048e-07	0	0	2.79887e-06	5.65242e-07	2.2391e-06	4.52194e-07	1.11955e-06	2.26097e-07	1.67932e-06	3.39145e-07	5.59774e-07	1.13048e-07	5.59774e-07	1.13048e-07	5.59774e-06	1.13048e-06	1.11955e-06
241760	p__Actinobacteria; c__Rubrobacteria; o__Rubrobacterales; f__Rubrobacteraceae; g__Rubrobacter; unclassified(241760)	c__Rubrobacteria	0	1.08338e-07	0	2.82621e-08	0	1.46021e-07	0	0	0	0	0	5.65242e-08	0	0	0	2.6378e-07	0	4.71035e-09	0	2.11966e-07	0	9.4207e-08	0	8.0076e-08	0	1.3189e-07	0	4.23932e-08	0	9.4207e-09	0	1.88414e-08	0	9.4207e-09	0	4.71035e-09	0	4.71035e-09	0	1.41311e-08	0	4.71035e-09	0	9.4207e-09	0	7.06553e-08	0
100109	p__Bacteroidetes; c__Saprospirae; o__Saprospirales; unclassified(100109)	c__Saprospirae	1.55493e-07	1.25606e-07	4.66478e-08	3.76828e-08	1.78817e-07	1.44448e-07	0	0	0	0	6.21971e-08	5.02406e-08	1.55493e-08	1.25578e-08	4.3538e-07	3.51703e-07	0	0	2.48789e-07	2.00972e-07	1.63267e-07	1.3189e-07	9.32957e-08	7.53656e-08	1.71042e-07	1.38173e-07	2.33239e-08	1.88414e-08	1.55493e-08	1.25578e-08	7.77464e-09	6.28361e-09	3.10986e-08	2.5125e-08	1.55493e-08	1.25578e-08	0	0	1.55493e-08	1.25578e-08	7.77464e-09	6.28361e-09	1.55493e-08	1.25578e-08	7.77464e-08	6.28078e-08	7.77464e-09
101586	p__Bacteroidetes; c__Saprospirae; o__Saprospirales; f__Saprospiraceae; unclassified(101586)	c__Saprospirae	2.60761e-05	6.58507e-05	7.24338e-06	1.82919e-05	2.89735e-05	7.31675e-05	0	0	0	0	1.15894e-05	2.9267e-05	1.44867e-06	3.65837e-06	7.38824e-05	0.000186577	0	0	4.34602e-05	0.000109751	2.60761e-05	6.58507e-05	2.02815e-05	5.12172e-05	3.04222e-05	7.68258e-05	4.34602e-06	1.09751e-05	1.44867e-06	3.65837e-06	1.44867e-06	3.65837e-06	5.7947e-06	1.46335e-05	1.44867e-06	3.65837e-06	0	0	2.89735e-06	7.31675e-06	1.44867e-06	3.65837e-06	1.44867e-06	3.65837e-06	1.15894e-05	2.9267e-05	1.44867e-06
104069	p__Bacteroidetes; c__Saprospirae; o__Saprospirales; f__Chitinophagaceae; g__Sediminibacterium; unclassified(104069)	c__Saprospirae	6.21971e-08	8.29022e-07	2.33239e-08	3.10883e-07	5.44225e-08	7.25394e-07	0	0	0	0	2.85096e-08	3.79965e-07	7.77464e-09	1.03628e-07	1.39944e-07	1.8653e-06	0	0	7.77464e-08	1.03628e-06	4.14622e-08	5.52684e-07	3.62843e-08	4.83593e-07	4.40589e-08	5.87221e-07	1.03636e-08	1.38173e-07	5.18569e-09	6.9082e-08	5.18569e-09	6.9082e-08	1.03636e-08	1.38173e-07	1.03636e-08	1.38173e-07	2.58896e-09	3.45457e-08	7.77464e-09	1.03628e-07	5.18569e-09	6.9082e-08	1.03636e-08	1.38173e-07	3.36875e-08	4.49057e-07	2.58896e-09
104454	p__Bacteroidetes; c__Saprospirae; o__Saprospirales; f__Saprospiraceae; g__Lewinella; unclassified(104454)	c__Saprospirae	5.18335e-08	2.51222e-07	1.03636e-08	5.02406e-08	5.70114e-08	2.76337e-07	0	0	0	0	1.81382e-08	8.79234e-08	5.18569e-09	2.5125e-08	1.45129e-07	7.03416e-07	0	0	8.811e-08	4.27069e-07	4.92368e-08	2.38655e-07	3.36875e-08	1.63289e-07	5.96082e-08	2.88905e-07	2.0735e-08	1.00491e-07	7.77464e-09	3.76828e-08	5.18569e-09	2.5125e-08	7.77464e-09	3.76828e-08	5.18569e-09	2.5125e-08	0	0	2.58896e-09	1.25578e-08	2.58896e-09	1.25578e-08	0	0	2.33239e-08	1.13048e-07	5.18569e-09
259026	p__Bacteroidetes; c__Saprospirae; o__Saprospirales; f__Saprospiraceae; g__Lewinella; s__persicus(259026)	c__Saprospirae	4.66478e-08	0	1.03636e-08	0	4.92368e-08	0	0	0	0	0	2.85096e-08	0	5.18569e-09	0	1.55493e-07	0	0	0	1.03659e-07	0	4.66478e-08	0	4.92368e-08	0	4.92368e-08	0	1.29603e-08	0	7.77464e-09	0	2.58896e-09	0	1.03636e-08	0	5.18569e-09	0	2.58896e-09	0	5.18569e-09	0	2.58896e-09	0	0	0	2.0735e-08	0	5.18569e-09
966794	p__Bacteroidetes; c__Saprospirae; o__Saprospirales; f__Saprospiraceae; g__Lewinella; s__cohaerens(966794)	c__Saprospirae	3.93915e-06	1.36914e-05	7.87828e-07	2.73829e-06	4.33306e-06	1.50606e-05	0	0	0	0	1.3787e-06	4.792e-06	3.93918e-07	1.36914e-06	1.10296e-05	3.8336e-05	0	0	6.69656e-06	2.32754e-05	3.74219e-06	1.30069e-05	2.56045e-06	8.89943e-06	4.53003e-06	1.57451e-05	1.57566e-06	5.47656e-06	5.90873e-07	2.05371e-06	3.93918e-07	1.36914e-06	5.90873e-07	2.05371e-06	3.93918e-07	1.36914e-06	0	0	1.96955e-07	6.84574e-07	1.96955e-07	6.84574e-07	0	0	1.77262e-06	6.16114e-06	3.93918e-07
1001967	p__Bacteroidetes; c__Saprospirae; o__Saprospirales; f__Chitinophagaceae; unclassified(1001967)	c__Saprospirae	6.21971e-08	5.27559e-07	2.33239e-08	1.97835e-07	5.44225e-08	4.61614e-07	0	0	0	0	2.85096e-08	2.41801e-07	7.77464e-09	6.59449e-08	1.39944e-07	1.18701e-06	0	0	7.77464e-08	6.59449e-07	4.14622e-08	3.51703e-07	3.62843e-08	3.07746e-07	4.40589e-08	3.73691e-07	1.03636e-08	8.79234e-08	5.18569e-09	4.39664e-08	5.18569e-09	4.39664e-08	1.03636e-08	8.79234e-08	1.03636e-08	8.79234e-08	2.58896e-09	2.19785e-08	7.77464e-09	6.59449e-08	5.18569e-09	4.39664e-08	1.03636e-08	8.79234e-08	3.36875e-08	2.85758e-07	2.58896e-09
109769	p__TM6; c__SBRH58; unclassified(109769)	c__SBRH58	5.05352e-08	6.12346e-08	7.77464e-09	9.4207e-09	6.60845e-08	8.0076e-08	0	0	0	0	1.94366e-08	2.35518e-08	0	0	1.71042e-07	2.07255e-07	0	0	8.94084e-08	1.08338e-07	5.05352e-08	6.12346e-08	1.55493e-08	1.88414e-08	1.94366e-08	2.35518e-08	0	0	3.88732e-09	4.71035e-09	0	0	1.1662e-08	1.41311e-08	3.88732e-09	4.71035e-09	0	0	7.77464e-09	9.4207e-09	3.88732e-09	4.71035e-09	3.88732e-09	4.71035e-09	2.33239e-08	2.82621e-08	0
100270	p__TM6; c__SJA-4; unclassified(100270)	c__SJA-4	5.35673e-06	2.33916e-05	8.24112e-07	3.59871e-06	7.00495e-06	3.0589e-05	0	0	0	0	2.06028e-06	8.99677e-06	0	0	1.81305e-05	7.91716e-05	0	0	9.47729e-06	4.13851e-05	5.35673e-06	2.33916e-05	1.64822e-06	7.19742e-06	2.06028e-06	8.99677e-06	0	0	4.12056e-07	1.79935e-06	0	0	1.23617e-06	5.39806e-06	4.12056e-07	1.79935e-06	0	0	8.24112e-07	3.59871e-06	4.12056e-07	1.79935e-06	4.12056e-07	1.79935e-06	2.47234e-06	1.07961e-05	0
1111413	p__TM6; c__SJA-4; o__S1198; unclassified(1111413)	c__SJA-4	1.0107e-07	6.12346e-08	1.55493e-08	9.4207e-09	1.32169e-07	8.0076e-08	0	0	0	0	3.88732e-08	2.35518e-08	0	0	3.42084e-07	2.07255e-07	0	0	1.78817e-07	1.08338e-07	1.0107e-07	6.12346e-08	3.10986e-08	1.88414e-08	3.88732e-08	2.35518e-08	0	0	7.77464e-09	4.71035e-09	0	0	2.33239e-08	1.41311e-08	7.77464e-09	4.71035e-09	0	0	1.55493e-08	9.4207e-09	7.77464e-09	4.71035e-09	7.77464e-09	4.71035e-09	4.66478e-08	2.82621e-08	0
1111743	p__Bacteroidetes; c__SM1A07; unclassified(1111743)	c__SM1A07	1.98253e-06	7.06553e-08	5.28676e-07	1.88414e-08	2.51121e-06	8.94967e-08	0	0	0	0	1.45386e-06	5.18139e-08	1.32169e-07	4.71035e-09	6.87278e-06	2.44938e-07	0	0	3.30422e-06	1.17759e-07	2.24687e-06	8.0076e-08	7.93013e-07	2.82621e-08	1.85036e-06	6.59449e-08	2.64338e-07	9.4207e-09	2.64338e-07	9.4207e-09	1.32169e-07	4.71035e-09	3.96507e-07	1.41311e-08	1.32169e-07	4.71035e-09	0	0	3.96507e-07	1.41311e-08	1.32169e-07	4.71035e-09	1.32169e-07	4.71035e-09	1.45386e-06	5.18139e-08	1.32169e-07
101141	p__Acidobacteria; c__Solibacteres; o__Solibacterales; f__PK34; unclassified(101141)	c__Solibacteres	1.86591e-07	0	4.66478e-08	0	1.63267e-07	0	0	0	0	0	6.99718e-08	0	7.77464e-09	0	4.58704e-07	0	0	0	3.03211e-07	0	1.55493e-07	0	1.08845e-07	0	1.32169e-07	0	4.66478e-08	0	1.55493e-08	0	2.33239e-08	0	3.88732e-08	0	1.55493e-08	0	0	0	1.55493e-08	0	1.55493e-08	0	2.33239e-08	0	1.0107e-07	0	7.77464e-09
101473	p__Acidobacteria; c__Solibacteres; o__Solibacterales; f__PAUC26f; unclassified(101473)	c__Solibacteres	2.05251e-06	0	5.13126e-07	0	1.79594e-06	0	0	0	0	0	7.6969e-07	0	8.55211e-08	0	5.04574e-06	0	0	0	3.33532e-06	0	1.71042e-06	0	1.19729e-06	0	1.45386e-06	0	5.13126e-07	0	1.71042e-07	0	2.56563e-07	0	4.27605e-07	0	1.71042e-07	0	0	0	1.71042e-07	0	1.71042e-07	0	2.56563e-07	0	1.11177e-06	0	8.55211e-08
253042	p__Verrucomicrobia; c__Spartobacteria; o__Chthoniobacterales; f__01D2Z36; unclassified(253042)	c__Spartobacteria	9.7183e-08	0	7.77464e-09	0	7.38591e-08	0	0	0	0	0	4.27605e-08	0	2.72112e-08	0	2.21577e-07	0	0	0	1.12732e-07	0	3.49859e-08	0	3.88732e-08	0	5.05352e-08	0	1.55493e-08	0	7.77464e-09	0	7.77464e-09	0	1.1662e-08	0	1.1662e-08	0	0	0	1.1662e-08	0	1.1662e-08	0	7.77464e-09	0	4.66478e-08	0	3.88732e-09
1000658	p__Verrucomicrobia; c__Spartobacteria; o__Chthoniobacterales; unclassified(1000658)	c__Spartobacteria	2.91549e-07	2.35518e-07	2.33239e-08	1.88414e-08	2.21577e-07	1.78993e-07	0	0	0	0	1.28282e-07	1.03628e-07	8.16337e-08	6.59449e-08	6.64732e-07	5.3698e-07	0	0	3.38197e-07	2.732e-07	1.04958e-07	8.47863e-08	1.1662e-07	9.4207e-08	1.51606e-07	1.22469e-07	4.66478e-08	3.76828e-08	2.33239e-08	1.88414e-08	2.33239e-08	1.88414e-08	3.49859e-08	2.82621e-08	3.49859e-08	2.82621e-08	0	0	3.49859e-08	2.82621e-08	3.49859e-08	2.82621e-08	2.33239e-08	1.88414e-08	1.39944e-07	1.13048e-07	1.1662e-08
183204	p__Bacteroidetes; c__Sphingobacteriia; o__Sphingobacteriales; f__Sphingobacteriaceae; g__Sphingobacterium; s__multivorum(183204)	c__Sphingobacteriia	0	7.22285e-08	0	2.82621e-08	0	6.28078e-08	0	3.13709e-09	0	3.13709e-09	0	2.19785e-08	0	9.4207e-09	0	1.7271e-07	0	0	0	1.03628e-07	0	5.65242e-08	0	1.88414e-08	0	2.82621e-08	0	9.4207e-09	0	3.13709e-09	0	3.13709e-09	0	9.4207e-09	0	9.4207e-09	0	0	0	6.28361e-09	0	3.13709e-09	0	9.4207e-09	0	4.39664e-08	0
564487	p__Bacteroidetes; c__Sphingobacteriia; o__Sphingobacteriales; f__Sphingobacteriaceae; g__Pedobacter; unclassified(564487)	c__Sphingobacteriia	0	5.96613e-08	0	1.57043e-08	0	7.53656e-08	0	0	0	0	0	2.5125e-08	0	9.4207e-09	0	1.69573e-07	0	3.13709e-09	0	1.00491e-07	0	4.71035e-08	0	3.13992e-08	0	2.82621e-08	0	6.28361e-09	0	0	0	3.13709e-09	0	9.4207e-09	0	6.28361e-09	0	0	0	6.28361e-09	0	3.13709e-09	0	9.4207e-09	0	4.08199e-08	0
1000654	p__Bacteroidetes; c__Sphingobacteriia; o__Sphingobacteriales; f__Sphingobacteriaceae; unclassified(1000654)	c__Sphingobacteriia	0	7.22285e-08	0	1.88414e-08	0	7.22285e-08	0	3.13709e-09	0	3.13709e-09	0	2.5125e-08	0	9.4207e-09	0	1.78993e-07	0	3.13709e-09	0	1.00491e-07	0	4.08199e-08	0	4.08199e-08	0	3.45457e-08	0	9.4207e-09	0	3.13709e-09	0	3.13709e-09	0	9.4207e-09	0	6.28361e-09	0	0	0	6.28361e-09	0	6.28361e-09	0	9.4207e-09	0	4.08199e-08	0
1107534	p__Bacteroidetes; c__Sphingobacteriia; o__Sphingobacteriales; f__NS11-12; unclassified(1107534)	c__Sphingobacteriia	0	1.06765e-07	0	1.88414e-08	0	1.25606e-07	0	0	0	0	0	3.13992e-08	0	1.25578e-08	0	3.1402e-07	0	0	0	1.75856e-07	0	1.06765e-07	0	4.39664e-08	0	4.39664e-08	0	6.28361e-09	0	6.28361e-09	0	6.28361e-09	0	1.88414e-08	0	1.25578e-08	0	0	0	1.25578e-08	0	6.28361e-09	0	1.25578e-08	0	7.53656e-08	0
4406523	p__Bacteroidetes; c__Sphingobacteriia; o__Sphingobacteriales; f__Sphingobacteriaceae; g__Parapedobacter; unclassified(4406523)	c__Sphingobacteriia	0	7.22285e-08	0	2.82621e-08	0	6.28078e-08	0	3.13709e-09	0	3.13709e-09	0	2.19785e-08	0	9.4207e-09	0	1.7271e-07	0	0	0	1.03628e-07	0	5.65242e-08	0	1.88414e-08	0	2.82621e-08	0	9.4207e-09	0	3.13709e-09	0	3.13709e-09	0	9.4207e-09	0	9.4207e-09	0	0	0	6.28361e-09	0	3.13709e-09	0	9.4207e-09	0	4.39664e-08	0
102429	p__Spirochaetes; c__Spirochaetes; o__Spirochaetales; f__Spirochaetaceae; g__Spirochaeta; s__thermophila(102429)	c__Spirochaetes	0	1.24353e-06	0	1.88414e-07	0	6.40608e-07	0	0	0	0	0	1.50731e-07	0	0	0	1.88414e-06	0	0	0	1.16817e-06	0	4.89876e-07	0	4.52194e-07	0	3.01462e-07	0	0	0	7.53656e-08	0	0	0	7.53656e-08	0	1.88414e-07	0	3.76828e-08	0	1.50731e-07	0	0	0	1.88414e-07	0	6.02925e-07	0
300331	p__Spirochaetes; c__Spirochaetes; o__Borreliales; f__Borreliaceae; g__Spironema; unclassified(300331)	c__Spirochaetes	2.69391e-06	4.5502e-06	2.56563e-07	4.33352e-07	1.79594e-06	3.03347e-06	0	0	0	0	6.41408e-07	1.08338e-06	0	0	6.41408e-06	1.08338e-05	0	0	2.43735e-06	4.11685e-06	1.4111e-06	2.38344e-06	7.6969e-07	1.30006e-06	7.6969e-07	1.30006e-06	5.13126e-07	8.66705e-07	2.56563e-07	4.33352e-07	1.28282e-07	2.16676e-07	1.28282e-07	2.16676e-07	2.56563e-07	4.33352e-07	1.28282e-07	2.16676e-07	5.13126e-07	8.66705e-07	0	0	2.56563e-07	4.33352e-07	7.6969e-07	1.30006e-06	0
580414	p__Spirochaetes; c__Spirochaetes; o__Spirochaetales; f__Spirochaetaceae; g__HAW-RM37; unclassified(580414)	c__Spirochaetes	3.51841e-05	5.1437e-06	3.35087e-06	4.89876e-07	2.6807e-05	3.91901e-06	0	0	0	0	5.02631e-06	7.34815e-07	0	0	7.707e-05	1.12672e-05	0	0	4.02104e-05	5.87852e-06	2.01052e-05	2.93926e-06	1.00526e-05	1.46963e-06	5.02631e-06	7.34815e-07	0	0	3.35087e-06	4.89876e-07	0	0	1.67544e-06	2.44938e-07	5.02631e-06	7.34815e-07	0	0	3.35087e-06	4.89876e-07	0	0	5.02631e-06	7.34815e-07	2.17807e-05	3.1842e-06	0
1142754	p__Spirochaetes; c__Spirochaetes; o__M2PT2-76; unclassified(1142754)	c__Spirochaetes	1.18952e-06	1.52144e-06	1.39944e-07	1.78993e-07	1.04958e-06	1.34245e-06	0	0	0	0	1.39944e-07	1.78993e-07	0	0	3.07876e-06	3.93785e-06	0	0	1.53938e-06	1.96893e-06	7.6969e-07	9.84463e-07	4.19831e-07	5.3698e-07	1.39944e-07	1.78993e-07	0	0	6.99718e-08	8.94967e-08	0	0	6.99718e-08	8.94967e-08	1.39944e-07	1.78993e-07	0	0	1.39944e-07	1.78993e-07	6.99718e-08	8.94967e-08	1.39944e-07	1.78993e-07	6.99718e-07	8.94967e-07	0
1874968	p__Spirochaetes; c__Spirochaetes; o__Spirochaetales; f__Spirochaetaceae; g__31d11; unclassified(1874968)	c__Spirochaetes	1.04958e-06	2.03487e-06	1.1662e-07	2.26097e-07	6.99718e-07	1.35658e-06	0	0	0	0	1.94366e-07	3.76828e-07	0	0	1.82704e-06	3.54218e-06	0	0	1.1662e-06	2.26097e-06	4.66478e-07	9.04387e-07	3.10986e-07	6.02925e-07	1.94366e-07	3.76828e-07	0	0	7.77464e-08	1.50731e-07	0	0	3.88732e-08	7.53656e-08	7.77464e-08	1.50731e-07	3.88732e-08	7.53656e-08	1.55493e-07	3.01462e-07	0	0	1.1662e-07	2.26097e-07	5.05352e-07	9.79753e-07	0
2625392	p__Spirochaetes; c__Spirochaetes; o__Spirochaetales; f__Spirochaetaceae; g__Spirochaeta; unclassified(2625392)	c__Spirochaetes	0.000109168	4.05703e-05	1.65406e-05	6.14701e-06	5.62379e-05	2.08998e-05	0	0	0	0	1.32324e-05	4.91761e-06	0	0	0.000165406	6.14701e-05	0	0	0.000102551	3.81114e-05	4.30054e-05	1.59822e-05	3.96973e-05	1.47528e-05	2.64649e-05	9.83521e-06	0	0	6.61622e-06	2.4588e-06	0	0	6.61622e-06	2.4588e-06	1.65406e-05	6.14701e-06	3.30811e-06	1.2294e-06	1.32324e-05	4.91761e-06	0	0	1.65406e-05	6.14701e-06	5.29298e-05	1.96704e-05	0
3501894	p__Acidobacteria; c__Sva0725; o__Sva0725; unclassified(3501894)	c__Sva0725	1.22451e-05	9.60912e-06	1.63267e-06	1.28122e-06	1.46941e-05	1.15309e-05	0	0	0	0	6.5307e-06	5.12486e-06	8.16337e-07	6.40608e-07	4.57149e-05	3.5874e-05	0	0	2.04084e-05	1.60152e-05	1.14287e-05	8.96851e-06	8.97971e-06	7.04668e-06	1.22451e-05	9.60912e-06	1.63267e-06	1.28122e-06	0	0	1.63267e-06	1.28122e-06	3.26535e-06	2.56243e-06	8.16337e-07	6.40608e-07	0	0	1.63267e-06	1.28122e-06	8.16337e-07	6.40608e-07	8.16337e-07	6.40608e-07	8.16337e-06	6.40608e-06	8.16337e-07
238105	p__Cyanobacteria; c__Synechococcophycideae; o__Pseudanabaenales; f__Pseudanabaenaceae; g__Halomicronema; unclassified(238105)	c__Synechococcophycideae	8.1245e-07	8.94967e-08	8.55211e-08	9.4207e-09	5.98647e-07	6.59449e-08	0	0	0	0	8.55211e-07	9.4207e-08	0	0	2.52287e-06	2.77911e-07	0	0	1.06901e-06	1.17759e-07	5.55887e-07	6.12346e-08	3.42084e-07	3.76828e-08	3.42084e-07	3.76828e-08	1.71042e-07	1.88414e-08	8.55211e-08	9.4207e-09	8.55211e-08	9.4207e-09	1.28282e-07	1.41311e-08	4.27605e-08	4.71035e-09	0	0	8.55211e-08	9.4207e-09	8.55211e-08	9.4207e-09	8.55211e-08	9.4207e-09	5.13126e-07	5.65242e-08	0
1018191	p__Cyanobacteria; c__Synechococcophycideae; o__Pseudanabaenales; f__Pseudanabaenaceae; unclassified(1018191)	c__Synechococcophycideae	8.16337e-08	2.96752e-07	1.1662e-08	4.23932e-08	5.83098e-08	2.11966e-07	0	0	0	0	7.77464e-08	2.82621e-07	3.88732e-09	1.41311e-08	2.21577e-07	8.0547e-07	0	0	8.94084e-08	3.25014e-07	4.66478e-08	1.69573e-07	3.49859e-08	1.27179e-07	2.72112e-08	9.89174e-08	1.1662e-08	4.23932e-08	3.88732e-09	1.41311e-08	7.77464e-09	2.82621e-08	1.1662e-08	4.23932e-08	0	0	0	0	7.77464e-09	2.82621e-08	1.1662e-08	4.23932e-08	7.77464e-09	2.82621e-08	4.27605e-08	1.55442e-07	3.88732e-09
1030371	p__Cyanobacteria; c__Synechococcophycideae; o__Pseudanabaenales; f__Pseudanabaenaceae; g__Leptolyngbya; unclassified(1030371)	c__Synechococcophycideae	1.78817e-07	0	1.55493e-08	0	1.24394e-07	0	0	0	0	0	1.71042e-07	0	0	0	4.97577e-07	0	0	0	1.86591e-07	0	1.08845e-07	0	6.99718e-08	0	6.21971e-08	0	2.33239e-08	0	7.77464e-09	0	2.33239e-08	0	2.33239e-08	0	0	0	0	0	1.55493e-08	0	2.33239e-08	0	1.55493e-08	0	1.0107e-07	0	7.77464e-09
1004414	p__Proteobacteria; c__TA18; o__PHOS-HD29; unclassified(1004414)	c__TA18	1.08845e-07	0	1.55493e-08	0	1.55493e-07	0	0	0	0	0	6.99718e-08	0	0	0	4.19831e-07	0	0	0	2.09915e-07	0	8.55211e-08	0	6.21971e-08	0	1.24394e-07	0	7.77464e-09	0	1.55493e-08	0	7.77464e-09	0	2.33239e-08	0	0	0	0	0	1.55493e-08	0	7.77464e-09	0	7.77464e-09	0	5.44225e-08	0	7.77464e-09
1136175	p__Proteobacteria; c__TA18; o__CV90; unclassified(1136175)	c__TA18	1.63267e-07	7.25394e-07	2.33239e-08	1.03628e-07	2.33239e-07	1.03628e-06	0	0	0	0	1.04958e-07	4.66325e-07	0	0	6.29746e-07	2.79795e-06	0	0	3.14873e-07	1.39897e-06	1.28282e-07	5.69952e-07	9.32957e-08	4.14511e-07	1.86591e-07	8.29022e-07	1.1662e-08	5.18139e-08	2.33239e-08	1.03628e-07	1.1662e-08	5.18139e-08	3.49859e-08	1.55442e-07	0	0	0	0	2.33239e-08	1.03628e-07	1.1662e-08	5.18139e-08	1.1662e-08	5.18139e-08	8.16337e-08	3.62697e-07	1.1662e-08
155998	p__Fibrobacteres; c__TG3; o__TG3-1; f__B122; unclassified(155998)	c__TG3	1.63267e-07	6.59449e-08	4.66478e-08	1.88414e-08	2.21577e-07	8.94967e-08	0	0	0	0	8.16337e-08	3.29725e-08	0	0	5.71436e-07	2.30807e-07	0	0	2.68225e-07	1.08338e-07	1.86591e-07	7.53656e-08	6.99718e-08	2.82621e-08	1.1662e-07	4.71035e-08	1.1662e-08	4.71035e-09	1.1662e-08	4.71035e-09	1.1662e-08	4.71035e-09	5.83098e-08	2.35518e-08	2.33239e-08	9.4207e-09	0	0	2.33239e-08	9.4207e-09	2.33239e-08	9.4207e-09	1.1662e-08	4.71035e-09	9.32957e-08	3.76828e-08	1.1662e-08
1109370	p__Fibrobacteres; c__TG3; o__TG3-2; unclassified(1109370)	c__TG3	2.1769e-07	0	6.21971e-08	0	2.95436e-07	0	0	0	0	0	1.08845e-07	0	0	0	7.61915e-07	0	0	0	3.57634e-07	0	2.48789e-07	0	9.32957e-08	0	1.55493e-07	0	1.55493e-08	0	1.55493e-08	0	1.55493e-08	0	7.77464e-08	0	3.10986e-08	0	0	0	3.10986e-08	0	3.10986e-08	0	1.55493e-08	0	1.24394e-07	0	1.55493e-08
1110379	p__Fibrobacteres; c__TG3; o__TG3-1; unclassified(1110379)	c__TG3	5.44225e-08	8.57284e-07	1.55493e-08	2.44938e-07	7.38591e-08	1.16346e-06	0	0	0	0	2.72112e-08	4.28642e-07	0	0	1.90479e-07	3.00049e-06	0	0	8.94084e-08	1.40839e-06	6.21971e-08	9.79753e-07	2.33239e-08	3.67407e-07	3.88732e-08	6.12346e-07	3.88732e-09	6.12346e-08	3.88732e-09	6.12346e-08	3.88732e-09	6.12346e-08	1.94366e-08	3.06173e-07	7.77464e-09	1.22469e-07	0	0	7.77464e-09	1.22469e-07	7.77464e-09	1.22469e-07	3.88732e-09	6.12346e-08	3.10986e-08	4.89876e-07	3.88732e-09
1121386	p__Fibrobacteres; c__TG3; o__TG3-1; f__TSCOR003-O20; unclassified(1121386)	c__TG3	0	5.93504e-07	0	1.69573e-07	0	8.0547e-07	0	0	0	0	0	2.96752e-07	0	0	0	2.07726e-06	0	0	0	9.75043e-07	0	6.78291e-07	0	2.54359e-07	0	4.23932e-07	0	4.23932e-08	0	4.23932e-08	0	4.23932e-08	0	2.11966e-07	0	8.47863e-08	0	0	0	8.47863e-08	0	8.47863e-08	0	4.23932e-08	0	3.39145e-07	0
1532826	p__Fibrobacteres; c__TG3; o__TG3-1; f__MAT-CR-H6-H10; unclassified(1532826)	c__TG3	1.63267e-07	0	4.66478e-08	0	2.21577e-07	0	0	0	0	0	8.16337e-08	0	0	0	5.71436e-07	0	0	0	2.68225e-07	0	1.86591e-07	0	6.99718e-08	0	1.1662e-07	0	1.1662e-08	0	1.1662e-08	0	1.1662e-08	0	5.83098e-08	0	2.33239e-08	0	0	0	2.33239e-08	0	2.33239e-08	0	1.1662e-08	0	9.32957e-08	0	1.1662e-08
946344	p__Actinobacteria; c__Thermoleophilia; o__Solirubrobacterales; unclassified(946344)	c__Thermoleophilia	2.21577e-07	0	6.99718e-08	0	3.14873e-07	0	2.33239e-08	0	0	0	1.28282e-07	0	2.33239e-08	0	6.76394e-07	0	0	0	4.66478e-07	0	2.21577e-07	0	1.51606e-07	0	5.13126e-07	0	4.66478e-08	0	6.99718e-08	0	3.49859e-08	0	3.49859e-08	0	1.1662e-08	0	0	0	3.49859e-08	0	1.1662e-08	0	3.49859e-08	0	1.98253e-07	0	2.33239e-08
1017251	p__Actinobacteria; c__Thermoleophilia; o__Solirubrobacterales; f__Patulibacteraceae; unclassified(1017251)	c__Thermoleophilia	0	3.81538e-07	0	8.47863e-08	0	4.38063e-07	0	4.23932e-08	0	0	0	1.69573e-07	0	4.23932e-08	0	9.18518e-07	0	0	0	6.78291e-07	0	3.39145e-07	0	2.96752e-07	0	8.33732e-07	0	7.06553e-08	0	1.27179e-07	0	1.41311e-08	0	4.23932e-08	0	1.41311e-08	0	0	0	7.06553e-08	0	2.82621e-08	0	4.23932e-08	0	2.40228e-07	0
1129425	p__Actinobacteria; c__Thermoleophilia; o__Solirubrobacterales; f__Solirubrobacteraceae; g__Solirubrobacter; unclassified(1129425)	c__Thermoleophilia	0	8.94967e-08	0	2.82621e-08	0	1.27179e-07	0	9.4207e-09	0	0	0	5.18139e-08	0	9.4207e-09	0	2.732e-07	0	0	0	1.88414e-07	0	8.94967e-08	0	6.12346e-08	0	2.07255e-07	0	1.88414e-08	0	2.82621e-08	0	1.41311e-08	0	1.41311e-08	0	4.71035e-09	0	0	0	1.41311e-08	0	4.71035e-09	0	1.41311e-08	0	8.0076e-08	0
109947	p__NKB19; c__TSBW08; unclassified(109947)	c__TSBW08	2.09915e-07	8.47863e-08	2.33239e-08	9.4207e-09	1.86591e-07	7.53656e-08	0	0	0	0	9.32957e-08	3.76828e-08	0	0	5.83098e-07	2.35518e-07	0	0	2.44901e-07	9.89174e-08	1.39944e-07	5.65242e-08	1.04958e-07	4.23932e-08	1.1662e-07	4.71035e-08	1.1662e-08	4.71035e-09	1.1662e-08	4.71035e-09	1.1662e-08	4.71035e-09	5.83098e-08	2.35518e-08	0	0	0	0	2.33239e-08	9.4207e-09	1.1662e-08	4.71035e-09	1.1662e-08	4.71035e-09	5.83098e-08	2.35518e-08	0
10700	p__Planctomycetes; c__vadinHA49; o__PeHg47; unclassified(10700)	c__vadinHA49	1.39944e-07	8.47863e-07	3.10986e-08	1.88414e-07	1.71042e-07	1.03628e-06	0	0	0	0	5.44225e-08	3.29725e-07	2.33239e-08	1.41311e-07	3.73183e-07	2.26097e-06	0	0	2.02141e-07	1.22469e-06	9.32957e-08	5.65242e-07	6.21971e-08	3.76828e-07	5.44225e-08	3.29725e-07	0	0	7.77464e-09	4.71035e-08	0	0	3.88732e-08	2.35518e-07	7.77464e-09	4.71035e-08	0	0	1.55493e-08	9.4207e-08	3.10986e-08	1.88414e-07	1.55493e-08	9.4207e-08	6.21971e-08	3.76828e-07	0
1084127	p__Planctomycetes; c__vadinHA49; o__DH61; unclassified(1084127)	c__vadinHA49	6.56957e-07	1.34716e-06	1.0107e-07	2.07255e-07	8.59098e-07	1.76167e-06	0	0	0	0	2.52676e-07	5.18139e-07	0	0	2.22355e-06	4.55962e-06	0	0	1.16231e-06	2.38344e-06	6.56957e-07	1.34716e-06	2.02141e-07	4.14511e-07	2.52676e-07	5.18139e-07	0	0	5.05352e-08	1.03628e-07	0	0	1.51606e-07	3.10883e-07	5.05352e-08	1.03628e-07	0	0	1.0107e-07	2.07255e-07	5.05352e-08	1.03628e-07	5.05352e-08	1.03628e-07	3.03211e-07	6.21766e-07	0
1135570	p__Planctomycetes; c__vadinHA49; o__p04_C01; unclassified(1135570)	c__vadinHA49	4.19831e-07	0	9.32957e-08	0	5.13126e-07	0	0	0	0	0	1.63267e-07	0	6.99718e-08	0	1.11955e-06	0	0	0	6.06422e-07	0	2.79887e-07	0	1.86591e-07	0	1.63267e-07	0	0	0	2.33239e-08	0	0	0	1.1662e-07	0	2.33239e-08	0	0	0	4.66478e-08	0	9.32957e-08	0	4.66478e-08	0	1.86591e-07	0	0
1071527	p__Bacteroidetes; c__VC2_1_Bac22; unclassified(1071527)	c__VC2_1_Bac22	8.811e-08	1.60152e-07	1.55493e-08	2.82621e-08	1.03659e-07	1.88414e-07	0	0	0	0	2.59129e-08	4.71035e-08	1.03636e-08	1.88414e-08	2.59152e-07	4.71035e-07	0	0	1.45129e-07	2.6378e-07	8.811e-08	1.60152e-07	3.62843e-08	6.59449e-08	3.62843e-08	6.59449e-08	5.18569e-09	9.4207e-09	5.18569e-09	9.4207e-09	5.18569e-09	9.4207e-09	1.55493e-08	2.82621e-08	1.03636e-08	1.88414e-08	0	0	1.03636e-08	1.88414e-08	5.18569e-09	9.4207e-09	1.03636e-08	1.88414e-08	6.21971e-08	1.13048e-07	5.18569e-09
106054	p__Verrucomicrobia; c__Verruco-5; unclassified(106054)	c__Verruco-5	0	6.59449e-08	0	1.88414e-08	0	8.94967e-08	0	0	0	0	0	3.29725e-08	0	0	0	2.30807e-07	0	0	0	1.08338e-07	0	7.53656e-08	0	2.82621e-08	0	4.71035e-08	0	4.71035e-09	0	4.71035e-09	0	4.71035e-09	0	2.35518e-08	0	9.4207e-09	0	0	0	9.4207e-09	0	9.4207e-09	0	4.71035e-09	0	3.76828e-08	0
113883	p__Verrucomicrobia; c__Verruco-5; o__MSBL3; unclassified(113883)	c__Verruco-5	1.08845e-07	1.3189e-07	3.10986e-08	3.76828e-08	1.47718e-07	1.78993e-07	0	0	0	0	5.44225e-08	6.59449e-08	0	0	3.80957e-07	4.61614e-07	0	0	1.78817e-07	2.16676e-07	1.24394e-07	1.50731e-07	4.66478e-08	5.65242e-08	7.77464e-08	9.4207e-08	7.77464e-09	9.4207e-09	7.77464e-09	9.4207e-09	7.77464e-09	9.4207e-09	3.88732e-08	4.71035e-08	1.55493e-08	1.88414e-08	0	0	1.55493e-08	1.88414e-08	1.55493e-08	1.88414e-08	7.77464e-09	9.4207e-09	6.21971e-08	7.53656e-08	7.77464e-09
182447	p__Verrucomicrobia; c__Verruco-5; o__LD1-PB3; f__LD1-PA34; unclassified(182447)	c__Verruco-5	2.7048e-05	3.77864e-05	7.72799e-06	1.07961e-05	3.6708e-05	5.12816e-05	0	0	0	0	1.3524e-05	1.88932e-05	0	0	9.46679e-05	0.000132253	0	0	4.4436e-05	6.20777e-05	3.0912e-05	4.31845e-05	1.1592e-05	1.61942e-05	1.932e-05	2.69903e-05	1.932e-06	2.69903e-06	1.932e-06	2.69903e-06	1.932e-06	2.69903e-06	9.65999e-06	1.34952e-05	3.864e-06	5.39806e-06	0	0	3.864e-06	5.39806e-06	3.864e-06	5.39806e-06	1.932e-06	2.69903e-06	1.5456e-05	2.15922e-05	1.932e-06
1107039	p__Verrucomicrobia; c__Verruco-5; o__LD1-PB3; unclassified(1107039)	c__Verruco-5	5.44225e-08	0	1.55493e-08	0	7.38591e-08	0	0	0	0	0	2.72112e-08	0	0	0	1.90479e-07	0	0	0	8.94084e-08	0	6.21971e-08	0	2.33239e-08	0	3.88732e-08	0	3.88732e-09	0	3.88732e-09	0	3.88732e-09	0	1.94366e-08	0	7.77464e-09	0	0	0	7.77464e-09	0	7.77464e-09	0	3.88732e-09	0	3.10986e-08	0	3.88732e-09
1108697	p__Verrucomicrobia; c__Verruco-5; o__SS1-B-03-39; unclassified(1108697)	c__Verruco-5	5.44225e-08	3.29725e-07	1.55493e-08	9.4207e-08	7.38591e-08	4.47483e-07	0	0	0	0	2.72112e-08	1.64862e-07	0	0	1.90479e-07	1.15404e-06	0	0	8.94084e-08	5.4169e-07	6.21971e-08	3.76828e-07	2.33239e-08	1.41311e-07	3.88732e-08	2.35518e-07	3.88732e-09	2.35518e-08	3.88732e-09	2.35518e-08	3.88732e-09	2.35518e-08	1.94366e-08	1.17759e-07	7.77464e-09	4.71035e-08	0	0	7.77464e-09	4.71035e-08	7.77464e-09	4.71035e-08	3.88732e-09	2.35518e-08	3.10986e-08	1.88414e-07	3.88732e-09
100001	p__Proteobacteria; unclassified(100001)	unclassified	0.000248374	0.000152339	1.55234e-05	9.52119e-06	0.000465701	0.000285636	1.55234e-05	9.52119e-06	0	0	0.000232851	0.000142818	1.55234e-05	9.52119e-06	0.000791692	0.000485581	0	0	0.000419131	0.000257072	0.000232851	0.000142818	0.00013971	8.56907e-05	0.000620935	0.000380848	1.55234e-05	9.52119e-06	1.55234e-05	9.52119e-06	0	0	7.76168e-05	4.76059e-05	3.10467e-05	1.90424e-05	0	0	4.65701e-05	2.85636e-05	1.55234e-05	9.52119e-06	1.55234e-05	9.52119e-06	0.00013971	8.56907e-05	4.65701e-05
100016	p__Armatimonadetes; unclassified(100016)	unclassified	8.55211e-08	0	3.88732e-09	0	4.66478e-08	0	0	0	0	0	3.88732e-09	0	0	0	1.55493e-07	0	0	0	8.55211e-08	0	3.88732e-08	0	1.55493e-08	0	3.88732e-09	0	0	0	7.77464e-09	0	0	0	7.77464e-09	0	0	0	0	0	7.77464e-09	0	0	0	7.77464e-09	0	5.44225e-08	0	0
100017	p__Acidobacteria; unclassified(100017)	unclassified	2.61228e-06	0	6.5307e-07	0	2.28574e-06	0	0	0	0	0	9.79605e-07	0	1.08845e-07	0	6.42185e-06	0	0	0	4.24495e-06	0	2.1769e-06	0	1.52383e-06	0	1.85036e-06	0	6.5307e-07	0	2.1769e-07	0	3.26535e-07	0	5.44225e-07	0	2.1769e-07	0	0	0	2.1769e-07	0	2.1769e-07	0	3.26535e-07	0	1.41498e-06	0	1.08845e-07
100115	p__Chloroflexi; unclassified(100115)	unclassified	6.25859e-07	0	1.63267e-07	0	6.80281e-07	0	0	0	0	0	3.80957e-07	0	0	0	1.25172e-06	0	0	0	1.00682e-06	0	3.80957e-07	0	2.72112e-07	0	3.53746e-07	0	2.1769e-07	0	2.44901e-07	0	1.36056e-07	0	1.36056e-07	0	5.44225e-08	0	0	0	8.16337e-08	0	5.44225e-08	0	1.36056e-07	0	4.08169e-07	0	2.72112e-08
101254	p__Caldithrix; unclassified(101254)	unclassified	0	8.94967e-08	0	1.88414e-08	0	8.94967e-08	0	0	0	0	0	4.23932e-08	0	0	0	2.44938e-07	0	0	0	1.17759e-07	0	7.06553e-08	0	2.82621e-08	0	4.71035e-08	0	0	0	4.71035e-09	0	0	0	1.88414e-08	0	4.71035e-09	0	4.71035e-09	0	1.88414e-08	0	4.71035e-09	0	9.4207e-09	0	4.23932e-08	0
101372	p__WPS-2; unclassified(101372)	unclassified	8.16337e-08	0	1.1662e-08	0	7.38591e-08	0	0	0	0	0	2.33239e-08	0	1.55493e-08	0	1.78817e-07	0	0	0	8.94084e-08	0	4.66478e-08	0	2.72112e-08	0	3.88732e-08	0	1.1662e-08	0	1.1662e-08	0	3.88732e-09	0	1.55493e-08	0	3.88732e-09	0	0	0	7.77464e-09	0	7.77464e-09	0	1.1662e-08	0	5.05352e-08	0	3.88732e-09
103111	p__PAUC34f; unclassified(103111)	unclassified	5.44225e-08	6.59449e-08	1.55493e-08	1.88414e-08	7.38591e-08	8.94967e-08	0	0	0	0	2.72112e-08	3.29725e-08	0	0	1.90479e-07	2.30807e-07	0	0	8.94084e-08	1.08338e-07	6.21971e-08	7.53656e-08	2.33239e-08	2.82621e-08	3.88732e-08	4.71035e-08	3.88732e-09	4.71035e-09	3.88732e-09	4.71035e-09	3.88732e-09	4.71035e-09	1.94366e-08	2.35518e-08	7.77464e-09	9.4207e-09	0	0	7.77464e-09	9.4207e-09	7.77464e-09	9.4207e-09	3.88732e-09	4.71035e-09	3.10986e-08	3.76828e-08	3.88732e-09
1000113	p__Firmicutes; unclassified(1000113)	unclassified	3.33791e-06	1.40682e-06	7.15267e-07	3.01462e-07	1.19211e-06	5.02434e-07	1.19209e-07	5.02406e-08	1.19209e-07	5.02406e-08	2.38425e-07	1.00491e-07	1.19209e-07	5.02406e-08	7.15267e-06	3.01462e-06	0	0	3.57634e-06	1.50731e-06	1.31133e-06	5.52684e-07	5.96058e-07	2.51222e-07	7.15267e-07	3.01462e-07	1.19209e-07	5.02406e-08	2.38425e-07	1.00491e-07	0	0	3.57634e-07	1.50731e-07	4.76842e-07	2.00972e-07	1.19209e-07	5.02406e-08	4.76842e-07	2.00972e-07	1.19209e-07	5.02406e-08	3.57634e-07	1.50731e-07	2.50343e-06	1.05512e-06	0
1000602	p__Cyanobacteria; unclassified(1000602)	unclassified	5.47335e-06	8.22114e-06	7.46366e-07	1.12106e-06	3.98062e-06	5.97901e-06	0	0	0	0	5.47335e-06	8.22114e-06	2.48789e-07	3.73691e-07	1.56737e-05	2.35423e-05	0	0	5.97092e-06	8.96851e-06	3.48304e-06	5.23163e-06	2.2391e-06	3.36319e-06	1.49273e-06	2.24213e-06	1.74152e-06	2.61582e-06	4.97577e-07	7.47373e-07	7.46366e-07	1.12106e-06	7.46366e-07	1.12106e-06	2.48789e-07	3.73691e-07	0	0	4.97577e-07	7.47373e-07	9.95154e-07	1.49475e-06	4.97577e-07	7.47373e-07	3.73183e-06	5.60532e-06	0
1038403	p__NKB19; unclassified(1038403)	unclassified	2.30907e-06	0	2.56563e-07	0	2.05251e-06	0	0	0	0	0	1.02625e-06	0	0	0	6.41408e-06	0	0	0	2.69391e-06	0	1.53938e-06	0	1.15453e-06	0	1.28282e-06	0	1.28282e-07	0	1.28282e-07	0	1.28282e-07	0	6.41408e-07	0	0	0	0	0	2.56563e-07	0	1.28282e-07	0	1.28282e-07	0	6.41408e-07	0	0
1057116	p__Bacteroidetes; unclassified(1057116)	unclassified	6.37184e-05	5.48913e-05	1.66222e-05	1.43195e-05	4.98666e-05	4.29584e-05	0	0	0	0	3.87851e-05	3.34121e-05	0	0	0.000171763	0.000147968	0	0	8.86516e-05	7.63705e-05	4.15555e-05	3.57987e-05	3.0474e-05	2.62524e-05	3.87851e-05	3.34121e-05	1.38518e-05	1.19329e-05	5.54073e-06	4.77316e-06	5.54073e-06	4.77316e-06	1.38518e-05	1.19329e-05	5.54073e-06	4.77316e-06	2.77036e-06	2.38657e-06	8.31109e-06	7.15973e-06	5.54073e-06	4.77316e-06	0	0	2.49333e-05	2.14792e-05	0
1105141	p__Planctomycetes; unclassified(1105141)	unclassified	2.00663e-05	2.24024e-05	4.15166e-06	4.63499e-06	1.86825e-05	2.08574e-05	1.38389e-06	1.545e-06	1.38389e-06	1.545e-06	6.22749e-06	6.95248e-06	4.8436e-06	5.40748e-06	3.80569e-05	4.24874e-05	0	0	2.21422e-05	2.47199e-05	8.30332e-06	9.26997e-06	6.22749e-06	6.95248e-06	4.8436e-06	5.40748e-06	2.07583e-06	2.31749e-06	2.76777e-06	3.08999e-06	6.91943e-07	7.72498e-07	2.76777e-06	3.08999e-06	6.91943e-07	7.72498e-07	0	0	6.91943e-07	7.72498e-07	3.45972e-06	3.86249e-06	2.07583e-06	2.31749e-06	5.53554e-06	6.17998e-06	6.91943e-07
[truncated: 101 more columns]
